# Supplementary material for: Crystal structure and Hirshfeld surface analysis and energy frameworks of 1-(2,4-di­methyl­phen­yl)-4-(4-meth­oxy­phen­yl)naphthalene
Source: Acta Crystallogr E Crystallogr Commun. 2018 Jun 8;74(Pt 7):939–43. doi: 10.1107/S2056989018008332 (PMC6038635; doi:10.1107/S2056989018008332)
Supplement: Supplementary file 1 [file e-74-00939-sup1.cif]

##############################################################################
#                                                                            #
# This CIF contains the data in a paper accepted for publication in          #
# Acta Crystallographica Section E. It conforms to the requirements of       #
# Notes for Authors for Acta Crystallographica Section E, and has been       #
# peer reviewed under the auspices of the IUCr Commission on Journals.       #
#                                                                            #
# Full details of the Crystallographic Information File format               #
# are given in the paper "The Crystallographic Information File (CIF):       #
# a New Standard Archive File for Crystallography" by S. R. Hall, F. H.      #
# Allen and I. D. Brown [Acta Cryst. (1991), A47, 655-685].                  #
#                                                                            #
# The current version of the core CIF dictionary is obtainable from          #
# ftp://ftp.iucr.org/pub/cif_core.dic.                                       #
#                                                                            #
# Software is freely available for graphical display of the structure(s)     #
# in this CIF. For information consult the CIF software page                 #
# http://www.iucr.org/resources/cif/software.                                #
#                                                                            #
# This file may be used for bona fide research purposes within the           #
# scientific community so long as proper attribution is given to the journal # 
# article from which it was obtained.                                        #
#                                                                            #
##############################################################################
data_I
_database_code_depnum_ccdc_archive 'CCDC 1841351'
_audit_creation_method     'SHELXL-2014/7'
_chemical_name_systematic
;
1-(2,4-Dimethylphenyl)-4-(4-methoxyphenyl)naphthalene
;
_chemical_name_common     ?
_chemical_formula_moiety     'C25 H22 O'
_chemical_formula_sum     'C25 H22 O'
_chemical_formula_iupac     'C25 H22 O'
_chemical_formula_weight     338.42
_chemical_melting_point     ?
_shelx_space_group_comment
;
The symmetry employed for this shelxl refinement is uniquely defined
by the following loop, which should always be used as a source of
symmetry information in preference to the above space-group names.
They are only intended as comments.
;
_space_group_crystal_system     triclinic
_space_group_name_H-M_alt     'P -1'
_space_group_name_Hall     '-P 1'
loop_
    _space_group_symop_operation_xyz
    'x, y, z'
    '-x, -y, -z'
_cell_length_a     9.1670(9)
_cell_length_b     10.4566(10)
_cell_length_c     11.2499(11)
_cell_angle_alpha     64.707(4)
_cell_angle_beta     71.312(4)
_cell_angle_gamma     77.032(4)
_cell_volume     918.75(16)
_cell_formula_units_Z     2
_cell_measurement_reflns_used     19154
_cell_measurement_theta_min     2.341
_cell_measurement_theta_max     22.727
_cell_measurement_temperature     296(2)
_exptl_crystal_description     block
_exptl_crystal_colour     yellow
_exptl_crystal_size_max     0.150
_exptl_crystal_size_mid     0.100
_exptl_crystal_size_min     0.100
_exptl_crystal_density_diffrn     1.223
_exptl_crystal_density_meas     ?
_exptl_crystal_density_method     'not measured'
_exptl_crystal_F_000     360
_exptl_absorpt_coefficient_mu     0.073
_exptl_absorpt_correction_type     multi-scan
_exptl_absorpt_process_details
;
(SADABS; Bruker, 2012)
;
_shelx_estimated_absorpt_T_min     0.989
_shelx_estimated_absorpt_T_max     0.993
_exptl_absorpt_correction_T_min     0.9002
_exptl_absorpt_correction_T_max     0.9454
_diffrn_ambient_temperature     296(2)
_diffrn_radiation_type     MoK\a
_diffrn_radiation_wavelength     0.71073
_diffrn_measurement_device_type     'Bruker Kappa APEXII CCD'
_diffrn_measurement_method     '\w and \f scan'
_diffrn_detector_area_resol_mean     ?
_diffrn_reflns_number     19120
_diffrn_reflns_av_R_equivalents     0.0603
_diffrn_reflns_theta_min     2.071
_diffrn_reflns_theta_max     26.638
_diffrn_reflns_theta_full     25.242
_diffrn_measured_fraction_theta_max     0.991
_diffrn_measured_fraction_theta_full     1.000
_diffrn_reflns_limit_h_min     -11
_diffrn_reflns_limit_h_max     11
_diffrn_reflns_limit_k_min     -13
_diffrn_reflns_limit_k_max     13
_diffrn_reflns_limit_l_min     -14
_diffrn_reflns_limit_l_max     14
_refine_special_details     ?
_reflns_number_total     3828
_reflns_number_gt     1777
_reflns_threshold_expression     'I > 2\s(I)'
_refine_ls_structure_factor_coef     Fsqd
_refine_ls_matrix_type     full
_refine_ls_R_factor_all     0.1475
_refine_ls_R_factor_gt     0.0566
_refine_ls_wR_factor_gt     0.1453
_refine_ls_wR_factor_ref     0.1931
_refine_ls_goodness_of_fit_ref     1.001
_refine_ls_restrained_S_all     1.001
_refine_ls_number_reflns     3828
_refine_ls_number_parameters     238
_refine_ls_number_restraints     0
_refine_ls_hydrogen_treatment     constr
_refine_ls_weighting_scheme     calc
_refine_ls_weighting_details
              'w=1/[\s^2^(Fo^2^)+(0.0922P)^2^+0.0768P] where P=(Fo^2^+2Fc^2^)/3'
_atom_sites_solution_hydrogens     geom
_atom_sites_solution_primary     direct
_atom_sites_solution_secondary     difmap
_refine_ls_shift/su_max     0.000
_refine_ls_shift/su_mean     0.000
_refine_diff_density_max     0.268
_refine_diff_density_min     -0.191
_refine_ls_extinction_method     none
_refine_ls_extinction_coef     .
loop_
    _atom_type_symbol
    _atom_type_description
    _atom_type_scat_dispersion_real
    _atom_type_scat_dispersion_imag
    _atom_type_scat_source
    'C' 'C' 0.0033 0.0016
                         'International Tables Vol C Tables 4.2.6.8 and 6.1.1.4'
    'H' 'H' 0.0000 0.0000
                         'International Tables Vol C Tables 4.2.6.8 and 6.1.1.4'
    'N' 'N' 0.0061 0.0033
                         'International Tables Vol C Tables 4.2.6.8 and 6.1.1.4'
    'O' 'O' 0.0106 0.0060
                         'International Tables Vol C Tables 4.2.6.8 and 6.1.1.4'
_computing_data_collection
;
APEX2 (Bruker, 2012)
;
_computing_cell_refinement
;
APEX2 and SAINT (Bruker, 2012)
;
_computing_data_reduction
;
SAINT and XPREP (Bruker, 2012)
;
_computing_structure_solution
;
SHELXT2014 (Sheldrick, 2015a)
;
_computing_structure_refinement
;
SHELXL2014 (Sheldrick, 2015b)
;
_computing_molecular_graphics
;
ORTEP-3 for Windows (Farrugia, 2012) and Mercury (Macrae <i>et al.</i>,
2008)
;
_computing_publication_material
;
SHELXL2014 (Sheldrick, 2015b)
;
loop_
    _atom_site_type_symbol
    _atom_site_label
    _atom_site_fract_x
    _atom_site_fract_y
    _atom_site_fract_z
    _atom_site_U_iso_or_equiv
    _atom_site_adp_type
    _atom_site_calc_flag
    _atom_site_occupancy
    _atom_site_disorder_assembly
    _atom_site_disorder_group
    C C1 0.7907(4) 0.8345(4) 0.2984(3) 0.0771(10) Uani d 1 . .
    H H1A 0.7017 0.8047 0.2937 0.116 Uiso calc 1 . .
    H H1B 0.7750 0.9350 0.2771 0.116 Uiso calc 1 . .
    H H1C 0.8053 0.7849 0.3885 0.116 Uiso calc 1 . .
    C C2 0.9307(3) 0.8015(3) 0.1987(3) 0.0509(7) Uani d 1 . .
    C C3 1.0610(3) 0.8748(3) 0.1542(3) 0.0578(8) Uani d 1 . .
    H H3 1.0583 0.9411 0.1898 0.069 Uiso calc 1 . .
    C C4 1.1927(3) 0.8530(3) 0.0602(3) 0.0573(8) Uani d 1 . .
    C C5 1.3309(4) 0.9324(4) 0.0196(4) 0.0863(11) Uani d 1 . .
    H H5A 1.4237 0.8679 0.0169 0.129 Uiso calc 1 . .
    H H5B 1.3205 0.9724 0.0848 0.129 Uiso calc 1 . .
    H H5C 1.3365 1.0071 -0.0686 0.129 Uiso calc 1 . .
    C C6 1.1935(3) 0.7571(3) 0.0065(3) 0.0598(8) Uani d 1 . .
    H H6 1.2803 0.7415 -0.0585 0.072 Uiso calc 1 . .
    C C7 1.0668(3) 0.6835(3) 0.0480(3) 0.0541(7) Uani d 1 . .
    H H7 1.0699 0.6198 0.0093 0.065 Uiso calc 1 . .
    C C8 0.9353(3) 0.7015(3) 0.1453(3) 0.0446(7) Uani d 1 . .
    C C9 0.8049(3) 0.6158(3) 0.1869(3) 0.0437(6) Uani d 1 . .
    C C10 0.7284(3) 0.6328(3) 0.0942(3) 0.0537(7) Uani d 1 . .
    H H10 0.7534 0.7037 0.0079 0.064 Uiso calc 1 . .
    C C11 0.6138(3) 0.5472(3) 0.1247(3) 0.0527(7) Uani d 1 . .
    H H11 0.5648 0.5633 0.0581 0.063 Uiso calc 1 . .
    C C12 0.5716(3) 0.4408(3) 0.2488(3) 0.0426(6) Uani d 1 . .
    C C13 0.6437(3) 0.4220(3) 0.3514(2) 0.0393(6) Uani d 1 . .
    C C14 0.7621(3) 0.5075(3) 0.3195(2) 0.0403(6) Uani d 1 . .
    C C15 0.8360(3) 0.4807(3) 0.4219(3) 0.0507(7) Uani d 1 . .
    H H15 0.9173 0.5323 0.4017 0.061 Uiso calc 1 . .
    C C16 0.7907(3) 0.3810(3) 0.5493(3) 0.0602(8) Uani d 1 . .
    H H16 0.8414 0.3649 0.6147 0.072 Uiso calc 1 . .
    C C17 0.6690(3) 0.3029(3) 0.5823(3) 0.0612(8) Uani d 1 . .
    H H17 0.6361 0.2374 0.6706 0.073 Uiso calc 1 . .
    C C18 0.5983(3) 0.3221(3) 0.4860(3) 0.0518(7) Uani d 1 . .
    H H18 0.5180 0.2682 0.5092 0.062 Uiso calc 1 . .
    C C19 0.4540(3) 0.3483(3) 0.2743(2) 0.0432(6) Uani d 1 . .
    C C20 0.3108(3) 0.4064(3) 0.2491(3) 0.0504(7) Uani d 1 . .
    H H20 0.2877 0.5046 0.2182 0.060 Uiso calc 1 . .
    C C21 0.2007(3) 0.3235(3) 0.2682(3) 0.0525(7) Uani d 1 . .
    H H21 0.1051 0.3658 0.2507 0.063 Uiso calc 1 . .
    C C22 0.2331(3) 0.1787(3) 0.3130(3) 0.0510(7) Uani d 1 . .
    C C23 0.3750(3) 0.1177(3) 0.3379(3) 0.0601(8) Uani d 1 . .
    H H23 0.3977 0.0195 0.3676 0.072 Uiso calc 1 . .
    C C24 0.4841(3) 0.2011(3) 0.3193(3) 0.0543(7) Uani d 1 . .
    H H24 0.5794 0.1581 0.3371 0.065 Uiso calc 1 . .
    C C25 -0.0236(4) 0.1430(4) 0.3343(4) 0.0834(11) Uani d 1 . .
    H H25A -0.0854 0.0667 0.3644 0.125 Uiso calc 1 . .
    H H25B -0.0284 0.2070 0.2437 0.125 Uiso calc 1 . .
    H H25C -0.0624 0.1932 0.3942 0.125 Uiso calc 1 . .
    O O1 0.1324(2) 0.0867(2) 0.3352(2) 0.0742(7) Uani d 1 . .
loop_
    _atom_site_aniso_label
    _atom_site_aniso_U_11
    _atom_site_aniso_U_22
    _atom_site_aniso_U_33
    _atom_site_aniso_U_12
    _atom_site_aniso_U_13
    _atom_site_aniso_U_23
    C1 0.076(2) 0.079(2) 0.081(2) -0.0173(19) -0.0011(18) -0.044(2)
    C2 0.0503(17) 0.0521(17) 0.0505(17) -0.0106(14) -0.0132(14) -0.0171(14)
    C3 0.068(2) 0.0485(17) 0.0622(19) -0.0158(15) -0.0235(16) -0.0169(15)
    C4 0.0534(18) 0.0526(18) 0.0532(18) -0.0149(15) -0.0173(15) -0.0013(15)
    C5 0.069(2) 0.091(3) 0.088(3) -0.040(2) -0.0228(19) -0.007(2)
    C6 0.0523(18) 0.0585(19) 0.0533(18) -0.0127(15) -0.0040(14) -0.0106(16)
    C7 0.0547(17) 0.0528(18) 0.0498(17) -0.0128(14) -0.0061(14) -0.0169(14)
    C8 0.0491(16) 0.0419(15) 0.0427(15) -0.0124(13) -0.0133(13) -0.0113(13)
    C9 0.0458(15) 0.0475(16) 0.0415(15) -0.0104(13) -0.0101(12) -0.0186(13)
    C10 0.0621(18) 0.0550(18) 0.0421(16) -0.0192(15) -0.0150(14) -0.0093(14)
    C11 0.0593(18) 0.0571(18) 0.0424(17) -0.0159(15) -0.0180(14) -0.0113(14)
    C12 0.0412(15) 0.0454(15) 0.0438(16) -0.0070(12) -0.0088(12) -0.0197(13)
    C13 0.0393(14) 0.0416(15) 0.0365(15) -0.0044(12) -0.0067(11) -0.0165(12)
    C14 0.0404(14) 0.0416(15) 0.0408(15) -0.0055(12) -0.0091(12) -0.0178(13)
    C15 0.0515(16) 0.0574(18) 0.0482(17) -0.0131(14) -0.0149(14) -0.0197(15)
    C16 0.069(2) 0.070(2) 0.0467(18) -0.0158(17) -0.0230(15) -0.0174(16)
    C17 0.073(2) 0.067(2) 0.0392(17) -0.0215(17) -0.0110(15) -0.0115(15)
    C18 0.0526(17) 0.0563(18) 0.0454(17) -0.0149(14) -0.0063(13) -0.0185(15)
    C19 0.0435(15) 0.0456(16) 0.0436(15) -0.0065(13) -0.0088(12) -0.0206(13)
    C20 0.0522(17) 0.0465(16) 0.0551(17) -0.0068(14) -0.0183(13) -0.0179(14)
    C21 0.0458(16) 0.0576(19) 0.0610(18) -0.0057(14) -0.0174(13) -0.0261(15)
    C22 0.0521(18) 0.0548(19) 0.0544(18) -0.0148(15) -0.0075(14) -0.0285(15)
    C23 0.060(2) 0.0463(17) 0.076(2) -0.0056(16) -0.0136(16) -0.0280(16)
    C24 0.0451(16) 0.0518(18) 0.0666(19) -0.0019(14) -0.0130(14) -0.0256(15)
    C25 0.060(2) 0.102(3) 0.108(3) -0.029(2) -0.0172(19) -0.051(2)
    O1 0.0641(14) 0.0687(14) 0.1023(18) -0.0233(12) -0.0140(12) -0.0415(13)
_geom_special_details
;
 All esds (except the esd in the dihedral angle between two l.s. planes)
 are estimated using the full covariance matrix.  The cell esds are taken
 into account individually in the estimation of esds in distances, angles
 and torsion angles; correlations between esds in cell parameters are only
 used when they are defined by crystal symmetry.  An approximate (isotropic)
 treatment of cell esds is used for estimating esds involving l.s. planes.
;
loop_
    _geom_bond_atom_site_label_1
    _geom_bond_atom_site_label_2
    _geom_bond_site_symmetry_2
    _geom_bond_distance
    _geom_bond_publ_flag
    C1 C2 . 1.495(4) ?
    C1 H1A . 0.9600 ?
    C1 H1B . 0.9600 ?
    C1 H1C . 0.9600 ?
    C2 C8 . 1.399(4) ?
    C2 C3 . 1.401(3) ?
    C3 C4 . 1.375(4) ?
    C3 H3 . 0.9300 ?
    C4 C6 . 1.373(4) ?
    C4 C5 . 1.510(4) ?
    C5 H5A . 0.9600 ?
    C5 H5B . 0.9600 ?
    C5 H5C . 0.9600 ?
    C6 C7 . 1.381(3) ?
    C6 H6 . 0.9300 ?
    C7 C8 . 1.385(3) ?
    C7 H7 . 0.9300 ?
    C8 C9 . 1.488(3) ?
    C9 C10 . 1.366(3) ?
    C9 C14 . 1.430(3) ?
    C10 C11 . 1.397(3) ?
    C10 H10 . 0.9300 ?
    C11 C12 . 1.363(4) ?
    C11 H11 . 0.9300 ?
    C12 C13 . 1.430(3) ?
    C12 C19 . 1.488(3) ?
    C13 C18 . 1.413(3) ?
    C13 C14 . 1.421(3) ?
    C14 C15 . 1.416(3) ?
    C15 C16 . 1.360(4) ?
    C15 H15 . 0.9300 ?
    C16 C17 . 1.390(3) ?
    C16 H16 . 0.9300 ?
    C17 C18 . 1.357(4) ?
    C17 H17 . 0.9300 ?
    C18 H18 . 0.9300 ?
    C19 C20 . 1.380(4) ?
    C19 C24 . 1.391(4) ?
    C20 C21 . 1.383(3) ?
    C20 H20 . 0.9300 ?
    C21 C22 . 1.370(4) ?
    C21 H21 . 0.9300 ?
    C22 O1 . 1.373(3) ?
    C22 C23 . 1.373(4) ?
    C23 C24 . 1.381(3) ?
    C23 H23 . 0.9300 ?
    C24 H24 . 0.9300 ?
    C25 O1 . 1.420(4) ?
    C25 H25A . 0.9600 ?
    C25 H25B . 0.9600 ?
    C25 H25C . 0.9600 ?
loop_
    _geom_angle_atom_site_label_1
    _geom_angle_atom_site_label_2
    _geom_angle_atom_site_label_3
    _geom_angle_site_symmetry_1
    _geom_angle_site_symmetry_3
    _geom_angle
    _geom_angle_publ_flag
    C2 C1 H1A . . 109.5 ?
    C2 C1 H1B . . 109.5 ?
    H1A C1 H1B . . 109.5 ?
    C2 C1 H1C . . 109.5 ?
    H1A C1 H1C . . 109.5 ?
    H1B C1 H1C . . 109.5 ?
    C8 C2 C3 . . 118.4(2) ?
    C8 C2 C1 . . 122.1(2) ?
    C3 C2 C1 . . 119.5(3) ?
    C4 C3 C2 . . 122.9(3) ?
    C4 C3 H3 . . 118.5 ?
    C2 C3 H3 . . 118.5 ?
    C6 C4 C3 . . 117.8(3) ?
    C6 C4 C5 . . 121.9(3) ?
    C3 C4 C5 . . 120.3(3) ?
    C4 C5 H5A . . 109.5 ?
    C4 C5 H5B . . 109.5 ?
    H5A C5 H5B . . 109.5 ?
    C4 C5 H5C . . 109.5 ?
    H5A C5 H5C . . 109.5 ?
    H5B C5 H5C . . 109.5 ?
    C4 C6 C7 . . 120.7(3) ?
    C4 C6 H6 . . 119.7 ?
    C7 C6 H6 . . 119.7 ?
    C6 C7 C8 . . 122.1(3) ?
    C6 C7 H7 . . 119.0 ?
    C8 C7 H7 . . 119.0 ?
    C7 C8 C2 . . 118.1(2) ?
    C7 C8 C9 . . 118.8(2) ?
    C2 C8 C9 . . 123.1(2) ?
    C10 C9 C14 . . 117.6(2) ?
    C10 C9 C8 . . 120.0(2) ?
    C14 C9 C8 . . 122.3(2) ?
    C9 C10 C11 . . 122.3(3) ?
    C9 C10 H10 . . 118.9 ?
    C11 C10 H10 . . 118.9 ?
    C12 C11 C10 . . 122.1(3) ?
    C12 C11 H11 . . 119.0 ?
    C10 C11 H11 . . 119.0 ?
    C11 C12 C13 . . 118.0(2) ?
    C11 C12 C19 . . 120.0(2) ?
    C13 C12 C19 . . 122.0(2) ?
    C18 C13 C14 . . 118.4(2) ?
    C18 C13 C12 . . 121.9(2) ?
    C14 C13 C12 . . 119.8(2) ?
    C15 C14 C13 . . 118.0(2) ?
    C15 C14 C9 . . 121.8(2) ?
    C13 C14 C9 . . 120.2(2) ?
    C16 C15 C14 . . 121.4(3) ?
    C16 C15 H15 . . 119.3 ?
    C14 C15 H15 . . 119.3 ?
    C15 C16 C17 . . 120.4(3) ?
    C15 C16 H16 . . 119.8 ?
    C17 C16 H16 . . 119.8 ?
    C18 C17 C16 . . 120.1(3) ?
    C18 C17 H17 . . 120.0 ?
    C16 C17 H17 . . 120.0 ?
    C17 C18 C13 . . 121.6(3) ?
    C17 C18 H18 . . 119.2 ?
    C13 C18 H18 . . 119.2 ?
    C20 C19 C24 . . 117.0(2) ?
    C20 C19 C12 . . 120.9(2) ?
    C24 C19 C12 . . 122.1(2) ?
    C19 C20 C21 . . 122.2(3) ?
    C19 C20 H20 . . 118.9 ?
    C21 C20 H20 . . 118.9 ?
    C22 C21 C20 . . 119.7(3) ?
    C22 C21 H21 . . 120.2 ?
    C20 C21 H21 . . 120.2 ?
    C21 C22 O1 . . 124.4(3) ?
    C21 C22 C23 . . 119.5(3) ?
    O1 C22 C23 . . 116.0(3) ?
    C22 C23 C24 . . 120.5(3) ?
    C22 C23 H23 . . 119.8 ?
    C24 C23 H23 . . 119.8 ?
    C23 C24 C19 . . 121.2(3) ?
    C23 C24 H24 . . 119.4 ?
    C19 C24 H24 . . 119.4 ?
    O1 C25 H25A . . 109.5 ?
    O1 C25 H25B . . 109.5 ?
    H25A C25 H25B . . 109.5 ?
    O1 C25 H25C . . 109.5 ?
    H25A C25 H25C . . 109.5 ?
    H25B C25 H25C . . 109.5 ?
    C22 O1 C25 . . 117.3(2) ?
loop_
    _geom_torsion_atom_site_label_1
    _geom_torsion_atom_site_label_2
    _geom_torsion_atom_site_label_3
    _geom_torsion_atom_site_label_4
    _geom_torsion_site_symmetry_1
    _geom_torsion_site_symmetry_2
    _geom_torsion_site_symmetry_3
    _geom_torsion_site_symmetry_4
    _geom_torsion
    _geom_torsion_publ_flag
    C8 C2 C3 C4 . . . . 0.2(4) ?
    C1 C2 C3 C4 . . . . -178.4(3) ?
    C2 C3 C4 C6 . . . . 1.4(4) ?
    C2 C3 C4 C5 . . . . -178.2(3) ?
    C3 C4 C6 C7 . . . . -1.2(4) ?
    C5 C4 C6 C7 . . . . 178.4(3) ?
    C4 C6 C7 C8 . . . . -0.7(4) ?
    C6 C7 C8 C2 . . . . 2.3(4) ?
    C6 C7 C8 C9 . . . . -178.6(2) ?
    C3 C2 C8 C7 . . . . -2.0(4) ?
    C1 C2 C8 C7 . . . . 176.6(3) ?
    C3 C2 C8 C9 . . . . 178.9(2) ?
    C1 C2 C8 C9 . . . . -2.5(4) ?
    C7 C8 C9 C10 . . . . -63.5(3) ?
    C2 C8 C9 C10 . . . . 115.5(3) ?
    C7 C8 C9 C14 . . . . 112.1(3) ?
    C2 C8 C9 C14 . . . . -68.9(3) ?
    C14 C9 C10 C11 . . . . -1.1(4) ?
    C8 C9 C10 C11 . . . . 174.7(2) ?
    C9 C10 C11 C12 . . . . -0.3(4) ?
    C10 C11 C12 C13 . . . . 2.7(4) ?
    C10 C11 C12 C19 . . . . -177.2(2) ?
    C11 C12 C13 C18 . . . . 174.9(2) ?
    C19 C12 C13 C18 . . . . -5.2(3) ?
    C11 C12 C13 C14 . . . . -3.7(3) ?
    C19 C12 C13 C14 . . . . 176.2(2) ?
    C18 C13 C14 C15 . . . . 4.5(3) ?
    C12 C13 C14 C15 . . . . -176.8(2) ?
    C18 C13 C14 C9 . . . . -176.2(2) ?
    C12 C13 C14 C9 . . . . 2.4(3) ?
    C10 C9 C14 C15 . . . . 179.2(2) ?
    C8 C9 C14 C15 . . . . 3.5(4) ?
    C10 C9 C14 C13 . . . . 0.0(3) ?
    C8 C9 C14 C13 . . . . -175.7(2) ?
    C13 C14 C15 C16 . . . . -3.2(4) ?
    C9 C14 C15 C16 . . . . 177.6(2) ?
    C14 C15 C16 C17 . . . . -0.3(4) ?
    C15 C16 C17 C18 . . . . 2.4(4) ?
    C16 C17 C18 C13 . . . . -0.9(4) ?
    C14 C13 C18 C17 . . . . -2.6(4) ?
    C12 C13 C18 C17 . . . . 178.8(3) ?
    C11 C12 C19 C20 . . . . -53.8(3) ?
    C13 C12 C19 C20 . . . . 126.4(3) ?
    C11 C12 C19 C24 . . . . 123.9(3) ?
    C13 C12 C19 C24 . . . . -56.0(3) ?
    C24 C19 C20 C21 . . . . 0.5(4) ?
    C12 C19 C20 C21 . . . . 178.2(2) ?
    C19 C20 C21 C22 . . . . -0.3(4) ?
    C20 C21 C22 O1 . . . . -179.9(2) ?
    C20 C21 C22 C23 . . . . -0.2(4) ?
    C21 C22 C23 C24 . . . . 0.6(4) ?
    O1 C22 C23 C24 . . . . -179.7(2) ?
    C22 C23 C24 C19 . . . . -0.4(4) ?
    C20 C19 C24 C23 . . . . -0.1(4) ?
    C12 C19 C24 C23 . . . . -177.8(2) ?
    C21 C22 O1 C25 . . . . -11.4(4) ?
    C23 C22 O1 C25 . . . . 168.9(3) ?
loop_
    _geom_hbond_atom_site_label_D
    _geom_hbond_atom_site_label_H
    _geom_hbond_atom_site_label_A
    _geom_hbond_site_symmetry_A
    _geom_hbond_distance_DH
    _geom_hbond_distance_HA
    _geom_hbond_distance_DA
    _geom_hbond_angle_DHA
    C25 H25C Cg 1_455 0.96 2.78 3.597(5) 144
_shelx_hkl_file
;
  -1   0   0   62.69    2.40
   1   0   0   68.39    2.20
   1   0   0   74.39    2.30
   1   0   0   72.09    2.50
   1   0   0   74.49    3.40
  -2   0   0  645.44   13.10
  -2   0   0  637.74   17.60
  -2   0   0  635.14   13.80
  -2   0   0  644.44   12.30
  -2   0   0  642.24   13.40
  -2   0   0  624.24   12.50
   2   0   0  641.44   13.80
   2   0   0  632.44   12.30
   2   0   0  634.74   12.60
   2   0   0  641.54   17.50
   2   0   0  635.54   13.10
  -3   0   0   40.10    3.50
  -3   0   0   25.70    4.20
  -3   0   0   37.30    3.40
  -3   0   0   39.40    3.10
  -3   0   0   38.60    3.30
  -3   0   0   36.80    3.20
   3   0   0   39.90    3.20
   3   0   0   34.10    3.70
   3   0   0   39.40    3.00
   3   0   0   39.70    3.20
   3   0   0   41.10    4.40
  -4   0   0    3.80    2.40
  -4   0   0   -2.00    1.70
  -4   0   0    5.50    2.00
  -4   0   0    5.60    2.00
  -4   0   0    3.70    2.30
   4   0   0    5.10    1.90
   4   0   0    4.50    2.00
   4   0   0    0.90    2.40
   4   0   0    3.40    2.50
   4   0   0    4.20    2.20
  -5   0   0  202.08   12.80
  -5   0   0  199.08    9.10
  -5   0   0  193.28    8.50
  -5   0   0  200.28    8.10
   5   0   0  198.98    8.20
   5   0   0  189.18    8.00
   5   0   0  207.98    9.10
   5   0   0  186.48    8.90
  -6   0   0    1.90    2.60
  -6   0   0    2.90    3.00
  -6   0   0    5.70    2.60
  -6   0   0    1.70    3.20
   6   0   0    9.20    4.00
   6   0   0    4.50    2.90
   6   0   0    6.20    2.70
   6   0   0    7.50    2.40
  -7   0   0  140.19    9.50
  -7   0   0  138.69    8.20
  -7   0   0  131.49   13.60
   7   0   0  145.69    9.50
   7   0   0  169.18    9.00
   7   0   0  147.59    8.70
  -8   0   0   36.60    5.80
  -8   0   0   48.10   10.10
   8   0   0   55.49    7.90
  -9   0   0   -4.40    3.20
  -9   0   0   -3.00    3.90
  -9   0   0    1.90    4.80
   9   0   0   -3.70    3.60
 -10   0   0   14.40    6.50
 -10   0   0    2.50    6.40
  10   0   0    2.60    4.90
  10  -1   0    7.90    5.40
 -10   1   0   11.00    8.30
   9  -1   0   -2.10    3.90
  -9   1   0    7.40    6.90
  -9   1   0    1.20    3.40
   8  -1   0    0.80    4.20
  -8   1   0   -3.50    2.50
  -8   1   0    6.10    6.20
   7  -1   0   10.70    4.50
   7  -1   0    5.10    3.40
  -7   1   0    4.40    3.20
  -7   1   0   11.20    3.50
  -7   1   0    6.70    5.60
  -7   1   0    5.50    3.50
   6  -1   0    4.00    2.80
   6  -1   0    6.50    3.70
  -6   1   0    7.50    3.90
  -6   1   0    8.10    2.60
  -6   1   0    1.60    2.50
  -6   1   0    5.30    2.70
   5  -1   0    0.70    1.90
   5  -1   0    3.80    2.90
   5  -1   0    1.90    2.40
  -5   1   0    1.00    2.20
  -5   1   0    2.60    2.10
  -5   1   0    2.20    1.70
  -5   1   0    1.60    3.20
   4  -1   0   50.19    4.70
   4  -1   0   47.90    4.40
   4  -1   0   50.59    4.00
  -4   1   0   51.59    3.80
  -4   1   0   39.90    3.60
  -4   1   0   44.90    5.80
  -4   1   0   44.60    3.60
  -4   1   0   46.10    5.80
  -4   1   0   48.10    4.70
  -4   1   0   49.99    4.40
   3  -1   0   44.10    4.00
   3  -1   0   50.09    3.30
   3  -1   0   48.10    4.00
  -3   1   0   47.50    4.80
  -3   1   0   45.50    3.10
  -3   1   0   41.80    3.60
  -3   1   0   48.10    4.20
  -3   1   0   45.00    3.50
  -3   1   0   42.00    4.90
   2  -1   0  678.33   13.90
   2  -1   0  690.23   13.30
   2  -1   0  700.13   16.20
   2  -1   0  686.03   16.40
  -2   1   0  695.23   13.70
  -2   1   0  706.33   19.40
  -2   1   0  696.93   16.20
  -2   1   0  698.83   16.30
  -2   1   0  699.33   13.30
  -2   1   0  699.63   13.90
   1  -1   0 1155.78   19.70
   1  -1   0 1127.89   21.80
   1  -1   0 1174.08   22.60
   1  -1   0 1175.28   19.30
  -1   1   0 1148.69   20.90
  -1   1   0 1158.08   19.60
  -1   1   0 1173.58   19.70
  -1   1   0 1164.78   19.20
  -1   1   0 1125.69   22.50
   0   1   0  294.97    7.80
  -1  -1   0  193.68    6.80
  -1  -1   0  212.18    5.60
  -1  -1   0  203.38    6.10
  -1  -1   0  193.38    5.40
  -1  -1   0  200.38    6.50
   1   1   0  200.78    5.40
   1   1   0  203.68    6.90
   1   1   0  205.68    5.60
   1   1   0  200.08    6.00
   1   1   0  202.28    6.40
  -2  -1   0   51.69    3.40
  -2  -1   0   54.79    3.80
  -2  -1   0   52.89    4.30
  -2  -1   0   49.20    3.50
  -2  -1   0   56.29    2.70
  -2  -1   0   46.50    3.80
   2   1   0   52.19    4.20
   2   1   0   48.20    2.50
   2   1   0   49.50    3.30
   2   1   0   49.70    3.70
   2   1   0   51.39    4.10
  -3  -1   0  242.58    7.30
  -3  -1   0  247.88   10.80
  -3  -1   0  239.28    8.50
  -3  -1   0  241.88   10.90
  -3  -1   0  225.68    7.80
  -3  -1   0  250.47    8.80
   3   1   0  260.47   10.90
   3   1   0  255.47    7.20
   3   1   0  242.88    9.00
   3   1   0  244.18    8.50
   3   1   0  248.88    7.90
  -4  -1   0   17.10    4.40
  -4  -1   0   14.60    3.10
  -4  -1   0   12.20    2.30
  -4  -1   0   19.50    3.70
  -4  -1   0   18.40    3.30
   4   1   0    9.40    3.00
   4   1   0   18.60    3.70
   4   1   0   14.30    2.60
   4   1   0   16.10    3.00
   4   1   0   10.80    2.10
  -5  -1   0  196.48    8.80
  -5  -1   0  205.18    9.60
  -5  -1   0  190.68    8.30
  -5  -1   0  215.48   13.30
   5   1   0  207.28    8.70
   5   1   0  221.38    9.80
   5   1   0  205.58    8.20
   5   1   0  203.78    8.20
  -6  -1   0   95.89    6.70
  -6  -1   0  110.79    7.40
  -6  -1   0  102.09    9.70
  -6  -1   0  113.09   10.50
   6   1   0  104.69    6.90
   6   1   0  100.39    6.30
   6   1   0  110.09    8.00
   6   1   0  100.09    6.40
  -7  -1   0    2.70    3.60
  -7  -1   0    1.90    2.90
  -7  -1   0    7.60    3.50
  -7  -1   0    4.30    5.60
   7   1   0   11.50    3.00
   7   1   0    2.90    4.10
   7   1   0    0.00    2.90
   7   1   0    6.60    3.10
  -8  -1   0   32.40    7.80
  -8  -1   0   37.20    6.10
  -8  -1   0   32.40    8.80
  -8  -1   0   27.90    5.20
   8   1   0   37.10    5.80
   8   1   0   32.10    6.50
  -9  -1   0   -3.80    4.20
  -9  -1   0    6.00    6.00
   9   1   0    5.20    3.80
   9   1   0   11.60    5.50
 -10  -1   0   17.30    7.50
 -10  -1   0    6.10    8.20
  10   1   0   11.30    6.30
  10  -2   0    0.40    4.50
 -10   2   0    1.50    6.90
 -10   2   0   -1.60    4.00
   9  -2   0   15.00    5.40
  -9   2   0   22.60    6.00
  -9   2   0   16.00    8.10
   8  -2   0    2.30    4.20
  -8   2   0    0.20    4.50
  -8   2   0    5.70    4.10
   7  -2   0   -2.80    3.00
  -7   2   0   -2.80    2.60
  -7   2   0   -2.50    4.80
  -7   2   0   -3.00    1.90
   6  -2   0    0.60    2.50
   6  -2   0    3.20    3.40
  -6   2   0    7.10    2.60
  -6   2   0    1.70    2.40
  -6   2   0    2.90    3.00
  -6   2   0    5.70    4.50
   5  -2   0   34.90    4.90
   5  -2   0   29.20    3.90
  -5   2   0   29.10    3.70
  -5   2   0   30.70    4.90
  -5   2   0   23.60    5.50
   4  -2   0  270.47    9.70
   4  -2   0  266.77    8.50
   4  -2   0  276.77   12.60
   4  -2   0  293.27   11.90
  -4   2   0  281.37   14.40
  -4   2   0  254.47   11.40
  -4   2   0  250.97    8.20
  -4   2   0  270.97    9.20
   3  -2   0  211.08    9.30
   3  -2   0  218.48    7.80
   3  -2   0  224.58   10.10
   3  -2   0  224.18    7.10
  -3   2   0  229.78    7.60
  -3   2   0  225.88    9.40
  -3   2   0  222.88    9.40
  -3   2   0  228.18    8.10
  -3   2   0  213.18    6.80
  -3   2   0  235.48    9.90
   2  -2   0  182.58    7.80
   2  -2   0  191.58    6.50
   2  -2   0  182.58    7.70
   2  -2   0  195.68    6.10
  -2   2   0  194.88    8.20
  -2   2   0  197.88    5.50
  -2   2   0  191.28    6.20
  -2   2   0  197.88    5.90
  -2   2   0  179.48    7.30
   1  -2   0  177.88    5.40
   1  -2   0  175.98    6.80
   1  -2   0  165.08    6.30
   1  -2   0  174.58    5.30
   1  -2   0  172.78    5.80
  -1   2   0  183.08    5.40
  -1   2   0  177.58    5.80
  -1   2   0  169.38    6.70
  -1   2   0  169.98    5.50
  -1   2   0  172.58    5.30
  -1   2   0  169.78    6.00
   0  -2   0  214.58    6.10
   0  -2   0  208.68    8.00
   0  -2   0  203.48    6.40
   0  -2   0  218.78    6.70
   0  -2   0  218.38    6.50
   0   2   0  215.28    6.30
   0   2   0  223.08    6.90
   0   2   0  208.78    6.90
   0   2   0  214.08    6.40
   0   2   0  216.28    8.10
  -1  -2   0  290.97   10.80
  -1  -2   0  282.47    8.80
  -1  -2   0  294.07    8.40
  -1  -2   0  288.97    9.80
  -1  -2   0  288.17    8.20
   1   2   0  283.37    9.40
   1   2   0  285.17    8.10
   1   2   0  277.07    9.10
   1   2   0  286.87    8.30
   1   2   0  293.97   10.20
  -2  -2   0   67.09    4.30
  -2  -2   0   69.89    5.20
  -2  -2   0   66.79    5.50
  -2  -2   0   79.89    4.80
  -2  -2   0   78.89    4.90
   2   2   0   73.39    4.50
   2   2   0   72.49    4.90
   2   2   0   78.09    4.90
   2   2   0   71.89    5.60
   2   2   0   67.89    5.40
  -3  -2   0    8.00    2.90
  -3  -2   0    0.40    2.30
  -3  -2   0    2.20    2.20
  -3  -2   0    6.50    2.40
  -3  -2   0    4.00    2.30
   3   2   0    4.40    2.50
   3   2   0    4.70    3.00
   3   2   0    3.70    1.30
   3   2   0    7.60    2.50
   3   2   0    3.20    1.90
  -4  -2   0   58.29    7.30
  -4  -2   0   52.59    5.00
  -4  -2   0   60.49    6.70
  -4  -2   0   57.79    3.90
  -4  -2   0   54.19    5.70
   4   2   0   64.39    3.70
   4   2   0   59.59    4.90
   4   2   0   60.89    6.30
   4   2   0   71.79    5.90
  -5  -2   0  102.59    9.90
  -5  -2   0   97.69    8.50
  -5  -2   0  105.59    5.60
  -5  -2   0  103.99    7.00
   5   2   0  107.79    5.40
   5   2   0  106.19    6.80
   5   2   0  101.39    7.30
   5   2   0   99.19    5.80
  -6  -2   0    2.70    2.40
  -6  -2   0    3.30    3.70
  -6  -2   0    3.00    3.80
  -6  -2   0    4.50    3.20
   6   2   0    2.40    3.40
   6   2   0    3.50    2.00
   6   2   0    4.50    2.30
   6   2   0    0.40    2.40
  -7  -2   0  272.27   12.70
  -7  -2   0  298.77   19.60
  -7  -2   0  297.67   18.20
  -7  -2   0  289.37   11.40
   7   2   0  274.67   11.30
   7   2   0  285.97   10.70
   7   2   0  262.17   12.10
   7   2   0  294.77   14.30
  -8  -2   0   36.60    5.20
  -8  -2   0   45.00    9.00
  -8  -2   0   37.10    6.70
  -8  -2   0   51.49   10.50
   8   2   0   49.50    6.40
   8   2   0   46.20    7.70
  -9  -2   0    2.60    5.20
  -9  -2   0   -1.70    3.30
   9   2   0   -0.10    2.50
   9   2   0   -8.40    3.60
 -10  -2   0   12.60    6.20
 -10  -2   0    9.10    9.10
  10   2   0   11.10    4.40
  10   2   0   14.70    6.60
  10  -3   0    2.30    4.30
 -10   3   0   14.60    8.40
 -10   3   0   -3.60    4.00
   9  -3   0   -0.10    4.10
  -9   3   0   -4.10    3.60
  -9   3   0   -1.80    5.70
   8  -3   0    0.30    4.10
  -8   3   0    0.30    3.80
  -8   3   0    3.30    6.10
   7  -3   0   -1.70    3.00
  -7   3   0   -0.80    5.00
  -7   3   0    6.80    1.90
  -7   3   0    5.30    4.00
   6  -3   0   15.00    3.80
   6  -3   0   24.40    4.90
  -6   3   0    6.80    5.60
  -6   3   0   19.80    4.90
  -6   3   0   19.90    3.20
  -6   3   0    8.50    2.80
  -6   3   0   14.00    2.50
   5  -3   0  131.29    6.90
   5  -3   0  142.09   11.10
   5  -3   0  137.99    8.00
  -5   3   0  120.89    9.40
  -5   3   0  134.19   11.70
  -5   3   0  139.39    6.60
  -5   3   0  128.19    5.50
   4  -3   0   51.99    5.20
   4  -3   0   56.99    4.60
   4  -3   0   47.70    6.60
  -4   3   0   50.49    3.30
  -4   3   0   54.19    5.70
  -4   3   0   50.29    3.90
  -4   3   0   44.30    6.60
   3  -3   0   -3.40    2.80
   3  -3   0   -3.30    1.50
   3  -3   0    1.10    2.20
  -3   3   0   -1.40    2.00
  -3   3   0    0.30    1.10
  -3   3   0   -1.60    1.40
  -3   3   0    0.80    1.60
  -3   3   0   -1.80    2.00
   2  -3   0    9.30    2.20
   2  -3   0    8.60    2.60
   2  -3   0    8.70    1.80
   2  -3   0    5.20    2.30
   2  -3   0    8.10    2.70
  -2   3   0    8.10    1.90
  -2   3   0    3.70    2.40
  -2   3   0    7.20    2.00
  -2   3   0   10.40    2.70
  -2   3   0    3.40    2.50
  -2   3   0    7.30    2.10
   1  -3   0   -0.30    1.40
   1  -3   0    4.30    2.10
   1  -3   0    3.00    1.90
   1  -3   0   -0.20    2.10
  -1   3   0    2.90    1.70
  -1   3   0    4.30    1.90
  -1   3   0    3.10    2.20
  -1   3   0    0.60    2.00
  -1   3   0    3.80    1.70
  -1   3   0    5.00    2.40
  -1   3   0    5.00    1.40
   0  -3   0  125.19    7.80
   0  -3   0  120.99    5.60
   0  -3   0  121.39    5.80
   0  -3   0  125.09    5.90
   0  -3   0  121.39    5.90
   0   3   0  123.29    6.20
   0   3   0  129.69    5.70
   0   3   0  119.59    7.20
   0   3   0  130.39    5.80
   0   3   0  118.39    6.00
  -1  -3   0  345.57   10.60
  -1  -3   0  351.66   11.10
  -1  -3   0  360.66   12.90
  -1  -3   0  338.77   10.50
   1   3   0  347.77   11.60
   1   3   0  343.57   13.30
   1   3   0  352.76   12.40
   1   3   0  328.27   10.40
  -2  -3   0    5.60    2.90
  -2  -3   0    4.40    2.50
  -2  -3   0    4.30    2.20
  -2  -3   0    7.60    2.40
  -2  -3   0    3.90    2.40
   2   3   0    3.80    2.40
   2   3   0   11.40    2.80
   2   3   0    5.50    2.10
   2   3   0    3.80    2.70
   2   3   0    9.10    2.80
  -3  -3   0  239.18   12.30
  -3  -3   0  256.27   11.90
  -3  -3   0  257.17   10.10
  -3  -3   0  251.27   10.60
   3   3   0  238.88   12.00
   3   3   0  247.58   11.00
   3   3   0  240.28   10.00
   3   3   0  231.08   11.10
   3   3   0  230.98    9.30
   3   3   0  242.88    7.30
  -4  -3   0   -2.60    1.80
  -4  -3   0   -1.30    3.40
  -4  -3   0    1.30    2.80
   4   3   0    0.50    1.30
   4   3   0    0.20    2.20
   4   3   0   -1.10    1.50
   4   3   0    1.30    3.70
  -5  -3   0    1.40    4.00
  -5  -3   0    1.40    2.80
  -5  -3   0   -1.80    2.60
   5   3   0    0.70    2.40
   5   3   0   -1.00    2.90
   5   3   0    0.50    1.30
   5   3   0   -1.60    2.80
  -6  -3   0   15.50    4.40
  -6  -3   0   11.70    5.10
  -6  -3   0   15.40    6.00
   6   3   0   17.90    2.70
   6   3   0   14.90    4.60
   6   3   0   19.60    5.20
  -7  -3   0   21.40    6.60
  -7  -3   0   29.60    5.80
  -7  -3   0   22.10    6.80
   7   3   0   24.70    3.30
   7   3   0   18.80    6.10
   7   3   0   30.00    4.70
  -8  -3   0   50.89    9.60
  -8  -3   0   49.00   10.40
  -8  -3   0   61.59    8.10
   8   3   0   82.99   10.30
   8   3   0   61.49    7.20
  -9  -3   0    3.60    5.60
  -9  -3   0    3.10    4.40
   9   3   0    3.60    3.10
   9   3   0    2.00    5.30
 -10  -3   0    6.40    6.50
 -10  -3   0    6.10    8.50
  10   3   0   -2.90    5.40
  10   3   0   -0.50    3.40
   9  -4   0    0.50    4.20
  -9   4   0    0.00    4.50
  -9   4   0    2.40    6.70
   8  -4   0    0.20    3.80
  -8   4   0   -2.90    3.60
  -8   4   0   -0.40    3.80
   7  -4   0    2.30    3.80
  -7   4   0    7.50    4.00
  -7   4   0    1.40    4.50
   6  -4   0    1.10    3.20
   6  -4   0    3.50    3.90
   6  -4   0    0.70    5.70
  -6   4   0    6.10    1.90
  -6   4   0    1.40    2.70
  -6   4   0    9.50    5.80
  -6   4   0    0.40    2.30
   5  -4   0   21.80    4.00
   5  -4   0   24.90    7.20
   5  -4   0   16.30    4.10
  -5   4   0   23.70    5.20
  -5   4   0   30.40    4.20
  -5   4   0   27.50    3.10
  -5   4   0   20.50    5.70
   4  -4   0   52.99    4.90
   4  -4   0   56.99    5.80
   4  -4   0   58.59    8.30
  -4   4   0   55.09    7.10
  -4   4   0   57.69    4.00
  -4   4   0   58.59    6.60
  -4   4   0   48.30    4.30
   3  -4   0    4.90    4.10
   3  -4   0   -3.10    2.40
   3  -4   0    0.00    1.90
  -3   4   0    0.90    2.40
  -3   4   0    0.70    1.70
  -3   4   0   -0.30    2.40
  -3   4   0    1.70    1.70
   2  -4   0  126.69    6.30
   2  -4   0  130.69    7.80
   2  -4   0  122.39    5.70
   2  -4   0  132.29    6.90
  -2   4   0  121.49    9.20
  -2   4   0  119.39    6.10
  -2   4   0  115.29    6.90
  -2   4   0  129.29    8.40
  -2   4   0  136.69    6.40
  -2   4   0   96.39    5.40
  -2   4   0  129.59    6.10
   1  -4   0   68.59    5.70
   1  -4   0   65.99    5.30
   1  -4   0   65.49    4.60
   1  -4   0   65.69    5.00
  -1   4   0   73.79    5.20
  -1   4   0   66.69    5.00
  -1   4   0   65.89    6.00
  -1   4   0   61.89    4.60
  -1   4   0   64.59    4.70
  -1   4   0   69.09    7.10
  -1   4   0   64.59    2.60
   0  -4   0  673.73   21.80
   0  -4   0  687.43   17.20
   0  -4   0  663.63   16.30
   0  -4   0  671.93   17.50
   0  -4   0  665.43   16.70
   0   4   0  667.53   17.80
   0   4   0  677.63   16.70
   0   4   0  683.83   21.20
   0   4   0  665.63   18.30
   0   4   0  661.23   16.40
  -1  -4   0    1.50    3.20
  -1  -4   0   -0.10    2.30
  -1  -4   0    0.40    1.90
  -1  -4   0    3.10    2.60
   1   4   0    4.90    3.20
   1   4   0    4.00    2.30
   1   4   0    0.40    2.50
   1   4   0    1.30    2.90
  -2  -4   0   97.59    8.20
  -2  -4   0  102.69    7.30
  -2  -4   0   97.19    6.90
  -2  -4   0   95.69    8.40
  -2  -4   0  106.49    6.60
   2   4   0  107.19    8.60
   2   4   0  101.39    7.90
   2   4   0  112.29    7.40
   2   4   0   98.19    6.10
   2   4   0  113.29    7.20
  -3  -4   0   13.40    4.10
  -3  -4   0   20.40    5.70
  -3  -4   0   29.50    4.50
   3   4   0   18.40    3.80
   3   4   0   16.10    3.70
   3   4   0   20.20    4.60
   3   4   0   26.50    4.40
  -4  -4   0  155.38    8.70
  -4  -4   0  165.68   11.00
  -4  -4   0  165.88   12.70
   4   4   0  146.59    9.20
   4   4   0  163.68   10.90
   4   4   0  149.19    6.10
  -5  -4   0    1.00    3.50
  -5  -4   0   -1.20    4.60
   5   4   0    4.20    1.70
   5   4   0    6.60    3.90
   5   4   0    4.00    3.20
  -6  -4   0    3.50    4.70
  -6  -4   0    2.40    5.70
   6   4   0    3.40    1.60
   6   4   0    8.80    4.90
   6   4   0    2.10    3.90
  -7  -4   0   -3.20    3.10
  -7  -4   0   -6.10    3.70
   7   4   0    6.00    4.90
  -8  -4   0    0.00    6.60
  -8  -4   0    0.90    5.30
   8   4   0    1.10    2.50
   8   4   0   -9.30    4.20
  -9  -4   0   -3.40    5.40
  -9  -4   0    6.20    6.20
   9   4   0    6.20    6.00
   9   4   0    7.90    3.70
 -10  -4   0    2.90    6.90
 -10  -4   0    5.00    9.20
  10   4   0    0.00    5.40
  10   4   0    1.50    3.00
   9  -5   0   -6.60    3.70
  -9   5   0   -2.60    5.30
  -9   5   0    0.30    4.90
   8  -5   0    2.50    4.10
  -8   5   0    5.40    5.40
  -8   5   0    3.60    4.70
   7  -5   0    2.50    3.90
  -7   5   0    9.60    4.80
  -7   5   0    4.40    5.50
   6  -5   0   16.00    6.10
   6  -5   0   14.80    4.60
  -6   5   0   13.60    6.60
  -6   5   0    1.80    3.40
   5  -5   0   -4.60    3.30
   5  -5   0   -3.20    5.60
   5  -5   0    2.50    3.20
  -5   5   0    0.50    2.00
  -5   5   0    2.90    4.30
  -5   5   0   -0.10    2.30
   4  -5   0  191.48   13.00
   4  -5   0  165.08    9.30
   4  -5   0  165.58    8.40
  -4   5   0  167.98    7.20
  -4   5   0  168.08   12.00
  -4   5   0  158.68   10.50
  -4   5   0  142.19    7.40
   3  -5   0    6.80    3.00
   3  -5   0   10.00    3.70
  -3   5   0   11.10    3.90
  -3   5   0    9.10    2.70
  -3   5   0    7.20    3.20
  -3   5   0    8.10    2.70
   2  -5   0    3.70    2.10
   2  -5   0    0.60    3.20
   2  -5   0    0.70    2.60
   2  -5   0   -1.60    2.70
  -2   5   0    3.00    2.90
  -2   5   0    5.60    2.60
  -2   5   0    0.60    2.50
  -2   5   0    1.70    1.70
   1  -5   0  294.87   11.60
   1  -5   0  312.37   11.80
   1  -5   0  311.47   11.30
   1  -5   0  294.67   11.10
  -1   5   0  312.77   11.90
  -1   5   0  313.47   11.00
  -1   5   0  284.17   12.80
   0  -5   0   44.90    5.20
   0  -5   0   35.10    4.80
   0  -5   0   32.90    5.00
   0  -5   0   25.10    5.90
   0  -5   0   39.50    5.20
   0   5   0   47.30    5.60
   0   5   0   37.60    5.70
   0   5   0   52.59    6.40
   0   5   0   40.70    5.10
  -1  -5   0    2.40    1.80
  -1  -5   0   -1.30    1.90
  -1  -5   0    3.10    3.90
  -1  -5   0   -2.40    2.70
   1   5   0   -0.80    2.30
   1   5   0   -1.30    2.50
   1   5   0    1.00    2.00
   1   5   0   -2.10    3.00
  -2  -5   0  113.99    7.60
  -2  -5   0  134.09   10.40
   2   5   0  123.69    9.30
   2   5   0  123.29    8.20
   2   5   0  138.99    9.00
  -3  -5   0  149.19    9.40
  -3  -5   0  145.49   12.70
  -3  -5   0  154.08   11.30
   3   5   0  154.48   10.80
   3   5   0  128.59    8.90
  -4  -5   0   12.70    6.50
  -4  -5   0    9.70    4.70
  -4  -5   0    4.70    3.80
   4   5   0    9.00    5.40
   4   5   0   10.40    4.20
  -5  -5   0   -2.40    3.50
  -5  -5   0    0.30    5.70
  -5  -5   0    1.10    2.90
   5   5   0   -0.60    4.70
   5   5   0   -4.30    3.40
   5   5   0    0.10    1.80
  -6  -5   0    4.80    4.50
  -6  -5   0   -4.50    6.10
  -6  -5   0    7.10    5.20
   6   5   0   -3.00    3.80
   6   5   0   -0.40    5.30
   6   5   0    2.00    1.50
  -7  -5   0   -4.60    4.60
  -7  -5   0   -1.20    4.50
  -7  -5   0   -0.30    3.10
   7   5   0    2.10    4.80
  -8  -5   0   11.90    5.70
  -8  -5   0   23.20    6.90
  -8  -5   0   11.70    9.10
   8   5   0   19.40    6.80
  -9  -5   0   -5.20    8.80
  -9  -5   0   10.80    7.20
   9   5   0   -2.20    2.80
   9   5   0    1.50    5.50
 -10  -5   0    2.40    7.40
 -10  -5   0   11.40    7.60
  10   5   0    4.00    6.60
  10   5   0   11.20    4.50
   8  -6   0    7.20    4.60
  -8   6   0    5.90    5.00
  -8   6   0    0.00    5.00
   7  -6   0   -0.10    4.10
   7  -6   0    5.30    6.50
  -7   6   0   -3.30    4.50
  -7   6   0    8.40    6.20
   6  -6   0   26.80    9.20
   6  -6   0   36.30    6.30
  -6   6   0   29.60    7.80
   5  -6   0   50.49    9.30
   5  -6   0   43.80    6.80
  -5   6   0   39.80    4.60
  -5   6   0   42.40    7.80
   4  -6   0   44.90    6.70
   4  -6   0   50.19    8.60
   4  -6   0   49.10    6.00
  -4   6   0   49.40    8.00
  -4   6   0   46.10    5.70
  -4   6   0   44.20    6.50
  -4   6   0   51.49    5.40
   3  -6   0   10.00    4.30
   3  -6   0   16.50    4.20
   3  -6   0   12.00    2.70
  -3   6   0   12.90    3.50
  -3   6   0   13.00    3.80
  -3   6   0    6.20    2.90
  -3   6   0   12.10    4.10
   2  -6   0    3.70    2.50
   2  -6   0    2.80    3.10
   2  -6   0    4.00    3.40
   2  -6   0    7.60    4.10
  -2   6   0    4.40    3.60
  -2   6   0    1.90    2.60
  -2   6   0    0.70    3.20
  -2   6   0    2.90    1.20
   1  -6   0  115.59    8.50
   1  -6   0  118.49    8.40
   1  -6   0  102.39    7.60
  -1   6   0  116.39    9.20
  -1   6   0  126.99    8.50
  -1   6   0  127.39    7.80
   0  -6   0   65.79    6.20
   0  -6   0   46.80    6.40
   0  -6   0   52.49    7.90
   0  -6   0   61.59    6.40
   0   6   0   53.49    6.70
   0   6   0   65.49    7.20
   0   6   0   61.99    6.00
  -1  -6   0    1.00    2.70
  -1  -6   0    8.20    1.80
  -1  -6   0    6.00    5.30
  -1  -6   0    6.00    1.20
   1   6   0    3.50    4.30
   1   6   0    3.90    3.00
   1   6   0   -1.00    2.70
  -2  -6   0    8.50    5.30
  -2  -6   0    2.90    3.00
  -2  -6   0    7.40    3.10
   2   6   0    3.60    3.70
   2   6   0    1.50    2.30
   2   6   0    5.20    3.60
  -3  -6   0   46.30    7.90
  -3  -6   0   47.90    6.60
  -3  -6   0   46.40    8.90
   3   6   0   42.20    8.00
   3   6   0   49.70    7.00
  -4  -6   0  106.89    9.70
  -4  -6   0  116.09   14.10
  -4  -6   0  104.79   11.40
   4   6   0   93.89    9.20
   4   6   0  106.79   11.20
  -5  -6   0    2.40    3.90
  -5  -6   0   -0.20    6.80
  -5  -6   0    2.80    3.90
   5   6   0   -1.90    1.90
   5   6   0    0.90    4.00
   5   6   0    1.80    4.60
  -6  -6   0   12.00    5.70
  -6  -6   0    5.60    7.60
  -6  -6   0    3.70    5.30
   6   6   0    0.30    5.00
   6   6   0    6.50    6.20
  -7  -6   0   60.09    9.60
  -7  -6   0   35.80   11.10
  -7  -6   0   53.99   10.00
   7   6   0   63.29   10.20
  -8  -6   0   -2.10    5.90
  -8  -6   0    2.80    4.70
  -8  -6   0   -1.00    5.70
   8   6   0    8.80    6.30
  -9  -6   0    2.00    7.30
  -9  -6   0  -17.00    8.00
   9   6   0    1.50    3.10
   9   6   0   -4.50    5.50
   8  -7   0    8.70    5.10
  -8   7   0   19.70    7.80
  -8   7   0   28.40    9.30
   7  -7   0    1.60    4.50
   7  -7   0    7.40    8.70
  -7   7   0   14.70    6.60
  -7   7   0   13.60    6.90
   6  -7   0    8.30    5.10
   6  -7   0    2.80    8.00
  -6   7   0    7.90    6.40
   5  -7   0   33.00    9.70
   5  -7   0   22.80    6.00
  -5   7   0   38.20    8.40
   4  -7   0   37.10    6.80
   4  -7   0   36.00    8.80
  -4   7   0   24.80    4.80
  -4   7   0   36.40    7.90
   3  -7   0   17.20    5.50
   3  -7   0   15.80    4.80
  -3   7   0   19.20    4.40
  -3   7   0   22.70    5.10
  -3   7   0   19.60    5.90
   2  -7   0   44.20    7.00
   2  -7   0   47.00    6.60
   2  -7   0   46.40    7.80
  -2   7   0   62.69    7.20
  -2   7   0   51.29    8.00
  -2   7   0   59.59    7.60
   1  -7   0   -2.70    3.60
   1  -7   0   -0.60    3.90
   1  -7   0    3.00    3.80
  -1   7   0   -5.80    3.90
  -1   7   0   -1.00    2.20
  -1   7   0    1.30    3.10
   0  -7   0    3.50    4.00
   0  -7   0    0.20    5.60
   0  -7   0    1.50    3.30
   0   7   0   -1.60    2.90
   0   7   0    0.90    2.90
   0   7   0    4.60    4.40
  -1  -7   0    0.80    5.70
  -1  -7   0    1.60    4.10
  -1  -7   0   -0.70    3.60
   1   7   0    1.90    4.50
   1   7   0    6.00    3.60
   1   7   0    0.20    2.70
  -2  -7   0   -2.20    5.50
  -2  -7   0   -0.90    2.60
  -2  -7   0   -2.80    3.80
   2   7   0    0.20    2.70
   2   7   0    8.10    3.70
   2   7   0    0.60    3.70
  -3  -7   0  190.48   15.10
  -3  -7   0  183.78   12.50
  -3  -7   0  175.58   10.60
   3   7   0  181.18   12.00
   3   7   0  196.18   10.10
   3   7   0  169.68   12.60
  -4  -7   0    1.10    4.70
  -4  -7   0   11.00    7.90
  -4  -7   0   -4.60    5.50
   4   7   0    4.60    6.50
   4   7   0    7.80    5.30
   4   7   0    1.40    2.40
  -5  -7   0   10.90    6.90
  -5  -7   0    2.70    6.10
  -5  -7   0    4.30    4.40
   5   7   0    8.50    5.60
   5   7   0    1.90    1.90
   5   7   0   -1.90    4.50
  -6  -7   0   29.70    8.60
  -6  -7   0   13.10    7.60
  -6  -7   0   29.20    6.90
   6   7   0   39.30    9.90
   6   7   0   31.00    8.00
  -7  -7   0   -1.70    6.70
  -7  -7   0    7.00    6.00
  -7  -7   0   -2.90    5.60
   7   7   0    0.10    5.00
   7   7   0    7.80    5.10
  -8  -7   0    7.30   10.60
  -8  -7   0    3.80    5.70
  -8  -7   0    6.10    7.30
   8   7   0    2.60    6.40
  -9  -7   0    4.60    7.10
  -9  -7   0    6.10    6.60
  -9  -7   0  -12.20    9.30
   9   7   0   -5.00    6.00
   7  -8   0    2.00    4.90
   7  -8   0   -1.60    8.90
  -7   8   0    8.80    7.10
  -7   8   0   -2.00    6.50
   6  -8   0    6.50    6.20
   6  -8   0    2.60    5.50
  -6   8   0    9.70    6.20
   5  -8   0    9.90    8.10
   5  -8   0    2.60    5.10
  -5   8   0    4.30    5.90
   4  -8   0    8.90    6.60
   4  -8   0   16.70    6.20
  -4   8   0   15.70    6.50
   3  -8   0   16.40    5.70
  -3   8   0   16.60    6.70
  -3   8   0   20.80    5.60
   2  -8   0   18.60    6.20
   2  -8   0   22.30    6.40
  -2   8   0   15.00    5.60
  -2   8   0   14.90    4.70
  -2   8   0   13.80    5.40
   1  -8   0    7.70    5.30
   1  -8   0    2.60    5.00
  -1   8   0   -3.10    3.40
  -1   8   0   -4.30    3.00
  -1   8   0   -1.10    4.10
   0  -8   0   17.00    6.00
   0  -8   0   19.10    5.60
   0   8   0    9.90    5.90
   0   8   0   15.10    5.20
   0   8   0    8.80    4.50
  -1  -8   0   44.80    7.00
  -1  -8   0   28.30    6.80
  -1  -8   0   24.10    8.60
   1   8   0   18.80    5.20
   1   8   0   30.00    5.70
   1   8   0   19.00    6.80
  -2  -8   0   41.70    7.40
  -2  -8   0   54.19    4.60
  -2  -8   0   57.49    3.70
  -2  -8   0   44.40    9.50
   2   8   0   58.59    8.60
   2   8   0   74.39    7.80
   2   8   0   65.69    9.50
  -3  -8   0   13.20    5.90
  -3  -8   0   -4.60    6.20
   3   8   0   -5.10    3.70
   3   8   0    2.60    2.90
   3   8   0   -2.00    4.30
  -4  -8   0    8.60    5.00
  -4  -8   0    5.00    6.80
   4   8   0    7.20    3.30
   4   8   0   11.70    5.80
   4   8   0   21.00    7.20
  -5  -8   0    9.10    6.20
  -5  -8   0    0.60    7.10
  -5  -8   0    0.00    6.50
   5   8   0   10.90    3.10
   5   8   0   15.90    6.80
   5   8   0    9.40    6.50
  -6  -8   0   -3.40    6.40
  -6  -8   0   -4.70    8.10
  -6  -8   0   -0.20    5.80
   6   8   0    1.00    5.90
   6   8   0   -7.20    6.10
  -7  -8   0   -1.70    7.00
  -7  -8   0    2.50    4.90
  -7  -8   0   -6.20    7.40
   7   8   0   -6.90    6.50
   7   8   0    0.50    6.40
  -8  -8   0    0.40    6.70
  -8  -8   0  -24.00    8.80
  -8  -8   0    1.90    7.30
   8   8   0    9.10    7.30
   6  -9   0  -12.70    7.00
   6  -9   0  -11.30    4.80
  -6   9   0   -3.10    6.80
   5  -9   0    1.40    6.10
   5  -9   0    9.20    6.10
  -5   9   0    5.10    6.40
   4  -9   0   17.50    6.30
   4  -9   0   13.60    9.00
  -4   9   0   17.40    7.60
   3  -9   0    1.60    4.70
  -3   9   0    4.30    5.20
   2  -9   0   -1.20    4.40
   2  -9   0    4.20    6.00
  -2   9   0   -0.60    4.60
  -2   9   0   -1.50    4.10
   1  -9   0   20.40    6.80
   1  -9   0   33.60    8.20
  -1   9   0   36.80    7.60
  -1   9   0   30.60    7.40
  -1   9   0   22.10    5.70
   0  -9   0   -3.60    5.60
   0  -9   0   -2.10    5.00
   0   9   0    0.80    4.80
   0   9   0   -0.90    3.50
   0   9   0    4.80    3.90
  -1  -9   0   10.30    7.90
  -1  -9   0    0.50    5.30
  -1  -9   0    1.10    4.60
   1   9   0    7.90    4.60
   1   9   0   -2.20    3.30
   1   9   0    8.00    5.90
  -2  -9   0  345.57   22.70
  -2  -9   0  324.57   18.00
  -2  -9   0  325.47   15.20
   2   9   0  311.57   16.60
   2   9   0  313.57   19.00
   2   9   0  361.96   17.10
  -3  -9   0    4.60    6.20
  -3  -9   0   -1.50    7.20
   3   9   0    5.70    4.80
   3   9   0    8.20    3.40
   3   9   0    3.20    6.60
  -4  -9   0   33.00    8.30
  -4  -9   0   27.70    9.60
   4   9   0   48.10    9.40
   4   9   0   54.39   11.40
   4   9   0   29.80    5.10
  -5  -9   0    4.60    5.20
  -5  -9   0   -7.40    6.90
   5   9   0   -3.30    4.10
   5   9   0    0.60    7.00
  -6  -9   0   -1.90    4.10
  -6  -9   0   -5.60    6.40
  -6  -9   0  -10.20    7.20
   6   9   0    4.70    6.00
   6   9   0   -1.30    7.00
  -7  -9   0   11.60    9.80
  -7  -9   0    5.90   10.70
  -7  -9   0   26.90    9.00
   7   9   0   18.30    7.50
   7   9   0   24.80    9.20
   4 -10   0   -2.20    5.30
   4 -10   0   10.30    8.90
  -4  10   0    1.80    6.30
   3 -10   0   -3.80    5.30
  -3  10   0   -1.60    5.40
   2 -10   0    0.60    5.40
   2 -10   0    4.60    6.10
  -2  10   0    3.50    5.90
  -2  10   0    4.70    5.70
   1 -10   0   -5.10    5.00
   1 -10   0   -1.00    5.60
  -1  10   0   -3.00    5.70
  -1  10   0    2.90    4.80
   0 -10   0    8.20    6.60
   0 -10   0    4.50    5.90
   0  10   0    0.90    4.60
   0  10   0    5.80    6.40
   0  10   0   10.90    5.30
  -1 -10   0   43.10    8.00
  -1 -10   0   31.40    8.60
   1  10   0   31.90    7.60
   1  10   0   47.30   10.00
   1  10   0   39.30    8.00
  -2 -10   0    7.50    6.80
  -2 -10   0    6.60    5.70
  -2 -10   0   -7.20    7.40
   2  10   0    0.90    6.80
   2  10   0    1.00    3.60
   2  10   0    0.10    3.70
  -3 -10   0    0.00    7.80
  -3 -10   0    7.80    5.80
  -3 -10   0   13.60    6.60
   3  10   0   14.60    5.00
   3  10   0    1.70    5.50
   3  10   0   -0.30    5.10
  -4 -10   0    0.30    4.80
  -4 -10   0  -15.50    6.70
   4  10   0   -1.00    5.80
   4  10   0    4.10    7.50
  -5 -10   0  -14.90    8.50
  -5 -10   0   -4.30    6.10
   5  10   0   -1.60    7.30
   5  10   0    4.90    6.50
  -6 -10   0    0.70    7.20
  -6 -10   0    1.60    9.30
   6  10   0   -2.00    7.50
   6  10   0   -6.00    6.40
   2 -11   0   -0.20    6.10
  -2  11   0   -5.80    5.00
   1 -11   0    6.50    6.60
   1 -11   0   -3.60    5.60
  -1  11   0   -1.80    4.90
  -1  11   0    5.60    4.60
   0 -11   0   -7.30    6.10
   0 -11   0   -2.40    5.80
   0  11   0    7.70    5.40
   0  11   0   -0.60    5.90
  -1 -11   0    3.60    6.70
  -1 -11   0   -0.20    6.70
   1  11   0   17.50    6.80
   1  11   0   11.20    7.90
   1  11   0    7.80    5.90
  -2 -11   0    4.80    6.90
  -2 -11   0    6.50    5.70
  -2 -11   0    5.10    8.40
   2  11   0    7.80    4.80
   2  11   0    4.30    5.40
   2  11   0    1.10    7.50
  -3 -11   0    7.00    7.50
  -3 -11   0   -3.00   10.30
   3  11   0   17.60    7.60
   3  11   0   11.40    8.80
  -4 -11   0   -6.60    6.40
  -4 -11   0  -11.40    8.20
   4  11   0   -7.50    5.80
   4  11   0   -4.00    7.40
  -5 -11   0  -25.50    7.20
   5  11   0    2.20    5.30
   5  11   0   -3.60    8.10
   3  11  -1   -2.40    6.70
   3  11  -1   10.00    5.70
  -3 -11   1   -5.10    6.40
  -3 -11   1   -8.50   10.70
   2  11  -1    8.80    8.50
   2  11  -1   11.20    7.30
  -2 -11   1   -0.30    5.60
  -2 -11   1   -5.40    8.70
   1  11  -1   28.10    9.10
   1  11  -1   42.90    9.30
   1  11  -1   36.40    8.10
  -1 -11   1   45.00   10.60
   0  11  -1    2.60    6.10
   0  11  -1   14.30    6.30
   0 -11   1   10.20    8.10
  -1  11  -1    2.40    5.50
   1 -11   1   -2.10    6.10
  -2  11  -1   -4.40    5.00
   5  10  -1   -1.50    5.50
   5  10  -1    0.80    7.40
  -5 -10   1  -12.00    9.00
  -5 -10   1   -9.70    5.80
   4  10  -1   -8.10    3.40
   4  10  -1    0.20    7.40
  -4 -10   1    3.30    5.20
  -4 -10   1  -19.50    7.80
   3  10  -1    9.10    6.50
   3  10  -1    7.00    5.10
  -3 -10   1   -1.60    6.70
  -3 -10   1   -5.00    8.50
   2  10  -1   -0.70    6.60
   2  10  -1   -0.70    3.60
   2  10  -1   12.60    6.60
  -2 -10   1  -15.80    7.90
  -2 -10   1    1.90    4.90
   1  10  -1    4.30    4.40
   1  10  -1    4.00    6.00
   1  10  -1    5.30    5.50
  -1 -10   1    4.60    5.80
  -1 -10   1    3.40    9.00
  -1 -10   1    4.10    6.00
   0  10  -1   -0.20    5.60
   0  10  -1    2.00    5.30
   0  10  -1    2.50    4.60
   0 -10   1   -0.70    5.60
   0 -10   1    1.00    5.40
  -1  10  -1    3.60    5.30
  -1  10  -1    2.00    4.50
   1 -10   1    4.10    5.30
   1 -10   1   -5.30    5.90
  -2  10  -1    1.70    5.50
   2 -10   1    0.10    6.30
  -3  10  -1    3.70    5.70
   3 -10   1   -3.60    6.00
  -4  10  -1   -0.90    4.70
   4 -10   1    6.90    6.80
   4 -10   1   -2.00    9.20
   7   9  -1    3.00    8.20
  -7  -9   1   -6.50    9.80
  -7  -9   1  -14.20    6.40
  -7  -9   1    7.90    7.60
   6   9  -1   22.30    7.60
  -6  -9   1    6.70    7.00
  -6  -9   1   -3.80    8.90
   5   9  -1   -0.20    7.30
   5   9  -1   -0.90    6.20
  -5  -9   1   -1.10    6.10
  -5  -9   1  -15.50    7.10
   4   9  -1   -2.70    5.10
   4   9  -1    3.80    7.20
  -4  -9   1   -4.30    8.50
  -4  -9   1    2.30    5.60
   3   9  -1    4.10    3.70
   3   9  -1   -6.70    5.50
   3   9  -1    1.40    5.30
  -3  -9   1  -15.40    6.60
  -3  -9   1    3.40    5.70
   2   9  -1   28.50    7.40
   2   9  -1   20.70    5.50
   2   9  -1   34.80    9.30
  -2  -9   1   34.90    6.30
  -2  -9   1   12.00    9.10
  -2  -9   1   19.60    7.20
   1   9  -1   45.00    8.80
   1   9  -1   59.19   10.60
   1   9  -1   33.30    7.20
  -1  -9   1   45.10    7.20
  -1  -9   1   43.60    8.30
  -1  -9   1   50.19   12.30
   0   9  -1    5.40    5.30
   0   9  -1   10.10    6.90
   0   9  -1    2.70    4.10
   0  -9   1    1.40    5.90
   0  -9   1    8.20    4.90
  -1   9  -1   -2.90    4.20
  -1   9  -1   -0.30    4.30
  -1   9  -1   -1.40    4.60
   1  -9   1    1.20    4.80
   1  -9   1   -6.00    5.00
  -2   9  -1   -0.70    3.30
  -2   9  -1   -0.50    3.90
  -2   9  -1    3.90    5.30
   2  -9   1   -0.30    5.10
  -3   9  -1   -3.20    4.70
   3  -9   1   -4.50    4.50
  -4   9  -1    2.30    4.40
   4  -9   1   -5.90    4.70
   4  -9   1   -8.40    7.00
  -5   9  -1    0.10    6.00
   5  -9   1   -4.50    5.70
   5  -9   1   -3.30    7.10
   8   8  -1    3.20    7.80
  -8  -8   1   17.20    8.60
  -8  -8   1   19.70   10.60
  -8  -8   1    1.20   12.10
   7   8  -1    3.90    5.00
  -7  -8   1   -9.40    9.70
  -7  -8   1   -8.50    7.40
  -7  -8   1   12.20    7.10
   6   8  -1   -5.60    5.50
  -6  -8   1    0.70    9.30
  -6  -8   1   -6.30    7.00
  -6  -8   1   -4.20    4.10
   5   8  -1   -0.40    4.90
   5   8  -1    0.30    4.30
  -5  -8   1   -7.40    7.00
  -5  -8   1    6.10    5.00
   4   8  -1   -0.90    5.30
   4   8  -1    1.90    4.90
   4   8  -1    2.10    2.30
  -4  -8   1   -4.70    6.60
  -4  -8   1    2.80    5.50
   3   8  -1  175.98   15.30
   3   8  -1  180.18   13.10
   3   8  -1  162.08   10.10
  -3  -8   1  127.99   16.40
  -3  -8   1  178.98   13.80
  -3  -8   1  159.58    9.00
   2   8  -1   40.50    6.30
   2   8  -1   54.59   10.20
   2   8  -1   50.29    8.80
  -2  -8   1   43.60    4.20
  -2  -8   1   23.70    9.50
  -2  -8   1   48.90    6.70
  -2  -8   1   43.20    8.40
   1   8  -1   18.60    5.10
   1   8  -1   15.10    6.60
   1   8  -1   11.70    5.50
  -1  -8   1   10.30    8.30
  -1  -8   1   10.00    4.90
  -1  -8   1    9.00    6.10
   0   8  -1    2.30    3.90
   0   8  -1    7.10    5.00
   0   8  -1   -1.40    3.40
   0  -8   1    9.80    4.70
   0  -8   1    6.40    4.30
   0  -8   1    1.40    5.30
  -1   8  -1    3.80    5.00
  -1   8  -1   -0.30    3.60
  -1   8  -1   -0.20    3.70
   1  -8   1   -5.00    4.60
   1  -8   1    1.30    4.10
  -2   8  -1    0.90    3.40
  -2   8  -1   -1.10    3.60
  -2   8  -1   -4.60    3.60
   2  -8   1   -1.30    4.60
   2  -8   1   -8.60    3.90
  -3   8  -1    2.90    4.20
  -3   8  -1    4.40    4.90
  -3   8  -1   -3.90    3.50
   3  -8   1    6.50    5.50
  -4   8  -1   -2.10    5.10
   4  -8   1   11.50    5.90
   4  -8   1    6.20    7.40
  -5   8  -1    3.80    6.00
   5  -8   1   -0.30    4.80
   5  -8   1   -0.90    7.40
  -6   8  -1   -0.30    5.90
   6  -8   1    7.60    8.30
   6  -8   1   -6.10    4.60
  -7   8  -1    1.30    6.80
  -7   8  -1    3.20    4.70
   7  -8   1    1.90    5.50
   7  -8   1   -4.40    7.80
   8   7  -1   21.50    9.10
  -8  -7   1    2.60   10.80
  -8  -7   1   18.50    7.80
  -8  -7   1   12.90    8.80
   7   7  -1    3.60    6.10
  -7  -7   1    4.80   10.20
  -7  -7   1   -0.50    5.50
  -7  -7   1    0.90    6.70
   6   7  -1    3.60    5.50
  -6  -7   1    0.90    5.00
  -6  -7   1  -15.60    6.90
  -6  -7   1    1.10    6.30
   5   7  -1   72.09   11.40
   5   7  -1   97.89   11.80
  -5  -7   1   72.39   12.00
  -5  -7   1   72.79   10.40
  -5  -7   1   44.10   11.10
   4   7  -1   97.19   10.60
   4   7  -1   98.89    6.80
   4   7  -1   81.59   11.10
  -4  -7   1   82.19   12.90
  -4  -7   1   83.49   12.30
  -4  -7   1  109.49   11.30
   3   7  -1  619.04   22.80
   3   7  -1  669.03   19.70
   3   7  -1  598.04   24.50
  -3  -7   1  683.53   29.60
  -3  -7   1  681.23   24.30
   2   7  -1   23.40    6.10
   2   7  -1   34.80    5.50
   2   7  -1   40.10    8.30
  -2  -7   1   12.40    7.40
  -2  -7   1   26.90    4.10
  -2  -7   1   35.10    7.30
   1   7  -1    7.20    3.80
   1   7  -1    6.60    3.80
   1   7  -1    1.80    4.80
  -1  -7   1   12.00    7.50
  -1  -7   1    3.00    4.90
  -1  -7   1    8.80    2.30
  -1  -7   1   12.40    4.50
  -1  -7   1    4.20    1.70
   0   7  -1    4.90    3.50
   0   7  -1    1.30    3.50
   0   7  -1   -2.30    3.80
   0  -7   1    6.40    4.80
   0  -7   1   -5.00    6.30
   0  -7   1    1.60    3.50
  -1   7  -1    6.00    4.10
  -1   7  -1   15.70    5.00
  -1   7  -1   10.70    4.50
   1  -7   1    7.60    5.00
   1  -7   1    5.20    5.20
  -2   7  -1   15.30    5.50
  -2   7  -1   20.00    5.40
  -2   7  -1   11.90    4.40
   2  -7   1   10.60    5.30
   2  -7   1   13.40    5.20
  -3   7  -1    2.40    3.40
  -3   7  -1    1.20    3.20
  -3   7  -1    4.70    3.50
   3  -7   1    4.10    5.10
  -4   7  -1   -0.60    2.70
  -4   7  -1    0.90    2.90
  -4   7  -1    1.40    3.50
   4  -7   1   -0.50    4.90
   4  -7   1   -1.90    5.70
  -5   7  -1   -4.00    3.10
   5  -7   1    2.00    4.60
   5  -7   1   13.10    7.70
  -6   7  -1    3.70    4.50
   6  -7   1    1.10    5.20
   6  -7   1    7.40    7.60
  -7   7  -1    9.60    6.40
  -7   7  -1   -1.60    5.20
   7  -7   1   -0.70    5.40
   7  -7   1   -5.00    4.00
  -8   7  -1   15.50    8.40
   9   6  -1    2.30    3.90
   9   6  -1   -8.70    5.80
  -9  -6   1    2.40    6.60
  -9  -6   1  -10.30    9.10
   8   6  -1    5.30    5.90
  -8  -6   1   -1.60    9.20
  -8  -6   1   -7.10    5.50
  -8  -6   1    2.30    5.10
   7   6  -1    9.10    6.50
  -7  -6   1    0.70    4.10
  -7  -6   1   -4.60    5.30
  -7  -6   1    3.80    6.30
   6   6  -1   -3.30    4.50
  -6  -6   1    7.80    6.90
  -6  -6   1   -3.60    4.40
  -6  -6   1    1.10    5.60
   5   6  -1  114.79   12.60
   5   6  -1   86.19    8.90
   5   6  -1   94.69    4.60
  -5  -6   1   94.39   12.90
  -5  -6   1  110.29   15.30
  -5  -6   1   93.79   10.20
   4   6  -1   11.00    2.50
   4   6  -1   16.60    6.30
   4   6  -1   21.70    6.40
  -4  -6   1    6.70    7.00
  -4  -6   1   19.50    7.30
  -4  -6   1   13.60    5.00
   3   6  -1   51.59    8.40
   3   6  -1   44.50    7.00
   3   6  -1   40.90    4.60
  -3  -6   1   34.50    6.80
  -3  -6   1   33.20    8.00
   2   6  -1    9.70    5.50
   2   6  -1   14.70    5.00
   2   6  -1   12.30    3.10
  -2  -6   1   15.30    6.50
  -2  -6   1   17.50    4.90
   1   6  -1    5.70    3.50
   1   6  -1    0.60    2.30
   1   6  -1    0.40    3.30
  -1  -6   1   -1.80    1.50
  -1  -6   1   -5.40    4.70
  -1  -6   1   -3.20    3.40
  -1  -6   1   -1.80    2.70
   0   6  -1   13.80    4.00
   0   6  -1   20.80    4.50
   0   6  -1   19.60    5.20
   0  -6   1   24.00    5.80
   0  -6   1   22.50    4.40
   0  -6   1   21.50    7.20
  -1   6  -1   18.20    4.60
  -1   6  -1   21.70    5.20
  -1   6  -1   13.90    4.50
   1  -6   1   20.10    4.70
   1  -6   1    9.50    4.60
  -2   6  -1  238.28   11.00
  -2   6  -1  244.28   13.70
  -2   6  -1  216.88    6.40
  -2   6  -1  230.58   11.10
   2  -6   1  238.38   11.40
   2  -6   1  230.28   10.10
   2  -6   1  229.98   11.70
   2  -6   1  223.88   12.10
  -3   6  -1    7.70    3.20
  -3   6  -1    2.60    4.00
  -3   6  -1    6.90    3.40
  -3   6  -1    1.30    2.00
   3  -6   1    7.50    4.00
   3  -6   1    9.00    4.70
   3  -6   1    5.90    2.40
  -4   6  -1   20.60    4.80
  -4   6  -1   18.50    4.80
  -4   6  -1   18.60    3.60
  -4   6  -1   20.70    6.40
   4  -6   1   27.10    5.30
   4  -6   1   23.30    7.50
   4  -6   1   22.50    5.90
  -5   6  -1   33.10    5.40
  -5   6  -1   37.90    7.60
   5  -6   1   30.80    6.70
   5  -6   1   28.70    8.00
  -6   6  -1    3.70    5.40
   6  -6   1    1.60    4.80
   6  -6   1  -13.60    5.40
  -7   6  -1   19.90    7.80
  -7   6  -1    3.80    6.20
   7  -6   1   14.70    5.60
   7  -6   1   10.90    8.10
  -8   6  -1    4.20    6.40
  -8   6  -1   -0.60    5.40
   8  -6   1    5.60    5.60
   9   5  -1   -1.30    5.20
   9   5  -1   -0.20    3.30
  -9  -5   1   -1.80    8.80
  -9  -5   1    0.20    6.50
   8   5  -1   -2.30    5.20
  -8  -5   1   -3.90    5.60
  -8  -5   1    1.40    5.10
  -8  -5   1   -5.60    8.00
   7   5  -1   26.40    7.50
  -7  -5   1    9.80    8.40
  -7  -5   1   23.50    6.50
  -7  -5   1   20.90    7.80
   6   5  -1    6.10    5.30
  -6  -5   1   20.10    8.30
  -6  -5   1   11.70    4.70
  -6  -5   1    5.10    5.80
   5   5  -1   24.10    2.00
   5   5  -1   24.70    1.90
   5   5  -1   30.50    6.90
   5   5  -1   20.80    6.50
  -5  -5   1   26.50    5.80
  -5  -5   1   22.50    7.00
  -5  -5   1   24.00    7.90
   4   5  -1   31.00    7.10
   4   5  -1   23.00    2.80
   4   5  -1   29.70    5.70
  -4  -5   1   22.50    7.50
  -4  -5   1   28.10    6.00
  -4  -5   1   20.40    6.30
   3   5  -1  276.97    9.50
   3   5  -1  285.77   13.20
   3   5  -1  289.87   15.00
  -3  -5   1  294.77   17.30
  -3  -5   1  277.87   16.30
  -3  -5   1  270.87   13.10
   2   5  -1  153.58   10.10
   2   5  -1  156.88    7.80
   2   5  -1  163.08    9.20
  -2  -5   1  148.79    9.10
  -2  -5   1  157.68   12.50
   1   5  -1    3.30    3.60
   1   5  -1    4.80    3.40
   1   5  -1    3.30    2.20
  -1  -5   1    3.70    2.90
  -1  -5   1   -1.80    3.90
  -1  -5   1    3.70    2.00
   0   5  -1   17.20    3.80
   0   5  -1   20.80    4.30
   0   5  -1   13.60    4.00
   0  -5   1   12.80    4.00
   0  -5   1   13.50    4.50
   0  -5   1   13.20    2.00
   0  -5   1   14.00    3.30
   0  -5   1   21.00    4.30
   0  -5   1   18.30    5.70
  -1   5  -1   21.50    4.50
  -1   5  -1   22.00    4.30
  -1   5  -1   20.10    4.30
   1  -5   1   25.00    4.40
   1  -5   1   18.20    4.40
   1  -5   1   13.50    4.00
   1  -5   1   19.00    4.10
  -2   5  -1   17.20    4.50
  -2   5  -1   26.40    4.60
  -2   5  -1   23.10    2.70
  -2   5  -1   16.10    3.70
   2  -5   1   19.80    4.20
   2  -5   1   20.60    3.50
   2  -5   1   14.00    4.40
   2  -5   1   19.30    4.80
  -3   5  -1   51.19    5.20
  -3   5  -1   52.79    4.90
  -3   5  -1   48.90    5.20
  -3   5  -1   43.20    6.70
   3  -5   1   53.29    4.20
   3  -5   1   44.20    6.40
   3  -5   1   44.10    5.60
  -4   5  -1   22.20    4.40
  -4   5  -1   20.50    5.10
  -4   5  -1   19.40    5.00
  -4   5  -1   23.80    3.20
   4  -5   1   17.10    4.20
   4  -5   1   17.00    6.50
   4  -5   1   21.90    5.40
  -5   5  -1   13.70    5.40
  -5   5  -1    8.30    1.60
  -5   5  -1   11.30    3.70
   5  -5   1   13.20    5.00
   5  -5   1   12.60    4.30
   5  -5   1   17.20    6.00
  -6   5  -1   25.70    7.00
  -6   5  -1   24.20    6.90
   6  -5   1   31.40    6.50
   6  -5   1   46.90    9.30
  -7   5  -1   12.30    6.00
  -7   5  -1    8.50    4.80
   7  -5   1   35.00    9.30
   7  -5   1   13.80    5.30
  -8   5  -1   -1.50    5.80
  -8   5  -1   -3.90    4.70
   8  -5   1   -7.90    3.90
  -9   5  -1   -6.10    4.80
  -9   5  -1   -3.50    6.60
   9  -5   1   -0.10    4.70
  10   4  -1    6.50    6.70
  10   4  -1    0.60    4.10
 -10  -4   1    6.20    5.80
 -10  -4   1   11.90    9.90
   9   4  -1   -0.70    5.20
   9   4  -1    7.90    4.10
  -9  -4   1    9.80    8.70
  -9  -4   1   10.10    7.10
   8   4  -1    2.40    3.20
   8   4  -1   -6.80    4.10
  -8  -4   1    5.50    4.50
  -8  -4   1    4.10    6.30
  -8  -4   1    3.10    7.10
   7   4  -1    4.00    4.70
  -7  -4   1    3.80    4.60
  -7  -4   1    3.70    4.20
  -7  -4   1    2.70    6.80
   6   4  -1    2.40    4.60
  -6  -4   1   -3.50    3.40
  -6  -4   1    2.90    4.70
  -6  -4   1   -2.00    4.40
   5   4  -1   13.70    5.00
  -5  -4   1   11.80    4.40
  -5  -4   1   13.10    6.50
  -5  -4   1    6.90    5.00
   4   4  -1   11.70    1.60
   4   4  -1    9.20    1.40
   4   4  -1   11.90    3.90
   4   4  -1   18.70    5.30
  -4  -4   1   12.50    5.80
  -4  -4   1   18.00    4.70
  -4  -4   1    8.70    4.60
   3   4  -1   89.69    7.40
   3   4  -1   91.99    4.40
   3   4  -1   80.89    8.20
  -3  -4   1   93.79    9.90
  -3  -4   1   98.39    7.10
  -3  -4   1   96.79    9.20
   2   4  -1   29.00    5.70
   2   4  -1   23.40    4.60
   2   4  -1   26.70    4.80
   2   4  -1   28.10    4.80
   2   4  -1   25.80    3.20
  -2  -4   1   21.10    5.50
  -2  -4   1   18.40    5.10
  -2  -4   1   21.50    4.50
   1   4  -1    9.30    2.50
   1   4  -1   13.90    3.90
   1   4  -1    8.40    3.40
   1   4  -1   10.10    3.20
   1   4  -1    8.80    3.20
   1   4  -1   12.80    3.10
  -1  -4   1   19.20    4.00
  -1  -4   1    8.10    3.50
  -1  -4   1   12.80    4.00
  -1  -4   1   13.40    3.80
   0   4  -1   12.80    3.10
   0   4  -1   10.80    2.80
   0   4  -1   14.50    3.70
   0   4  -1   12.70    4.10
   0   4  -1   11.70    2.80
   0  -4   1    8.00    3.50
   0  -4   1   11.10    3.50
   0  -4   1    9.40    2.60
   0  -4   1    5.30    4.10
   0  -4   1   12.40    3.40
   0  -4   1   13.70    2.10
  -1   4  -1  224.38    9.20
  -1   4  -1  228.28    6.70
  -1   4  -1  226.18   10.50
  -1   4  -1  226.88   12.30
  -1   4  -1  222.38    9.00
   1  -4   1  239.08   13.90
   1  -4   1  230.08   10.10
   1  -4   1  224.28    7.20
   1  -4   1  218.48    8.70
   1  -4   1  235.18    9.40
   1  -4   1  229.78    8.90
  -2   4  -1   -1.40    2.00
  -2   4  -1    1.20    2.10
  -2   4  -1    3.00    2.30
  -2   4  -1    0.40    2.40
  -2   4  -1    3.70    1.80
   2  -4   1    2.00    2.40
   2  -4   1    0.20    1.70
   2  -4   1    3.10    2.70
  -3   4  -1   44.40    5.10
  -3   4  -1   46.90    4.80
  -3   4  -1   49.10    3.90
  -3   4  -1   56.39    6.10
   3  -4   1   43.80    3.40
   3  -4   1   47.50    5.90
   3  -4   1   50.59    5.10
  -4   4  -1   59.59    6.80
  -4   4  -1   69.09    3.60
  -4   4  -1   78.49    8.30
  -4   4  -1   66.99    5.30
   4  -4   1   61.59    6.50
   4  -4   1   70.89    8.20
   4  -4   1   78.69    6.10
  -5   4  -1  146.79   10.80
  -5   4  -1  136.39    7.50
   5  -4   1  147.69    8.20
   5  -4   1  148.89   11.70
   5  -4   1  146.09    9.50
  -6   4  -1   -3.70    3.20
  -6   4  -1    4.60    3.10
  -6   4  -1   -0.50    4.40
   6  -4   1    3.30    5.20
   6  -4   1    1.70    3.80
  -7   4  -1    2.70    3.50
  -7   4  -1    9.10    5.30
   7  -4   1    7.10    4.90
  -8   4  -1    1.30    5.60
  -8   4  -1    2.60    5.20
   8  -4   1   -4.70    4.00
  -9   4  -1   -3.70    4.30
  -9   4  -1    6.40    6.60
   9  -4   1   -3.30    4.30
  10   3  -1    4.30    5.60
  10   3  -1    9.50    4.80
 -10  -3   1    9.80    8.60
 -10  -3   1   13.00    7.70
   9   3  -1    0.00    4.90
   9   3  -1    1.40    3.20
  -9  -3   1    4.60    7.60
  -9  -3   1    4.80    5.20
   8   3  -1   -1.10    2.50
   8   3  -1    0.40    4.40
  -8  -3   1   -0.60    5.50
  -8  -3   1    4.20    6.40
  -8  -3   1   -3.00    3.50
   7   3  -1   27.10    6.60
   7   3  -1   26.80    5.30
  -7  -3   1   21.70    7.80
  -7  -3   1   24.20    5.30
  -7  -3   1   29.90    7.90
   6   3  -1    2.40    4.30
  -6  -3   1   -0.10    3.20
  -6  -3   1    1.00    3.40
  -6  -3   1    2.50    5.30
   5   3  -1   93.99    7.90
   5   3  -1   97.79    7.30
  -5  -3   1   93.79    9.40
  -5  -3   1   88.99    7.30
  -5  -3   1   94.79    9.60
   4   3  -1    0.10    0.50
   4   3  -1   -0.20    2.90
   4   3  -1    3.60    2.40
  -4  -3   1   -0.30    2.10
  -4  -3   1   -0.70    2.70
  -4  -3   1    3.40    2.90
   3   3  -1  512.75   10.80
   3   3  -1  536.65   10.90
   3   3  -1  539.35   19.00
   3   3  -1  524.25   15.40
   3   3  -1  521.65   17.50
   3   3  -1  550.94   19.50
   3   3  -1  535.75   16.00
  -3  -3   1  512.65   19.60
  -3  -3   1  526.85   20.00
  -3  -3   1  540.25   15.70
   2   3  -1   10.40    3.20
   2   3  -1    5.40    2.40
   2   3  -1    3.30    3.20
   2   3  -1   12.90    3.00
   2   3  -1    7.80    1.60
   2   3  -1    6.70    3.10
  -2  -3   1    6.50    2.90
  -2  -3   1    1.50    2.90
  -2  -3   1    7.40    2.60
  -2  -3   1    2.60    2.70
  -2  -3   1    8.60    3.40
   1   3  -1  294.37   12.30
   1   3  -1  281.67   11.10
   1   3  -1  289.77   10.20
   1   3  -1  312.17    9.20
   1   3  -1  295.17   12.40
   1   3  -1  304.57   10.00
  -1  -3   1  296.37   10.50
  -1  -3   1  292.47   10.10
  -1  -3   1  306.17   11.10
  -1  -3   1  278.67   12.60
   0   3  -1  511.85   17.30
   0   3  -1  471.55   13.50
   0   3  -1  465.45   13.60
   0   3  -1  494.25   13.30
   0   3  -1  501.15   13.40
   0  -3   1  496.05   13.40
   0  -3   1  481.15   13.50
   0  -3   1  502.65   13.80
   0  -3   1  481.15   11.90
   0  -3   1  489.75   17.20
   0  -3   1  478.75   11.40
  -1   3  -1    0.50    1.90
  -1   3  -1    0.90    2.00
  -1   3  -1    4.90    1.90
  -1   3  -1    5.60    2.10
  -1   3  -1    3.40    1.80
  -1   3  -1    1.70    2.10
  -1   3  -1    1.80    1.10
   1  -3   1    2.30    2.20
   1  -3   1    5.00    2.50
   1  -3   1    5.50    2.10
   1  -3   1    0.50    1.40
   1  -3   1    3.80    1.90
   1  -3   1    0.70    2.00
   1  -3   1    4.10    2.80
  -2   3  -1   41.10    4.10
  -2   3  -1   47.50    4.80
  -2   3  -1   46.80    4.10
  -2   3  -1   30.40    5.40
  -2   3  -1   36.10    4.00
  -2   3  -1   45.90    4.00
  -2   3  -1   34.50    3.10
   2  -3   1   43.70    4.30
   2  -3   1   38.70    3.00
   2  -3   1   38.00    4.80
   2  -3   1   34.70    4.10
  -3   3  -1    5.20    2.30
  -3   3  -1    5.30    3.10
  -3   3  -1    4.80    2.80
  -3   3  -1    7.20    1.60
  -3   3  -1    0.00    2.50
   3  -3   1    8.80    3.20
   3  -3   1   11.90    3.90
   3  -3   1   11.00    2.80
  -4   3  -1   70.79    6.70
  -4   3  -1   71.89    7.30
  -4   3  -1   70.29    5.00
  -4   3  -1   68.39    2.60
   4  -3   1   61.29    6.00
   4  -3   1   73.59    7.40
   4  -3   1   73.19    5.90
  -5   3  -1  110.19    6.50
  -5   3  -1  106.69    9.20
  -5   3  -1  106.69   10.60
  -5   3  -1   98.29    2.40
   5  -3   1  109.89    9.70
   5  -3   1  102.99    7.70
   5  -3   1  102.39    6.90
  -6   3  -1    0.00    4.40
  -6   3  -1    3.10    3.80
  -6   3  -1    2.70    2.50
   6  -3   1   -3.00    3.70
   6  -3   1   -0.90    2.90
  -7   3  -1   -0.20    3.30
  -7   3  -1    2.90    2.90
  -7   3  -1   -1.10    3.70
   7  -3   1   -2.80    3.60
  -8   3  -1    1.60    4.10
  -8   3  -1    2.30    3.90
   8  -3   1   -1.60    4.10
  -9   3  -1    0.10    4.00
  -9   3  -1   -3.70    5.80
   9  -3   1   -5.70    4.00
 -10   3  -1   18.10    7.00
 -10   3  -1   16.80    8.90
  10  -3   1   16.10    6.30
  10   2  -1   -4.30    4.30
  10   2  -1    4.40    3.90
 -10  -2   1   -3.00    7.20
 -10  -2   1    1.40    4.40
   9   2  -1   11.80    5.90
   9   2  -1    7.90    4.10
  -9  -2   1   12.00    6.90
  -9  -2   1    4.70    7.20
   8   2  -1  115.49    8.60
   8   2  -1   99.89   10.30
  -8  -2   1  112.79   13.70
  -8  -2   1  121.69   15.30
   7   2  -1    8.30    4.80
   7   2  -1    2.20    2.90
   7   2  -1   11.60    4.20
  -7  -2   1    6.10    2.60
  -7  -2   1    9.90    6.20
  -7  -2   1    5.30    5.50
   6   2  -1   13.50    3.90
   6   2  -1   27.20    5.80
   6   2  -1   23.10    4.20
  -6  -2   1   16.20    6.10
  -6  -2   1   17.90    6.00
  -6  -2   1   18.10    2.70
   5   2  -1   61.49    5.80
   5   2  -1   57.89    3.20
   5   2  -1   56.29    6.60
  -5  -2   1   63.19    8.70
  -5  -2   1   69.89    8.90
   4   2  -1   30.10    4.30
   4   2  -1   36.60    5.00
   4   2  -1   35.40    2.00
  -4  -2   1   31.70    5.40
  -4  -2   1   33.50    5.50
   3   2  -1  163.58    9.40
   3   2  -1  172.58    9.30
   3   2  -1  172.18    7.60
   3   2  -1  153.98    3.40
   3   2  -1  163.58    7.70
  -3  -2   1  165.48    7.70
  -3  -2   1  163.88    7.50
  -3  -2   1  172.88   10.00
  -3  -2   1  164.78    8.40
  -3  -2   1  163.58   10.10
   2   2  -1   62.79    5.40
   2   2  -1   61.19    5.60
   2   2  -1   60.59    2.20
   2   2  -1   68.89    5.60
   2   2  -1   67.39    4.50
   2   2  -1   59.09    4.50
  -2  -2   1   53.99    5.60
  -2  -2   1   64.79    5.00
  -2  -2   1   59.89    4.60
  -2  -2   1   69.99    6.30
  -2  -2   1   62.59    4.60
   1   2  -1  145.29    6.30
   1   2  -1  144.49    7.30
   1   2  -1  140.39    7.40
   1   2  -1  135.69    6.90
   1   2  -1  136.79    4.70
   1   2  -1  140.39    6.10
  -1  -2   1  144.09    6.30
  -1  -2   1  136.59    7.90
  -1  -2   1  138.39    7.70
  -1  -2   1  137.79    6.70
  -1  -2   1  130.69    6.20
   0   2  -1   14.20    2.70
   0   2  -1   16.90    3.40
   0   2  -1   16.10    2.80
   0   2  -1   19.60    2.90
   0   2  -1   16.20    2.30
   0  -2   1   19.30    3.00
   0  -2   1   13.50    2.10
   0  -2   1   16.30    2.00
   0  -2   1   18.60    3.90
   0  -2   1   15.50    3.00
   0  -2   1   16.50    2.20
   0  -2   1   20.30    3.00
  -1   2  -1 2263.87   44.50
  -1   2  -1 2370.06   45.40
  -1   2  -1 2348.47   40.60
  -1   2  -1 2302.17   51.99
  -1   2  -1 2314.97   39.60
  -1   2  -1 2304.57   40.60
  -1   2  -1 2474.15   40.30
   1  -2   1 2322.67   44.50
   1  -2   1 2305.77   40.00
   1  -2   1 2337.37   52.49
   1  -2   1 2343.47   45.70
   1  -2   1 2320.27   41.00
   1  -2   1 2335.87   39.80
   1  -2   1 2358.16   40.60
  -2   2  -1    2.30    2.20
  -2   2  -1    0.80    1.00
  -2   2  -1    1.00    1.80
  -2   2  -1   -2.30    1.70
  -2   2  -1    0.80    1.70
  -2   2  -1    0.80    2.00
   2  -2   1    0.00    2.20
   2  -2   1    0.20    1.20
   2  -2   1   -0.60    2.10
   2  -2   1    0.30    1.60
   2  -2   1    0.00    0.90
  -3   2  -1   71.89    5.70
  -3   2  -1   74.99    2.20
  -3   2  -1   68.19    4.50
  -3   2  -1   74.79    5.10
  -3   2  -1   90.79    6.80
   3  -2   1   79.49    5.60
   3  -2   1   68.99    5.40
   3  -2   1   71.19    4.90
   3  -2   1   78.09    6.00
  -4   2  -1   50.69    5.80
  -4   2  -1   51.19    2.10
  -4   2  -1   39.30    6.10
  -4   2  -1   56.99    4.60
  -4   2  -1   52.99    6.70
  -4   2  -1   50.79    2.00
  -4   2  -1   55.39    4.90
   4  -2   1   53.69    6.40
   4  -2   1   53.99    5.30
   4  -2   1   55.09    4.60
  -5   2  -1   45.00    2.70
  -5   2  -1   45.00    4.40
  -5   2  -1   51.99    5.90
  -5   2  -1   48.00    2.50
  -5   2  -1   36.70    6.80
   5  -2   1   51.49    6.10
   5  -2   1   52.99    5.20
  -6   2  -1    0.80    3.90
  -6   2  -1    0.80    2.20
  -6   2  -1    0.70    1.50
  -6   2  -1    3.70    3.20
   6  -2   1    0.60    3.30
   6  -2   1    6.10    3.20
  -7   2  -1   -0.80    3.10
  -7   2  -1    3.40    5.00
  -7   2  -1    3.30    3.00
   7  -2   1    1.10    3.00
   7  -2   1    1.00    3.90
  -8   2  -1   48.50    9.70
  -8   2  -1   29.10    6.60
   8  -2   1   48.30    7.30
  -9   2  -1   11.40    6.90
  -9   2  -1   -2.70    3.90
   9  -2   1    6.80    5.30
 -10   2  -1    5.80    5.70
 -10   2  -1    6.10    5.90
  10  -2   1    2.60    5.30
  10   1  -1    1.10    4.50
  10   1  -1    3.30    3.90
 -10  -1   1    4.80    7.70
 -10  -1   1    6.20    6.70
   9   1  -1   36.70    6.90
   9   1  -1   40.10    6.80
  -9  -1   1   31.00    8.90
  -9  -1   1   30.80    9.70
   8   1  -1   -6.00    1.80
   8   1  -1   -1.40    4.00
  -8  -1   1   -3.40    2.70
  -8  -1   1    4.80    4.50
  -8  -1   1    1.60    5.10
   7   1  -1   -2.60    3.70
   7   1  -1   -0.70    2.60
   7   1  -1   -0.30    2.50
  -7  -1   1    1.90    3.90
  -7  -1   1   -0.80    3.10
  -7  -1   1    5.10    5.30
  -7  -1   1   -0.10    2.40
   6   1  -1  163.98    9.70
   6   1  -1  167.08    7.30
   6   1  -1  171.18    8.50
   6   1  -1  162.88    8.60
  -6  -1   1  171.48   13.70
  -6  -1   1  153.48   12.90
  -6  -1   1  184.18    9.30
  -6  -1   1  166.68    7.90
   5   1  -1    5.20    3.30
   5   1  -1    2.10    1.50
   5   1  -1   -1.00    2.00
   5   1  -1    0.30    2.00
  -5  -1   1    0.80    1.60
  -5  -1   1    1.70    3.40
  -5  -1   1   -0.20    2.10
  -5  -1   1    4.20    3.60
   4   1  -1  154.38    7.00
   4   1  -1  165.38    7.10
   4   1  -1  166.48    7.80
  -4  -1   1  160.68   10.60
  -4  -1   1  157.48    8.60
  -4  -1   1  155.28    7.10
  -4  -1   1  155.78    5.70
  -4  -1   1  155.58   10.40
  -4  -1   1  167.48    8.60
   3   1  -1    2.90    2.00
   3   1  -1   -0.30    1.60
   3   1  -1   -0.80    1.60
   3   1  -1    1.00    0.80
  -3  -1   1    1.60    1.00
  -3  -1   1   -0.20    2.20
  -3  -1   1   -0.50    1.70
  -3  -1   1   -0.50    2.20
  -3  -1   1   -1.00    1.60
  -3  -1   1    2.00    1.90
   2   1  -1  100.29    4.80
   2   1  -1  101.39    6.20
   2   1  -1   99.29    5.80
   2   1  -1   96.79    4.90
  -2  -1   1   96.49    6.20
  -2  -1   1   93.89    5.40
  -2  -1   1  105.29    4.90
  -2  -1   1  102.09    4.90
  -2  -1   1  101.79    6.30
   1   1  -1   14.70    2.30
   1   1  -1   18.40    2.20
   1   1  -1   12.60    2.20
   1   1  -1   12.20    0.90
   1   1  -1   14.90    2.30
  -1  -1   1   13.70    2.70
  -1  -1   1   11.20    2.10
  -1  -1   1   13.30    2.30
  -1  -1   1   16.50    2.50
  -1  -1   1   18.60    2.40
   0   1  -1  342.47    8.40
   0   1  -1  350.56    8.70
   0   1  -1  345.27    8.20
   0   1  -1  347.47    8.10
   0   1  -1  344.67   10.60
   0  -1   1  357.16    8.20
   0  -1   1  346.07    8.40
   0  -1   1  350.46    8.60
   0  -1   1  345.47    8.20
   0  -1   1  345.37    6.30
   0  -1   1  349.67    8.90
   0  -1   1  344.57   10.80
  -1   1  -1 3328.87   68.49
  -1   1  -1 3319.17   62.69
  -1   1  -1 3323.77   53.79
  -1   1  -1 3267.07   53.09
  -1   1  -1 3255.37   58.79
   1  -1   1 3309.17   58.89
   1  -1   1 3288.77   53.99
   1  -1   1 3307.07   62.79
   1  -1   1 3347.96   53.29
   1  -1   1 3343.87   53.99
  -2   1  -1  411.26   10.60
  -2   1  -1  417.26   12.00
  -2   1  -1  401.76    9.80
  -2   1  -1  425.16   13.00
   2  -1   1  410.66   13.00
   2  -1   1  415.56   10.00
   2  -1   1  402.06   10.70
   2  -1   1  401.66   10.80
   2  -1   1  411.76   11.80
  -3   1  -1  237.88   10.90
  -3   1  -1  236.28   11.00
  -3   1  -1  225.48    8.10
  -3   1  -1  220.28    8.50
  -3   1  -1  225.38    9.30
  -3   1  -1  224.68    7.50
  -3   1  -1  230.18    5.00
   3  -1   1  228.28    9.10
   3  -1   1  233.98    8.40
   3  -1   1  219.88    8.80
   3  -1   1  219.28    7.40
  -4   1  -1  238.08    9.20
  -4   1  -1  247.28   12.90
  -4   1  -1  221.18   10.20
  -4   1  -1  245.98    6.60
  -4   1  -1  252.97    8.60
  -4   1  -1  245.38    8.20
  -4   1  -1  264.87   12.70
  -4   1  -1  231.38   10.00
   4  -1   1  246.58   10.40
   4  -1   1  247.08    8.50
   4  -1   1  237.08    9.60
  -5   1  -1   40.60    3.30
  -5   1  -1   55.29    6.00
  -5   1  -1   47.40    4.40
  -5   1  -1   40.50    6.50
   5  -1   1   34.40    5.00
   5  -1   1   42.10    4.50
  -6   1  -1   21.10    6.00
  -6   1  -1   23.50    4.70
  -6   1  -1   26.50    3.50
  -6   1  -1   22.10    3.90
   6  -1   1   27.20    4.50
   6  -1   1   24.80    4.90
  -7   1  -1   15.30    3.30
  -7   1  -1   25.30    5.40
  -7   1  -1   22.40    4.30
  -7   1  -1   18.20    5.80
   7  -1   1   22.60    5.20
   7  -1   1   24.20    4.60
  -8   1  -1   10.00    4.50
  -8   1  -1   -2.60    5.20
   8  -1   1    6.60    4.60
  -9   1  -1    3.50    6.50
  -9   1  -1    1.20    3.80
   9  -1   1   -0.50    4.50
 -10   1  -1   -5.70    4.30
 -10   1  -1    5.60    7.40
  10  -1   1   -3.90    4.50
  10   0  -1   -2.40    4.60
 -10   0   1    3.20    5.80
 -10   0   1    9.50    6.80
   9   0  -1    2.20    4.40
   9   0  -1   -1.10    3.00
  -9   0   1    6.50    6.00
  -9   0   1    8.00    7.00
   8   0  -1  100.49    9.00
   8   0  -1   69.89    7.30
  -8   0   1   62.09   10.60
  -8   0   1   92.09    8.10
  -8   0   1  109.79   13.90
   7   0  -1   -1.40    2.50
   7   0  -1   -0.80    3.50
   7   0  -1    0.70    2.80
  -7   0   1    2.50    5.00
  -7   0   1   -2.20    2.30
  -7   0   1    1.00    2.40
  -7   0   1   -8.00    3.60
   6   0  -1  146.49    8.20
   6   0  -1  147.19    7.60
   6   0  -1  140.39    8.30
  -6   0   1  167.68    8.30
  -6   0   1  146.79   12.80
  -6   0   1  165.98    8.50
   5   0  -1  133.99    6.80
   5   0  -1  126.79    7.20
   5   0  -1  117.09    6.80
  -5   0   1  125.79    6.60
  -5   0   1  124.69    6.70
  -5   0   1  122.49    7.80
  -5   0   1  119.09   10.50
   4   0  -1   18.80    3.20
   4   0  -1   11.90    2.50
   4   0  -1   14.10    2.60
   4   0  -1   14.80    3.00
  -4   0   1   14.80    2.60
  -4   0   1   18.10    3.70
  -4   0   1   13.30    3.70
  -4   0   1   16.00    2.90
  -4   0   1   11.10    2.20
   3   0  -1   38.10    4.80
   3   0  -1   37.50    3.40
   3   0  -1   33.40    2.90
   3   0  -1   35.70    3.30
   3   0  -1   34.30    2.80
  -3   0   1   34.20    3.30
  -3   0   1   39.60    2.90
  -3   0   1   35.40    3.10
  -3   0   1   39.50    4.60
   2   0  -1    2.90    1.60
   2   0  -1    2.50    1.50
   2   0  -1    2.90    1.20
   2   0  -1    4.30    1.70
  -2   0   1    1.40    1.60
  -2   0   1    2.70    2.00
  -2   0   1    1.40    1.40
  -2   0   1    2.80    1.10
  -2   0   1    3.80    1.60
   1   0  -1  437.46   12.00
   1   0  -1  439.56    8.70
   1   0  -1  443.16    8.60
   1   0  -1  447.56   11.50
  -1   0   1  441.16    8.60
  -1   0   1  437.76    8.70
  -1   0   1  438.06   12.20
  -1   0   1  432.36   11.40
   0   0  -1   -0.10    0.50
   0   0  -1    3.70    0.80
   0   0  -1    5.40    1.20
   0   0   1    2.10    0.70
   0   0   1   -0.10    0.70
  -1   0  -1  343.57    6.80
  -1   0  -1  350.66    7.90
  -1   0  -1  334.37    9.00
  -1   0  -1  339.97    9.40
   1   0   1  302.27    7.60
   1   0   1  354.16    7.50
   1   0   1  355.56    9.00
   1   0   1  346.17    6.50
   1   0   1  352.66    8.40
   1   0   1  340.47    9.40
  -2   0  -1    5.20    1.70
  -2   0  -1    6.30    1.20
  -2   0  -1    7.10    1.90
  -2   0  -1    9.40    2.20
  -2   0  -1    6.10    1.80
  -2   0  -1   11.90    2.20
  -2   0  -1    9.70    1.20
  -2   0  -1   10.30    3.00
   2   0   1    8.60    1.30
   2   0   1    2.20    1.80
   2   0   1    9.30    2.80
   2   0   1    9.40    2.40
   2   0   1    8.90    2.00
   2   0   1    6.10    1.50
  -3   0  -1  137.69    6.50
  -3   0  -1  133.99    8.00
  -3   0  -1  135.79    4.70
  -3   0  -1  135.19    4.80
  -3   0  -1  145.69    6.30
  -3   0  -1  138.69    5.70
  -3   0  -1  132.89    6.40
  -3   0  -1  140.19    8.60
   3   0   1  131.19    6.30
   3   0   1  129.69    7.50
   3   0   1  128.19    5.50
   3   0   1  130.79    6.20
  -4   0  -1   30.30    5.30
  -4   0  -1   49.60    4.60
  -4   0  -1   50.49    6.00
  -4   0  -1   35.50    4.90
  -4   0  -1   41.50    3.40
  -4   0  -1   29.30    4.10
  -4   0  -1   40.20    3.40
  -4   0  -1   39.70    3.80
   4   0   1   38.90    4.80
   4   0   1   41.90    5.10
   4   0   1   41.00    4.00
   4   0   1   45.90    4.40
  -5   0  -1    0.10    2.00
  -5   0  -1    3.40    2.50
  -5   0  -1    2.60    2.60
  -5   0  -1   -0.40    2.00
  -5   0  -1   -1.10    1.80
   5   0   1    0.80    2.80
   5   0   1    0.80    2.10
   5   0   1    0.70    1.80
  -6   0  -1   24.90    5.70
  -6   0  -1   20.70    3.60
  -6   0  -1   19.30    4.50
  -6   0  -1   18.50    3.90
   6   0   1   17.70    4.80
   6   0   1   26.40    4.40
  -7   0  -1   43.00    5.80
  -7   0  -1   38.10    8.20
  -7   0  -1   40.10    5.30
  -7   0  -1   43.50    6.40
   7   0   1   45.30    6.90
   7   0   1   43.20    5.80
  -8   0  -1    6.60    3.70
  -8   0  -1   20.80    8.00
  -8   0  -1   11.50    4.90
   8   0   1   10.00    5.10
  -9   0  -1    7.40    5.70
  -9   0  -1    8.10    4.50
   9   0   1   19.00    6.00
 -10   0  -1   -2.00    4.70
 -10   0  -1   16.70    8.30
  10   0   1    1.30    5.00
 -11   0  -1   10.50    7.40
 -11   0  -1    4.80    8.40
  11   0   1    4.00    5.90
  10  -1  -1    5.50    4.80
 -10   1   1   16.20    6.70
 -10   1   1    4.30    6.40
   9  -1  -1    5.20    4.60
  -9   1   1    5.80    3.90
  -9   1   1    8.00    6.90
  -9   1   1    0.10    6.00
   8  -1  -1    9.60    4.40
  -8   1   1    4.30    3.40
  -8   1   1    6.10    6.60
   7  -1  -1  159.38    9.40
   7  -1  -1  191.18   10.40
  -7   1   1  155.68    9.90
  -7   1   1  175.98   15.60
  -7   1   1  156.18    8.20
   6  -1  -1    8.00    3.20
   6  -1  -1    8.90    3.50
   6  -1  -1    8.20    2.90
  -6   1   1    6.30    2.80
  -6   1   1    4.70    4.50
  -6   1   1    6.80    3.60
  -6   1   1   10.10    2.80
   5  -1  -1   -1.50    2.80
   5  -1  -1    4.60    1.90
   5  -1  -1    2.00    2.10
   5  -1  -1   -1.50    1.10
  -5   1   1    0.20    2.00
  -5   1   1    3.30    1.90
  -5   1   1   -0.80    2.30
  -5   1   1    0.00    1.70
   4  -1  -1   38.40    3.90
   4  -1  -1   29.30    3.90
   4  -1  -1   29.30    3.60
   4  -1  -1   27.40    3.10
  -4   1   1   27.20    3.60
  -4   1   1   29.00    2.90
  -4   1   1   31.70    3.60
  -4   1   1   23.40    5.00
   3  -1  -1  279.37    7.90
   3  -1  -1  279.17    8.90
   3  -1  -1  262.27    7.10
  -3   1   1  281.87    9.40
  -3   1   1  278.87   12.30
  -3   1   1  286.57    8.80
  -3   1   1  276.47    7.70
  -3   1   1  274.77    7.10
  -3   1   1  289.97   11.30
   2  -1  -1 1706.93   27.80
   2  -1  -1 1644.54   28.80
  -2   1   1 1681.63   27.60
  -2   1   1 1644.44   38.80
  -2   1   1 1678.43   27.20
  -2   1   1 1678.43   28.80
  -2   1   1 1682.63   32.30
  -2   1   1 1697.13   31.40
  -2   1   1 1681.63   33.40
   1  -1  -1 2364.86   37.00
   1  -1  -1 2310.67   41.90
   1  -1  -1 2326.47   39.70
  -1   1   1 2363.16   41.80
  -1   1   1 2406.36   39.70
  -1   1   1 2349.96   36.90
   0  -1  -1   13.60    1.10
   0  -1  -1   11.00    0.80
   0  -1  -1   16.10    1.40
   0   1   1   12.10    0.80
  -1  -1  -1    3.20    1.40
  -1  -1  -1    1.00    1.10
  -1  -1  -1    2.90    1.20
  -1  -1  -1    0.90    0.70
  -1  -1  -1    1.80    0.90
   1   1   1    2.10    0.90
   1   1   1    1.60    1.10
   1   1   1   -0.40    0.80
   1   1   1    2.90    1.00
   1   1   1    2.00    1.00
   1   1   1    2.50    1.30
  -2  -1  -1    7.50    1.70
  -2  -1  -1    7.40    1.90
  -2  -1  -1    5.60    2.80
  -2  -1  -1    4.40    1.80
  -2  -1  -1    6.60    2.20
  -2  -1  -1    5.50    1.80
   2   1   1    9.40    2.30
   2   1   1    7.10    1.10
   2   1   1    5.90    2.10
   2   1   1    8.50    2.00
   2   1   1    8.30    1.70
   2   1   1    5.00    1.50
  -3  -1  -1  104.99    5.70
  -3  -1  -1  105.59    6.90
  -3  -1  -1  101.99    5.20
  -3  -1  -1  107.79    7.20
  -3  -1  -1  117.29    5.70
  -3  -1  -1  102.29    5.20
   3   1   1  108.59    5.30
   3   1   1  112.99    6.80
   3   1   1  109.19    5.20
   3   1   1  111.59    5.30
   3   1   1  110.69    6.00
   3   1   1  107.49    4.00
  -4  -1  -1    2.50    2.80
  -4  -1  -1    2.40    2.20
  -4  -1  -1    3.00    2.20
  -4  -1  -1    1.80    2.10
  -4  -1  -1    0.60    1.70
  -4  -1  -1    0.50    2.10
   4   1   1    2.70    2.10
   4   1   1    2.70    2.60
   4   1   1    4.40    2.00
   4   1   1    0.80    2.10
   4   1   1    2.90    2.10
   4   1   1    2.80    1.70
  -5  -1  -1   15.40    3.20
  -5  -1  -1   18.40    3.50
  -5  -1  -1   12.10    4.00
  -5  -1  -1   18.80    3.60
   5   1   1   17.40    4.10
   5   1   1   14.80    3.10
   5   1   1   17.20    2.70
   5   1   1   18.50    3.40
  -6  -1  -1    6.90    3.00
  -6  -1  -1    4.90    3.00
  -6  -1  -1   11.00    4.90
  -6  -1  -1   11.20    3.60
   6   1   1   13.00    4.50
   6   1   1   17.10    3.20
   6   1   1    6.20    2.40
   6   1   1    6.60    3.10
  -7  -1  -1   -2.80    2.90
  -7  -1  -1    2.90    3.20
  -7  -1  -1    2.50    4.90
   7   1   1    2.90    3.30
   7   1   1   -3.00    3.50
   7   1   1   -0.20    2.00
  -8  -1  -1  149.39   15.70
  -8  -1  -1  146.39    9.50
  -8  -1  -1  131.89   10.30
   8   1   1  139.79    8.40
   8   1   1  159.18   11.40
  -9  -1  -1   21.40    5.60
  -9  -1  -1   18.20    8.00
   9   1   1   21.50    6.30
 -10  -1  -1   11.20    6.50
 -10  -1  -1   -8.30    6.00
  10   1   1    7.40    5.50
 -11  -1  -1   15.50    9.70
 -11  -1  -1   20.60    8.40
  11   1   1    6.50    5.60
  10  -2  -1   -1.60    3.90
 -10   2   1    5.60    5.90
   9  -2  -1    3.60    4.30
  -9   2   1   11.00    7.20
  -9   2   1    3.50    3.50
   8  -2  -1    0.90    3.50
  -8   2   1   -1.70    3.50
  -8   2   1   -2.40    3.30
   7  -2  -1    8.50    3.90
  -7   2   1    4.60    5.50
  -7   2   1    0.90    3.00
   6  -2  -1   27.90    4.60
   6  -2  -1   27.70    3.90
  -6   2   1   20.80    4.50
  -6   2   1   23.00    3.30
  -6   2   1   20.00    4.10
  -6   2   1   20.50    6.30
   5  -2  -1    2.70    2.50
   5  -2  -1    4.30    2.20
  -5   2   1    0.20    2.30
  -5   2   1    0.30    3.80
  -5   2   1    4.10    1.80
   4  -2  -1  443.26   11.60
   4  -2  -1  391.26   10.30
  -4   2   1  447.26   10.50
  -4   2   1  446.36   11.20
  -4   2   1  448.46   18.70
  -4   2   1  446.46   14.90
   3  -2  -1  384.86   13.80
   3  -2  -1  408.76    9.80
  -3   2   1  388.96   15.70
  -3   2   1  390.76   13.00
  -3   2   1  398.46    9.30
  -3   2   1  391.46    8.80
  -3   2   1  382.36   13.30
  -3   2   1  392.46   12.90
  -3   2   1  402.46   11.40
   2  -2  -1  719.83   13.50
   2  -2  -1  712.33   18.40
  -2   2   1  723.33   13.10
  -2   2   1  720.53   12.80
  -2   2   1  706.33   17.20
  -2   2   1  709.73   18.00
  -2   2   1  705.33   17.80
  -2   2   1  723.93   15.30
   1  -2  -1 9496.55  148.89
   1  -2  -1 9468.95  156.38
   1  -2  -1 9147.08  148.99
  -1   2   1 9222.38  150.18
  -1   2   1 9513.65  148.59
  -1   2   1 9999.00  156.88
  -1   2   1 9346.56  149.69
   0  -2  -1   93.79    4.00
   0  -2  -1   99.09    3.70
   0  -2  -1   90.59    3.30
   0  -2  -1   99.09    3.50
   0   2   1   90.59    3.30
   0   2   1   99.29    3.40
   0   2   1   97.69    4.10
   0   2   1   97.29    3.40
  -1  -2  -1  527.95   11.80
  -1  -2  -1  536.85   13.00
  -1  -2  -1  521.15   15.00
  -1  -2  -1  517.75   12.40
  -1  -2  -1  544.05   11.60
  -1  -2  -1  530.65   12.60
   1   2   1  542.95   11.50
   1   2   1  520.85   11.70
   1   2   1  525.55   12.60
   1   2   1  542.75   12.50
   1   2   1  530.75   15.00
   1   2   1  519.35   12.90
  -2  -2  -1  347.37    9.70
  -2  -2  -1  351.96   10.50
  -2  -2  -1  348.37   10.20
  -2  -2  -1  346.77   10.30
  -2  -2  -1  352.06   11.70
  -2  -2  -1  336.17   12.20
   2   2   1  357.76    9.40
   2   2   1  357.36    9.60
   2   2   1  343.47   10.10
   2   2   1  351.06   10.40
   2   2   1  352.56   12.10
  -3  -2  -1   29.50    4.00
  -3  -2  -1   27.90    3.90
  -3  -2  -1   33.50    3.60
  -3  -2  -1   32.40    3.30
  -3  -2  -1   24.40    4.30
  -3  -2  -1   34.50    3.90
  -3  -2  -1   31.40    5.10
   3   2   1   31.70    3.00
   3   2   1   29.80    3.10
   3   2   1   30.10    4.00
   3   2   1   29.60    4.10
   3   2   1   36.30    3.90
  -4  -2  -1  877.11   25.20
  -4  -2  -1  865.71   26.80
  -4  -2  -1  864.81   20.20
  -4  -2  -1  854.61   19.80
  -4  -2  -1  864.61   21.30
  -4  -2  -1  836.32   26.50
  -4  -2  -1  840.02   21.10
   4   2   1  830.32   21.00
   4   2   1  856.51   21.70
   4   2   1  881.61   26.60
   4   2   1  869.51   19.80
   4   2   1  881.21   20.20
  -5  -2  -1   80.49    7.90
  -5  -2  -1   85.49    8.40
  -5  -2  -1   91.89    6.60
  -5  -2  -1   89.99    6.40
  -5  -2  -1   81.79    5.80
   5   2   1   83.69    6.90
   5   2   1   81.29    7.00
   5   2   1   81.69    4.80
   5   2   1   87.19    6.10
   5   2   1   83.89    5.50
  -6  -2  -1   54.49    7.20
  -6  -2  -1   88.49   10.50
  -6  -2  -1   66.79    6.30
  -6  -2  -1   71.19    5.80
   6   2   1   65.59    6.10
   6   2   1   86.39    7.80
   6   2   1   67.59    5.40
   6   2   1   75.89    5.10
  -7  -2  -1    5.10    5.60
  -7  -2  -1    1.50    3.30
  -7  -2  -1    2.40    4.60
  -7  -2  -1    7.20    3.60
   7   2   1    2.20    2.30
   7   2   1   -1.70    2.90
   7   2   1   -3.70    3.10
   7   2   1    1.40    2.10
  -8  -2  -1   85.69    8.10
  -8  -2  -1   75.69    8.80
  -8  -2  -1   72.49   11.50
  -8  -2  -1   99.19   12.20
   8   2   1   63.59    5.80
   8   2   1   87.29    9.50
  -9  -2  -1   18.90    7.50
  -9  -2  -1    9.70    4.40
  -9  -2  -1   25.00    9.00
   9   2   1   15.80    6.30
   9   2   1   28.60    5.10
 -10  -2  -1    1.40    4.10
 -10  -2  -1    0.10    7.40
  10   2   1   -1.70    4.80
 -11  -2  -1    8.70    6.10
 -11  -2  -1   -0.20    8.60
  11   2   1   11.60    6.80
  10  -3  -1   -2.30    3.60
 -10   3   1    1.00    6.60
   9  -3  -1    9.70    4.30
  -9   3   1    1.00    6.10
  -9   3   1   -0.30    3.60
   8  -3  -1    4.20    3.60
  -8   3   1    2.60    4.40
  -8   3   1   -1.90    3.20
   7  -3  -1    3.70    3.20
  -7   3   1   -0.90    2.70
  -7   3   1   -3.00    3.20
   6  -3  -1    4.20    2.70
   6  -3  -1   11.00    3.60
  -6   3   1    8.40    3.70
  -6   3   1    8.60    2.40
  -6   3   1    2.60    5.00
   5  -3  -1    6.20    2.40
   5  -3  -1    1.10    2.50
  -5   3   1    1.00    2.80
  -5   3   1    7.50    2.10
  -5   3   1    4.30    3.30
   4  -3  -1   17.00    5.50
   4  -3  -1   12.60    2.50
   4  -3  -1   15.60    3.10
  -4   3   1   21.50    2.60
  -4   3   1   17.30    2.80
  -4   3   1   12.70    4.60
  -4   3   1   15.20    3.70
   3  -3  -1  194.38    6.90
   3  -3  -1  183.88   10.40
  -3   3   1  178.28    5.70
  -3   3   1  188.18    7.10
  -3   3   1  182.58    9.50
  -3   3   1  194.08    6.20
   2  -3  -1   18.70    2.60
   2  -3  -1   18.20    4.30
   2  -3  -1   16.60    2.10
   2  -3  -1   15.20    4.00
  -2   3   1   20.10    2.10
  -2   3   1   14.40    3.20
  -2   3   1   19.80    3.80
  -2   3   1   21.50    2.90
  -2   3   1   19.40    2.20
   1  -3  -1 1138.09   20.80
   1  -3  -1 1148.39   21.00
   1  -3  -1 1118.99   23.70
   1  -3  -1 1107.29   22.70
  -1   3   1 1111.99   23.30
  -1   3   1 1129.79   20.60
  -1   3   1 1143.69   20.50
  -1   3   1 1119.09   22.90
   0  -3  -1  100.29    4.60
   0  -3  -1   95.29    5.30
   0  -3  -1   90.39    4.60
   0  -3  -1   94.69    5.00
   0   3   1   94.59    5.20
   0   3   1   91.39    5.60
   0   3   1   92.19    3.20
   0   3   1   95.59    4.50
  -1  -3  -1    3.10    2.20
  -1  -3  -1    4.30    1.90
  -1  -3  -1    1.70    1.70
  -1  -3  -1    6.70    1.90
   1   3   1    5.00    2.20
   1   3   1    3.90    2.30
   1   3   1    3.30    2.10
   1   3   1    4.30    1.90
   1   3   1    4.30    1.60
  -2  -3  -1  160.68    9.60
  -2  -3  -1  148.09    6.90
  -2  -3  -1  165.68    7.40
  -2  -3  -1  157.08    7.20
  -2  -3  -1  163.68    7.70
  -2  -3  -1  149.19    7.00
   2   3   1  161.98    8.90
   2   3   1  172.68    7.00
   2   3   1  152.18    7.10
   2   3   1  152.58    7.80
   2   3   1  158.48    6.90
  -3  -3  -1   13.10    3.40
  -3  -3  -1   12.70    3.90
  -3  -3  -1    7.40    2.90
  -3  -3  -1    7.60    3.00
  -3  -3  -1   11.40    3.50
  -3  -3  -1    9.10    2.70
   3   3   1   11.90    2.90
   3   3   1    8.40    2.20
   3   3   1    6.40    3.50
   3   3   1   12.90    3.20
   3   3   1    9.80    3.20
   3   3   1    9.70    2.20
  -4  -3  -1 1957.20   38.70
  -4  -3  -1 1981.80   47.70
  -4  -3  -1 1949.70   46.80
  -4  -3  -1 1895.91   49.50
  -4  -3  -1 2003.60   41.20
   4   3   1 1938.11   38.00
   4   3   1 1970.50   38.00
   4   3   1 1957.00   41.50
   4   3   1 1880.61   39.20
  -5  -3  -1   55.39    5.30
  -5  -3  -1   33.70    5.50
  -5  -3  -1   35.60    6.10
   5   3   1   44.00    5.70
   5   3   1   39.20    6.10
   5   3   1   42.30    6.30
   5   3   1   44.90    4.20
  -6  -3  -1   43.00    6.90
  -6  -3  -1   64.49    7.00
  -6  -3  -1   41.20    8.10
   6   3   1   49.99    4.30
   6   3   1   48.40    7.30
   6   3   1   54.69    4.90
   6   3   1   61.09    7.70
  -7  -3  -1   65.09    6.50
  -7  -3  -1   52.59    8.20
  -7  -3  -1   64.29    8.00
  -7  -3  -1   51.39    9.70
   7   3   1   61.09    8.50
   7   3   1   67.09    5.30
   7   3   1   58.89    5.40
  -8  -3  -1   20.90    6.60
  -8  -3  -1    5.50    6.70
  -8  -3  -1    3.80    3.80
  -8  -3  -1    8.50    4.70
   8   3   1    5.00    3.00
   8   3   1   11.30    5.50
  -9  -3  -1    0.60    4.80
  -9  -3  -1    4.60    7.30
  -9  -3  -1    3.80    4.70
   9   3   1    9.20    5.80
   9   3   1    1.40    2.70
 -10  -3  -1   17.20    7.20
 -10  -3  -1   -6.80    6.20
  10   3   1    1.70    3.30
  10   3   1    6.00    6.20
 -11  -3  -1    6.90    6.40
 -11  -3  -1    7.30    9.90
  11   3   1    6.50    7.20
   9  -4  -1    1.70    3.40
  -9   4   1    2.40    5.40
  -9   4   1   -0.10    4.00
   8  -4  -1   -4.20    3.10
  -8   4   1   -1.20    3.20
  -8   4   1    1.40    4.50
   7  -4  -1    0.50    3.00
  -7   4   1    2.90    3.10
  -7   4   1   -3.50    3.10
   6  -4  -1   -0.30    2.30
   6  -4  -1    1.90    3.00
  -6   4   1   -0.40    4.90
  -6   4   1   -3.60    2.90
  -6   4   1    2.40    2.10
   5  -4  -1    1.40    2.20
   5  -4  -1   -5.50    4.60
   5  -4  -1   -3.30    2.40
  -5   4   1   -0.10    3.90
  -5   4   1   -2.20    1.90
  -5   4   1    1.50    1.70
  -5   4   1   -1.10    1.70
   4  -4  -1   12.80    4.80
   4  -4  -1    9.40    2.50
   4  -4  -1   11.70    3.10
  -4   4   1   15.20    2.90
  -4   4   1   13.10    4.20
  -4   4   1   13.70    2.50
   3  -4  -1    0.70    2.10
   3  -4  -1    1.90    1.90
   3  -4  -1    1.20    3.00
  -3   4   1    2.70    2.70
  -3   4   1   -0.90    1.40
  -3   4   1    3.00    1.90
  -3   4   1    0.90    1.40
   2  -4  -1    3.40    2.10
   2  -4  -1    3.60    2.30
   2  -4  -1    4.90    3.60
  -2   4   1    2.40    1.60
  -2   4   1    4.40    2.40
  -2   4   1    8.00    2.10
  -2   4   1    3.80    2.20
   1  -4  -1  557.04   15.80
   1  -4  -1  568.04   14.10
   1  -4  -1  581.64   13.90
   1  -4  -1  581.44   15.00
  -1   4   1  579.64   13.50
  -1   4   1  581.94   15.70
  -1   4   1  592.64   13.60
  -1   4   1  589.44   17.60
  -1   4   1  584.04   15.20
  -1   4   1  577.84   19.30
   0  -4  -1   22.10    3.30
   0  -4  -1   20.70    3.40
   0  -4  -1   25.30    3.90
   0  -4  -1   18.70    3.20
   0   4   1   23.70    3.80
   0   4   1   23.80    3.30
   0   4   1   24.80    3.80
  -1  -4  -1   10.30    2.90
  -1  -4  -1    7.60    1.90
  -1  -4  -1    6.80    2.20
  -1  -4  -1    4.90    2.80
  -1  -4  -1    4.00    2.60
   1   4   1    9.00    2.60
   1   4   1    6.60    2.40
   1   4   1   10.10    2.60
   1   4   1    8.20    3.20
   1   4   1   11.50    3.40
  -2  -4  -1  219.28    9.20
  -2  -4  -1  203.28    9.50
  -2  -4  -1  199.28   12.00
  -2  -4  -1  201.78    9.60
  -2  -4  -1  210.38    8.90
   2   4   1  209.38    8.30
   2   4   1  209.08    8.70
   2   4   1  201.28   10.80
   2   4   1  211.28    9.20
   2   4   1  220.18    9.90
  -3  -4  -1 1144.59   30.70
  -3  -4  -1 1169.08   30.50
  -3  -4  -1 1154.58   28.50
  -3  -4  -1 1171.28   26.70
  -3  -4  -1 1210.68   34.80
  -3  -4  -1 1157.08   27.10
   3   4   1 1229.38   30.40
   3   4   1 1166.28   27.10
   3   4   1 1176.78   29.10
   3   4   1 1275.67   36.80
   3   4   1 1199.98   26.30
  -4  -4  -1   61.49    7.30
  -4  -4  -1   57.79    6.20
  -4  -4  -1   64.59    9.10
  -4  -4  -1   68.09    6.90
   4   4   1   58.59    4.50
   4   4   1   59.89    6.50
   4   4   1   60.19    6.20
   4   4   1   62.99    7.20
   4   4   1   62.89    5.80
  -5  -4  -1   16.90    6.40
  -5  -4  -1   12.90    4.50
  -5  -4  -1   17.60    4.70
   5   4   1   21.10    5.10
   5   4   1   12.40    2.80
   5   4   1   16.00    5.50
  -6  -4  -1   -1.50    3.60
  -6  -4  -1   -2.00    4.80
  -6  -4  -1    0.80    3.60
   6   4   1    1.60    3.90
   6   4   1    0.20    1.80
   6   4   1    3.60    4.70
  -7  -4  -1   -1.50    4.00
  -7  -4  -1    6.30    5.00
  -7  -4  -1   -1.90    3.60
   7   4   1   -2.00    1.70
   7   4   1    2.50    4.50
   7   4   1    3.10    2.10
   7   4   1   -1.50    5.20
  -8  -4  -1   -5.90    4.00
  -8  -4  -1    3.40    4.90
  -8  -4  -1   -1.30    4.20
   8   4   1   -1.40    2.00
   8   4   1    1.80    5.00
  -9  -4  -1   24.90    6.70
  -9  -4  -1    8.60    6.40
  -9  -4  -1   11.90    6.60
   9   4   1   20.80    7.20
   9   4   1    9.10    3.80
 -10  -4  -1   -1.00    6.10
 -10  -4  -1    1.90    6.50
  10   4   1   -1.40    5.10
  10   4   1    4.20    3.20
  -9   5   1   -2.80    4.50
  -9   5   1   10.60    6.70
   8  -5  -1    0.20    3.40
  -8   5   1    5.10    6.60
  -8   5   1    2.50    4.20
   7  -5  -1    0.70    3.20
  -7   5   1    5.80    4.10
  -7   5   1    2.20    6.10
   6  -5  -1    0.80    4.80
   6  -5  -1   -0.50    3.00
  -6   5   1    3.00    2.10
  -6   5   1   -0.50    4.50
  -6   5   1    2.20    3.70
   5  -5  -1   30.60    4.30
   5  -5  -1   32.20    4.90
   5  -5  -1   47.90    9.50
  -5   5   1   29.00    6.30
  -5   5   1   37.00    4.20
  -5   5   1   39.50    4.40
   4  -5  -1    0.90    2.80
   4  -5  -1    6.70    5.70
   4  -5  -1    3.00    2.40
  -4   5   1    1.10    1.80
  -4   5   1   -0.20    2.30
  -4   5   1    0.80    2.20
   3  -5  -1    2.60    2.80
   3  -5  -1    4.20    3.80
   3  -5  -1    3.20    2.40
  -3   5   1    2.20    3.10
  -3   5   1    5.20    2.00
  -3   5   1    5.70    2.70
   2  -5  -1   11.90    2.80
   2  -5  -1    9.30    3.10
   2  -5  -1   10.10    3.00
   2  -5  -1   14.20    4.50
  -2   5   1    8.80    2.80
  -2   5   1   12.40    2.70
  -2   5   1    6.30    2.90
   1  -5  -1  188.68    8.60
   1  -5  -1  191.18    8.50
   1  -5  -1  203.98    9.50
   1  -5  -1  197.38    8.30
  -1   5   1  200.38   10.20
  -1   5   1  181.18    5.30
  -1   5   1  189.18    5.10
  -1   5   1  193.28    9.00
  -1   5   1  199.68    7.80
  -1   5   1  191.18   11.30
   0  -5  -1    2.20    2.90
   0  -5  -1    2.50    2.50
   0  -5  -1    5.20    2.60
   0  -5  -1    1.20    2.60
   0   5   1    0.90    2.10
   0   5   1    2.80    2.70
   0   5   1   -1.30    2.50
  -1  -5  -1    3.20    3.40
  -1  -5  -1    2.60    1.30
  -1  -5  -1    4.50    3.10
  -1  -5  -1    4.40    2.90
  -1  -5  -1    5.00    2.90
   1   5   1   -2.30    2.80
   1   5   1    1.50    2.40
   1   5   1   -0.60    2.20
  -2  -5  -1    6.50    2.90
  -2  -5  -1    7.00    3.50
  -2  -5  -1   11.50    3.50
  -2  -5  -1    3.20    3.00
   2   5   1    1.20    2.20
   2   5   1    9.70    2.90
   2   5   1   10.80    4.30
  -3  -5  -1   21.90    6.20
  -3  -5  -1   22.60    4.60
  -3  -5  -1   24.80    4.90
  -3  -5  -1   21.00    4.60
   3   5   1   21.90    3.90
   3   5   1   28.80    5.00
   3   5   1   24.20    5.70
  -4  -5  -1   -1.50    3.40
  -4  -5  -1    2.70    3.50
  -4  -5  -1   -1.50    4.90
   4   5   1    1.60    1.70
   4   5   1    1.80    3.20
   4   5   1    0.40    2.50
  -5  -5  -1    5.70    6.00
  -5  -5  -1   -1.90    3.00
  -5  -5  -1    5.40    4.20
   5   5   1   -0.50    4.00
   5   5   1   -1.20    2.00
   5   5   1    4.90    5.00
  -6  -5  -1    3.80    4.20
  -6  -5  -1    2.70    6.50
  -6  -5  -1    1.90    4.20
   6   5   1    1.00    2.10
   6   5   1    2.20    4.50
   6   5   1    7.70    5.90
  -7  -5  -1   29.10    7.30
  -7  -5  -1   36.00    9.70
  -7  -5  -1   37.00    7.30
   7   5   1   35.50    7.80
   7   5   1   40.70    8.60
  -8  -5  -1   24.50    9.90
  -8  -5  -1   30.10    7.50
  -8  -5  -1   30.20    7.90
   8   5   1   37.60    5.60
   8   5   1   42.00    8.20
  -9  -5  -1    5.40    7.20
  -9  -5  -1   -4.00    5.00
   9   5   1   -5.10    5.30
   9   5   1    1.50    2.70
 -10  -5  -1    3.50    6.50
 -10  -5  -1    1.40    7.40
  10   5   1   -7.40    5.30
   8  -6  -1    2.90    3.50
  -8   6   1    5.00    6.00
  -8   6   1   -1.90    4.50
   7  -6  -1    4.80    3.80
  -7   6   1   -4.90    4.00
  -7   6   1    4.60    6.40
   6  -6  -1    4.60    3.60
   6  -6  -1    8.40    7.60
  -6   6   1    2.10    4.50
  -6   6   1    7.20    5.70
   5  -6  -1   25.00    8.60
   5  -6  -1   11.40    4.00
  -5   6   1   25.40    7.00
  -5   6   1   14.50    3.60
   4  -6  -1   62.89    5.70
   4  -6  -1   60.29    6.50
   4  -6  -1   67.29   10.80
  -4   6   1   73.29    5.30
  -4   6   1   79.69    6.40
  -4   6   1   79.49    8.40
  -4   6   1   62.79    9.10
   3  -6  -1   -2.40    2.50
   3  -6  -1   -7.50    3.80
   3  -6  -1   -1.10    3.60
   3  -6  -1    5.30    3.60
  -3   6   1   -1.00    2.60
  -3   6   1   -1.70    2.30
  -3   6   1   -0.20    3.00
  -3   6   1   -2.40    1.80
   2  -6  -1    4.80    2.90
   2  -6  -1    6.80    2.60
   2  -6  -1   -2.80    2.70
   2  -6  -1    0.60    4.20
  -2   6   1   -2.30    2.70
  -2   6   1    3.40    2.80
  -2   6   1    1.90    2.20
  -2   6   1    1.90    1.90
   1  -6  -1   37.30    5.10
   1  -6  -1   36.10    6.10
   1  -6  -1   41.00    5.70
   1  -6  -1   38.60    5.70
  -1   6   1   36.80    5.70
  -1   6   1   41.70    4.50
  -1   6   1   37.50    6.10
   0  -6  -1   23.20    4.40
   0  -6  -1   28.70    4.80
   0  -6  -1   20.10    4.20
   0   6   1   12.20    4.30
   0   6   1   18.00    3.80
   0   6   1   21.40    4.40
   0   6   1   17.50    4.70
  -1  -6  -1   58.59    8.00
  -1  -6  -1   61.59    6.30
  -1  -6  -1   43.50    5.90
   1   6   1   42.80    5.70
   1   6   1   47.10    6.20
   1   6   1   43.70    6.70
  -2  -6  -1    4.10    2.70
  -2  -6  -1    5.10    4.30
  -2  -6  -1    3.40    3.60
   2   6   1    5.20    4.30
   2   6   1    0.10    2.20
   2   6   1    7.80    3.10
  -3  -6  -1    7.10    4.90
  -3  -6  -1    6.90    6.00
  -3  -6  -1    4.20    3.90
  -3  -6  -1    6.40    3.90
   3   6   1   11.70    4.40
   3   6   1    3.00    3.90
   3   6   1    7.80    3.10
  -4  -6  -1    7.70    3.80
  -4  -6  -1    6.80    4.20
  -4  -6  -1    6.60    4.20
  -4  -6  -1    7.50    6.60
   4   6   1    5.70    5.20
   4   6   1   14.20    4.30
  -5  -6  -1   34.90    9.10
  -5  -6  -1   25.80    6.30
  -5  -6  -1   32.30    6.70
   5   6   1   25.30    4.10
   5   6   1   37.80    7.30
   5   6   1   21.10    7.20
  -6  -6  -1   10.80    8.20
  -6  -6  -1   11.00    5.60
  -6  -6  -1   18.80    5.70
   6   6   1   15.20    7.00
   6   6   1    8.40    3.00
   6   6   1   20.80    6.80
  -7  -6  -1    8.30    5.50
  -7  -6  -1    1.20    4.80
  -7  -6  -1    3.80    7.80
   7   6   1    3.60    4.30
   7   6   1    3.30    4.60
  -8  -6  -1   12.60    7.80
  -8  -6  -1   13.30    6.60
  -8  -6  -1   20.60    6.80
   8   6   1    7.30    5.80
   8   6   1   18.20    6.10
  -9  -6  -1    7.60    5.80
  -9  -6  -1   -4.00    6.60
  -9  -6  -1    1.30    6.00
   9   6   1   -2.30    5.80
   9   6   1    7.50    3.70
 -10  -6  -1  -25.50    8.70
 -10  -6  -1    8.30    7.10
  10   6   1    3.80    7.20
  -8   7   1    4.00    5.50
  -8   7   1    7.80    7.20
   7  -7  -1    7.70    7.10
   7  -7  -1    5.40    4.10
  -7   7   1    3.70    5.50
  -7   7   1   13.10    7.00
   6  -7  -1   -6.40    4.80
   6  -7  -1    1.10    3.90
  -6   7   1    1.90    5.20
   5  -7  -1   31.60    9.30
   5  -7  -1   20.90    5.40
  -5   7   1   25.40    7.10
   4  -7  -1    0.50    3.50
   4  -7  -1   -1.60    6.40
  -4   7   1   -0.90    2.90
  -4   7   1    0.30    3.40
   3  -7  -1   -3.50    2.60
   3  -7  -1   -5.70    5.10
   3  -7  -1   -1.70    3.70
  -3   7   1    0.40    2.50
  -3   7   1   -2.50    2.40
  -3   7   1   -1.40    3.10
  -3   7   1    0.30    2.90
   2  -7  -1   -0.10    3.60
   2  -7  -1    6.60    3.50
   2  -7  -1    2.20    4.90
  -2   7   1    6.60    4.20
  -2   7   1    1.20    3.40
  -2   7   1    0.70    2.30
   1  -7  -1   51.39    6.30
   1  -7  -1   57.09    8.10
   1  -7  -1   65.89    7.10
  -1   7   1   57.79    7.90
  -1   7   1   57.69    5.80
  -1   7   1   56.39    7.30
   0  -7  -1   10.70    4.60
   0  -7  -1   11.30    4.20
   0  -7  -1    6.30    3.90
   0   7   1    7.20    4.10
   0   7   1   11.10    3.70
   0   7   1    9.50    4.50
  -1  -7  -1    3.50    5.10
  -1  -7  -1   -1.60    3.40
  -1  -7  -1    6.00    4.10
   1   7   1    5.90    3.60
   1   7   1   13.20    5.10
   1   7   1    5.70    3.40
  -2  -7  -1    6.60    2.80
  -2  -7  -1   10.60    4.90
  -2  -7  -1    7.60    5.90
   2   7   1    5.90    4.00
   2   7   1    3.70    5.20
  -3  -7  -1   -1.60    4.60
  -3  -7  -1    0.90    4.20
  -3  -7  -1    3.10    3.50
   3   7   1    1.30    4.10
   3   7   1   -1.70    2.60
  -4  -7  -1  100.39   10.20
  -4  -7  -1  118.99   12.80
  -4  -7  -1  109.69   10.60
  -4  -7  -1  108.59   13.10
   4   7   1  117.79   12.10
   4   7   1  108.59   10.10
  -5  -7  -1   -4.50    3.50
  -5  -7  -1    0.50    5.60
  -5  -7  -1   -0.40    4.60
   5   7   1    3.60    4.90
   5   7   1    3.20    5.90
  -6  -7  -1   13.30    5.40
  -6  -7  -1   14.00    6.30
  -6  -7  -1   12.40    7.20
   6   7   1   29.20    7.60
   6   7   1   31.20    8.90
  -7  -7  -1   11.00    6.00
  -7  -7  -1  -10.20    7.50
  -7  -7  -1   -3.80    4.70
   7   7   1   -5.50    5.70
   7   7   1    2.30    4.30
  -8  -7  -1    6.30    6.20
  -8  -7  -1    6.60    6.20
  -8  -7  -1    1.00    7.00
   8   7   1    2.80    5.00
   8   7   1   12.80    7.90
  -9  -7  -1    5.00    6.80
  -9  -7  -1   -7.70    4.90
  -9  -7  -1   -3.70    7.10
   9   7   1    5.30    6.00
   7  -8  -1  -14.20    7.50
   7  -8  -1   -7.50    3.50
  -7   8   1    5.70    6.70
  -7   8   1    7.30    6.10
   6  -8  -1   14.60    9.60
   6  -8  -1   10.80    4.80
  -6   8   1   10.30    6.40
   5  -8  -1    4.70    4.40
   5  -8  -1   -4.70    7.60
  -5   8   1    4.70    6.00
   4  -8  -1   20.30    5.90
   4  -8  -1   28.40    9.50
  -4   8   1   25.10    7.70
  -4   8   1   16.70    4.90
   3  -8  -1   -2.80    4.20
   3  -8  -1   -1.50    5.80
  -3   8   1   -2.60    2.80
  -3   8   1    0.00    3.30
   2  -8  -1   19.70    5.70
   2  -8  -1    8.30    5.90
  -2   8   1   14.10    4.30
  -2   8   1   16.70    6.00
  -2   8   1   18.90    5.40
   1  -8  -1    5.60    4.80
   1  -8  -1    0.30    5.00
   1  -8  -1   10.30    4.30
  -1   8   1    6.20    4.60
  -1   8   1    8.10    3.90
  -1   8   1    1.90    4.30
   0  -8  -1   33.40    6.80
   0  -8  -1   14.10    5.50
   0   8   1   18.40    4.80
   0   8   1   10.40    4.10
   0   8   1   25.10    6.80
  -1  -8  -1    0.40    6.40
  -1  -8  -1   10.00    5.00
  -1  -8  -1   -1.60    4.10
   1   8   1    1.80    3.40
   1   8   1   -3.20    3.10
   1   8   1    4.70    5.30
  -2  -8  -1    0.20    4.70
  -2  -8  -1    7.40    1.70
  -2  -8  -1    3.00    6.00
   2   8   1   12.70    4.10
   2   8   1   -2.30    5.50
   2   8   1    6.00    4.60
  -3  -8  -1  519.95   20.80
  -3  -8  -1  509.65   17.10
  -3  -8  -1  547.35   25.00
   3   8   1  471.95   21.50
   3   8   1  487.45   19.40
  -4  -8  -1   24.60    7.30
  -4  -8  -1   17.20    8.00
   4   8   1   41.50    8.10
   4   8   1   45.00    9.80
  -5  -8  -1   -2.90    7.80
  -5  -8  -1    1.30    6.80
  -5  -8  -1    7.70    4.50
   5   8   1   -4.70    3.80
   5   8   1    5.00    4.40
  -6  -8  -1   -4.30    3.50
  -6  -8  -1   -2.40    6.50
  -6  -8  -1  -12.10    7.30
   6   8   1   10.30    5.90
   6   8   1    3.20    7.00
  -7  -8  -1  -18.40    7.20
  -7  -8  -1   -3.00    5.60
  -7  -8  -1   -5.20    6.40
   7   8   1   -2.40    6.40
   7   8   1   -4.30    3.30
  -8  -8  -1    3.00    6.60
  -8  -8  -1   12.00    7.70
  -8  -8  -1   -5.60    7.30
   8   8   1   -4.50    5.60
   8   8   1    3.00    5.90
  -9  -8  -1    4.90    8.50
  -9  -8  -1  -31.00    9.20
  -9  -8  -1   -7.60    6.30
   9   8   1    1.10    7.10
   6  -9  -1   -5.10    4.40
   6  -9  -1   13.90   10.00
  -6   9   1    6.70    7.00
   5  -9  -1   -3.60    7.90
   5  -9  -1   -0.90    4.60
  -5   9   1    1.90    4.00
   4  -9  -1   11.70    8.70
   4  -9  -1    6.70    4.90
  -4   9   1    0.40    5.30
   3  -9  -1   10.80    5.80
  -3   9   1    2.50    5.20
  -3   9   1    4.20    4.60
   2  -9  -1   -5.00    5.20
   2  -9  -1    8.50    5.60
  -2   9   1   -2.00    3.30
  -2   9   1   -0.80    4.80
   1  -9  -1    4.10    5.30
   1  -9  -1   -5.10    4.30
  -1   9   1    3.30    4.70
  -1   9   1    2.20    3.60
  -1   9   1    3.00    3.70
   0  -9  -1   20.00    6.30
   0  -9  -1   21.60    6.20
   0   9   1   14.20    6.60
   0   9   1   17.80    5.70
   0   9   1   26.20    5.80
  -1  -9  -1    1.60    4.60
  -1  -9  -1    0.20    4.80
   1   9   1    3.90    4.50
   1   9   1   12.50    5.10
   1   9   1    5.60    6.20
  -2  -9  -1  126.89   10.70
  -2  -9  -1  128.69   14.60
  -2  -9  -1  142.39   12.30
   2   9   1  128.79   13.60
   2   9   1  143.29   11.20
   2   9   1  125.19   10.10
  -3  -9  -1    1.30    7.40
  -3  -9  -1   -2.30    5.30
   3   9   1    6.20    6.70
   3   9   1    1.80    3.30
   3   9   1   -0.20    3.80
  -4  -9  -1    8.50    7.00
  -4  -9  -1    7.50    6.10
   4   9   1    9.20    7.40
   4   9   1   12.40    6.30
   4   9   1   15.80    4.30
  -5  -9  -1   -9.70    7.00
  -5  -9  -1    9.30    6.20
   5   9   1   -1.60    4.60
   5   9   1   -4.70    6.60
   5   9   1    1.20    2.20
  -6  -9  -1  -10.40    5.80
  -6  -9  -1   -9.80    7.20
  -6  -9  -1    6.00    6.70
   6   9   1   -3.60    5.30
   6   9   1   -7.80    3.60
  -7  -9  -1   -0.80    4.70
  -7  -9  -1   -3.40    9.90
  -7  -9  -1   -1.70    8.20
   7   9   1    5.10    6.50
   7   9   1   -0.80    7.20
  -8  -9  -1  -10.30    6.40
  -8  -9  -1  -19.00   10.00
  -8  -9  -1    5.40    7.30
   8   9   1    5.00    7.30
   8   9   1    5.80    6.60
   5 -10  -1   11.00   10.40
   5 -10  -1    9.30    6.00
  -5  10   1   26.70    9.00
   4 -10  -1    2.90    8.40
   4 -10  -1    0.90    5.40
  -4  10   1    2.60    6.20
   3 -10  -1   -4.10    4.80
  -3  10   1    7.80    5.90
   2 -10  -1    4.70    5.70
   2 -10  -1    2.60    6.30
  -2  10   1   -3.10    5.30
  -2  10   1    3.10    5.60
   1 -10  -1   12.20    6.00
   1 -10  -1   13.10    6.90
  -1  10   1   17.50    6.40
  -1  10   1   20.70    6.80
   0 -10  -1   62.69   10.20
   0 -10  -1   56.99    9.20
   0  10   1   49.90    9.80
   0  10   1   46.10    7.50
   0  10   1   44.80    8.30
  -1 -10  -1   32.60    8.00
  -1 -10  -1   22.20    7.80
   1  10   1   48.40   10.00
   1  10   1   36.60    7.30
   1  10   1   25.20    6.50
  -2 -10  -1  177.18   13.60
  -2 -10  -1  172.98   17.60
  -2 -10  -1  180.28   14.60
   2  10   1  168.68   13.20
   2  10   1  200.48   16.40
   2  10   1  168.78   13.00
  -3 -10  -1   -5.80    6.60
  -3 -10  -1    9.90    6.20
   3  10   1    4.70    3.70
   3  10   1   -2.70    4.80
   3  10   1    1.00    6.70
  -4 -10  -1   -9.60    6.10
  -4 -10  -1   -1.70    4.70
   4  10   1    5.10    6.00
   4  10   1    4.10    3.60
   4  10   1    4.20    7.30
  -5 -10  -1  -12.30    6.50
  -5 -10  -1  -10.50    5.50
   5  10   1   -5.00    6.70
   5  10   1   -5.20    5.00
  -6 -10  -1   -7.10    7.40
  -6 -10  -1   -6.70    6.40
   6  10   1   -6.50    6.20
   6  10   1    8.30    7.10
  -7 -10  -1   19.60    9.10
  -7 -10  -1   -4.60    8.10
   7  10   1   19.50    8.90
   7  10   1   12.90    8.10
   3 -11  -1    2.00    5.60
  -3  11   1   -2.80    4.00
   2 -11  -1    3.70    6.40
   2 -11  -1   15.20    8.60
  -2  11   1    6.10    6.50
   1 -11  -1   -6.60    4.80
   1 -11  -1   11.90    7.10
  -1  11   1   -4.80    5.20
  -1  11   1    3.80    5.60
   0 -11  -1    9.00    8.00
   0 -11  -1   18.40    7.40
   0  11   1   13.70    6.30
   0  11   1    1.10    5.70
  -1 -11  -1    2.00    6.00
  -1 -11  -1   10.40    6.50
   1  11   1   -0.50    6.40
   1  11   1   12.70    6.00
  -2 -11  -1    6.30    6.30
  -2 -11  -1   10.20    7.10
   2  11   1   13.10    7.00
   2  11   1   12.10    5.80
  -3 -11  -1   18.20    7.10
  -3 -11  -1   10.70    7.20
  -3 -11  -1   35.00   10.50
   3  11   1   30.20    6.90
   3  11   1   22.00    7.90
   3  11   1   25.80   10.00
  -4 -11  -1   -4.10    7.70
  -4 -11  -1   20.70    8.70
   4  11   1    9.00    5.80
   4  11   1  -11.80    3.90
  -5 -11  -1  -10.60    7.10
  -5 -11  -1    2.70    5.40
   5  11   1   -1.10    6.40
   5  11   1   -7.60    7.40
   6  11   1   -2.90    5.20
   6  11   1    4.10    9.80
   0 -12  -1    8.50    8.00
   0 -12  -1   21.40    8.70
   0  12   1    6.30    5.80
   0  12   1   22.00    8.60
  -1 -12  -1    5.70    7.20
  -1 -12  -1    9.90    8.10
   1  12   1   -0.10    7.50
   1  12   1    4.60    5.10
  -2 -12  -1    3.20    7.10
  -2 -12  -1    5.70    7.00
   2  12   1   -2.70    7.30
   2  12   1    6.70    5.20
  -3 -12  -1   -5.30    6.60
   3  12   1   -1.50    5.40
   3  12   1    5.80    6.40
   4  10  -2   11.20    7.30
  -4 -10   2  -17.10    9.00
  -4 -10   2   -4.00    7.10
   3  10  -2    3.30    6.70
  -3 -10   2   -8.60    9.00
  -3 -10   2    4.20    7.80
   2  10  -2    5.00    6.00
  -2 -10   2   -1.00   10.10
  -2 -10   2    0.00    6.90
   1  10  -2    2.60    6.00
   1  10  -2    9.00    7.40
   1  10  -2    7.70    4.90
  -1 -10   2   13.00   10.80
  -1 -10   2    3.40    6.60
   0  10  -2   15.80    6.90
   0  10  -2   13.50    6.10
   0  10  -2    6.70    5.80
   0 -10   2    7.30    7.10
  -1  10  -2   -4.90    5.70
  -1  10  -2    5.30    5.40
  -1  10  -2    2.70    5.00
   1 -10   2   -3.20    6.30
  -2  10  -2    8.00    6.30
   2 -10   2   14.70    8.00
  -3  10  -2   -2.40    5.80
   3 -10   2   -4.60    5.80
   6   9  -2    2.20    7.00
  -6  -9   2    3.90    7.50
  -6  -9   2   -2.30   10.00
   5   9  -2  -10.30    5.40
  -5  -9   2   -7.00    5.80
  -5  -9   2  -10.00    9.00
   4   9  -2   11.40    7.10
  -4  -9   2   -4.20    9.50
  -4  -9   2   12.00    7.20
   3   9  -2   -0.60    5.60
  -3  -9   2   -8.20    8.40
  -3  -9   2    5.20    6.90
   2   9  -2    5.10    4.80
   2   9  -2   -1.00    6.40
   2   9  -2   11.30    4.30
  -2  -9   2    1.70    5.70
  -2  -9   2   -5.10    8.10
   1   9  -2    0.40    5.60
   1   9  -2   -1.00    4.70
   1   9  -2    2.80    4.00
  -1  -9   2    5.50    6.00
  -1  -9   2   -2.30    6.40
   0   9  -2   -2.70    5.60
   0   9  -2    4.70    4.90
   0   9  -2    1.10    3.90
   0  -9   2   -3.10    5.50
   0  -9   2   -0.50    4.10
   0  -9   2   -3.50    8.20
  -1   9  -2   13.20    5.90
  -1   9  -2    2.50    5.40
  -1   9  -2   10.00    5.80
   1  -9   2    4.00    6.30
   1  -9   2   14.60    5.80
  -2   9  -2    2.40    5.20
  -2   9  -2    3.10    4.50
  -2   9  -2    3.00    4.60
   2  -9   2    9.80    6.60
  -3   9  -2   -2.50    5.40
   3  -9   2    8.40    6.90
  -4   9  -2    0.10    4.40
   4  -9   2    1.10    6.00
  -5   9  -2   13.60    7.80
   5  -9   2   -6.10    7.40
   5  -9   2    2.40    6.30
   7   8  -2   -1.60    7.00
  -7  -8   2    3.00    6.50
  -7  -8   2   -3.50    8.60
  -7  -8   2  -10.60    9.50
   6   8  -2    0.80    6.20
  -6  -8   2    2.50    6.40
  -6  -8   2   -8.80    6.40
  -6  -8   2  -11.30    8.40
   5   8  -2   14.80    7.50
  -5  -8   2    8.80    6.70
  -5  -8   2    1.50    8.80
   4   8  -2    5.50    6.30
  -4  -8   2    7.20    5.10
  -4  -8   2   -7.50    7.80
   3   8  -2   62.39   11.50
   3   8  -2   68.69   10.80
   3   8  -2   57.59    6.60
  -3  -8   2   82.59    7.70
  -3  -8   2   61.59   13.00
  -3  -8   2   68.09   10.70
   2   8  -2    8.50    5.40
   2   8  -2   -7.00    4.70
   2   8  -2    3.00    3.00
  -2  -8   2    8.80    8.60
  -2  -8   2    7.80    4.00
  -2  -8   2    1.20    5.30
   1   8  -2   -0.30    4.70
   1   8  -2    8.00    5.30
   1   8  -2   -1.20    3.60
  -1  -8   2    1.90    3.30
  -1  -8   2   -7.80    7.00
  -1  -8   2   -7.20    2.90
   0   8  -2   11.20    4.70
   0   8  -2   13.10    6.20
   0   8  -2    1.10    4.40
   0  -8   2    9.30    8.30
   0  -8   2   14.90    7.00
   0  -8   2    6.00    4.40
  -1   8  -2    7.00    5.70
  -1   8  -2    8.50    4.50
  -1   8  -2    1.10    3.90
   1  -8   2    5.80    5.90
   1  -8   2    2.60    4.10
  -2   8  -2   13.10    6.00
  -2   8  -2    5.80    5.00
  -2   8  -2    6.10    4.20
   2  -8   2   10.90    6.40
  -3   8  -2    2.30    4.20
  -3   8  -2    1.50    4.40
   3  -8   2    8.80    6.30
  -4   8  -2    7.90    6.00
   4  -8   2    0.50    5.50
  -5   8  -2    2.80    4.80
   5  -8   2   -0.40    5.30
   5  -8   2   -3.30    6.60
  -6   8  -2   -0.70    5.70
   6  -8   2    6.10    8.70
   6  -8   2    4.80    6.20
   8   7  -2   -1.20    5.90
  -8  -7   2  -13.50   10.00
  -8  -7   2   -0.30    8.40
   7   7  -2    2.90    6.70
  -7  -7   2   -6.60    7.50
  -7  -7   2   -5.20    3.50
  -7  -7   2  -10.90    8.60
   6   7  -2   -6.10    3.90
  -6  -7   2   -5.70    4.80
  -6  -7   2   -6.10    7.30
  -6  -7   2    1.50    6.50
   5   7  -2   19.00    7.50
  -5  -7   2   10.90    6.80
  -5  -7   2    2.10    7.80
  -5  -7   2    2.90    7.30
   4   7  -2    6.50    5.40
  -4  -7   2   -9.90    6.10
  -4  -7   2    2.20    4.20
   3   7  -2    4.10    2.70
   3   7  -2    7.50    6.80
   3   7  -2    5.50    4.10
  -3  -7   2   -5.10    6.70
  -3  -7   2    1.60    3.70
  -3  -7   2    0.20    2.90
   2   7  -2   -0.30    2.90
   2   7  -2   -6.10    4.30
   2   7  -2   -2.60    4.70
  -2  -7   2    1.10    3.20
  -2  -7   2    2.00    5.50
  -2  -7   2    9.60    3.50
  -2  -7   2    4.20    8.10
   1   7  -2   17.30    5.70
   1   7  -2   11.50    5.20
   1   7  -2    7.80    3.50
  -1  -7   2   16.30    4.10
  -1  -7   2   15.40    8.80
  -1  -7   2   11.10    3.10
  -1  -7   2    4.00    5.50
   0   7  -2    3.90    4.90
   0   7  -2    0.60    3.40
   0   7  -2   -0.20    4.10
   0  -7   2   -1.60    1.70
   0  -7   2    0.40    4.90
   0  -7   2    5.00    7.70
   0  -7   2    4.40    3.60
  -1   7  -2   12.70    4.90
  -1   7  -2   14.70    5.60
  -1   7  -2    5.90    4.20
   1  -7   2    4.90    5.60
   1  -7   2   15.20    4.90
  -2   7  -2   14.20    4.80
  -2   7  -2   10.00    5.00
  -2   7  -2   12.60    4.80
   2  -7   2    5.10    5.30
  -3   7  -2   19.20    6.20
  -3   7  -2   22.30    4.90
  -3   7  -2   21.70    5.80
   3  -7   2   25.50    7.20
  -4   7  -2   -0.80    3.40
  -4   7  -2   -1.80    3.60
   4  -7   2    0.10    5.00
  -5   7  -2   11.40    6.60
   5  -7   2   10.90    6.10
   5  -7   2   12.40    7.30
  -6   7  -2    3.80    6.20
   6  -7   2   -8.10    6.00
   6  -7   2   -6.00    5.00
  -7   7  -2   13.00    6.80
  -7   7  -2    6.40    7.30
   7  -7   2    5.70    8.40
   7  -7   2    6.50    6.40
   8   6  -2   -4.40    5.30
  -8  -6   2  -17.50    7.80
  -8  -6   2   -1.40    5.10
   7   6  -2   24.80    8.30
  -7  -6   2    2.10    8.80
  -7  -6   2    9.40    5.80
  -7  -6   2    7.00    8.10
   6   6  -2    0.00    3.70
  -6  -6   2    4.40    5.30
  -6  -6   2   -3.70    6.60
  -6  -6   2   -1.30    7.80
   5   6  -2   36.20    7.30
  -5  -6   2   24.00    6.90
  -5  -6   2   15.30    6.50
  -5  -6   2   17.10    8.70
   4   6  -2  285.27   15.50
   4   6  -2  267.37    8.90
  -4  -6   2  283.27   18.80
  -4  -6   2  284.27   20.40
  -4  -6   2  305.37   15.60
   3   6  -2   44.70    4.80
   3   6  -2   59.89    8.30
   3   6  -2   47.10    9.40
  -3  -6   2   57.79   10.60
  -3  -6   2   50.69    8.20
   2   6  -2  197.58   13.50
   2   6  -2  185.48   11.10
   2   6  -2  181.38    9.40
  -2  -6   2  175.38    9.60
  -2  -6   2  189.28   16.30
  -2  -6   2  184.78   11.70
   1   6  -2   62.89    6.80
   1   6  -2   72.69    9.50
   1   6  -2   66.49    8.20
  -1  -6   2   55.59    5.60
  -1  -6   2   55.29   10.00
  -1  -6   2   58.09    5.30
  -1  -6   2   72.79    9.20
   0   6  -2    8.40    3.40
   0   6  -2    5.10    4.30
   0   6  -2   20.20    5.20
   0  -6   2   18.80    7.50
   0  -6   2    8.90    5.30
   0  -6   2   10.50    4.00
   0  -6   2    8.50    2.80
  -1   6  -2    0.50    3.20
  -1   6  -2    0.30    3.40
  -1   6  -2   -0.70    3.00
   1  -6   2    4.10    2.20
   1  -6   2    2.70    6.80
   1  -6   2    6.60    3.80
   1  -6   2    0.70    3.40
  -2   6  -2    5.40    3.60
  -2   6  -2    0.40    2.60
  -2   6  -2    2.60    2.80
  -2   6  -2    1.80    1.10
   2  -6   2    2.20    4.60
  -3   6  -2   27.30    3.50
  -3   6  -2   23.80    4.40
  -3   6  -2   28.40    5.70
  -3   6  -2   20.80    6.10
   3  -6   2   22.10    3.70
   3  -6   2   27.00    6.50
  -4   6  -2   32.50    6.80
  -4   6  -2   30.90    5.90
   4  -6   2   27.50    6.70
  -5   6  -2   -0.30    4.20
  -5   6  -2    1.60    2.80
   5  -6   2    2.50    5.60
   5  -6   2    0.90    4.70
  -6   6  -2    5.90    5.60
   6  -6   2    7.10    6.20
   6  -6   2   -6.90    4.60
  -7   6  -2   -5.60    4.90
  -7   6  -2    2.30    4.00
   7  -6   2    5.80    5.00
   7  -6   2    0.00    6.90
  -8   6  -2    9.30    7.10
  -8   6  -2    0.10    6.00
   8  -6   2   -1.90    4.80
   9   5  -2    8.60    7.10
   9   5  -2    8.30    4.80
  -9  -5   2    4.80    8.00
  -9  -5   2   -4.60    9.40
   8   5  -2   -3.40    5.20
  -8  -5   2    1.90    4.80
  -8  -5   2    5.10    8.60
   7   5  -2    4.40    5.60
  -7  -5   2   -2.20    4.50
  -7  -5   2   -1.40    4.60
  -7  -5   2    6.00    6.40
   6   5  -2   43.00    8.40
  -6  -5   2   22.80    8.50
  -6  -5   2   41.30    7.80
  -6  -5   2   40.50    9.70
   5   5  -2   89.99    9.60
  -5  -5   2   64.99   10.90
  -5  -5   2   68.49   11.40
  -5  -5   2   87.59    9.30
   4   5  -2  382.86    9.00
   4   5  -2  422.26   17.40
  -4  -5   2  380.96   21.40
  -4  -5   2  430.06   17.60
  -4  -5   2  412.56   22.40
   3   5  -2    8.40    3.80
   3   5  -2    1.30    1.60
  -3  -5   2    7.80    5.80
  -3  -5   2    1.50    4.10
  -3  -5   2    8.00    4.50
   2   5  -2   26.90    6.30
   2   5  -2   23.50    3.50
   2   5  -2   26.60    5.60
  -2  -5   2   26.60    7.30
  -2  -5   2   27.20    5.80
   1   5  -2   -0.90    3.70
   1   5  -2   -1.60    2.20
   1   5  -2   -1.20    2.20
  -1  -5   2    2.40    2.30
  -1  -5   2    3.70    4.20
  -1  -5   2   -0.10    2.90
  -1  -5   2   -0.50    2.20
   0   5  -2   17.80    4.10
   0   5  -2   33.70    5.40
   0   5  -2   24.80    5.20
   0  -5   2   27.20    6.70
   0  -5   2   25.30    3.80
   0  -5   2   27.40    5.80
   0  -5   2   39.60    4.60
  -1   5  -2  234.58   11.70
  -1   5  -2  242.48   11.10
  -1   5  -2  226.98   11.00
   1  -5   2  240.48    9.80
   1  -5   2  251.87   10.90
   1  -5   2  230.18   12.30
   1  -5   2  231.38    9.10
   1  -5   2  232.88   15.60
  -2   5  -2    2.10    2.70
  -2   5  -2    2.90    3.30
  -2   5  -2    2.60    1.70
  -2   5  -2    7.20    3.20
  -2   5  -2    0.40    3.20
   2  -5   2    2.80    2.50
   2  -5   2   -2.20    2.80
   2  -5   2    5.40    3.00
   2  -5   2   -3.40    3.60
  -3   5  -2   18.00    4.30
  -3   5  -2   10.80    3.20
  -3   5  -2   18.20    3.40
  -3   5  -2   10.00    4.20
   3  -5   2    9.30    4.20
   3  -5   2   16.50    2.90
   3  -5   2   20.30    5.60
  -4   5  -2   12.10    3.90
  -4   5  -2    7.30    3.90
  -4   5  -2    7.30    4.60
   4  -5   2   14.30    4.50
   4  -5   2   12.40    5.80
   4  -5   2    3.60    4.70
  -5   5  -2  134.69    8.70
  -5   5  -2  134.19   12.50
   5  -5   2  112.69    9.00
   5  -5   2  128.19   10.70
   5  -5   2  135.39   12.00
  -6   5  -2    5.20    5.30
  -6   5  -2    3.80    4.90
  -6   5  -2    2.70    3.30
   6  -5   2    6.10    6.00
   6  -5   2   10.40    5.50
  -7   5  -2    3.60    5.60
  -7   5  -2    7.80    5.80
   7  -5   2   -4.00    5.60
   7  -5   2   -3.00    4.60
  -8   5  -2   -5.70    4.90
  -8   5  -2    4.50    5.00
   8  -5   2   -2.00    4.90
  -9   5  -2   10.20    7.00
  -9   5  -2    5.30    6.10
   9  -5   2    5.70    5.30
   9   4  -2    1.10    5.40
   9   4  -2    7.30    4.10
  -9  -4   2   -4.90    8.00
  -9  -4   2   10.00    8.50
   8   4  -2   -1.20    5.40
   8   4  -2    1.10    3.00
  -8  -4   2    6.70    5.70
  -8  -4   2   -0.40    7.50
   7   4  -2   24.40    7.10
  -7  -4   2    3.70    7.10
  -7  -4   2    6.70    4.70
  -7  -4   2    8.80    6.90
   6   4  -2   15.20    5.90
  -6  -4   2   25.70    8.10
  -6  -4   2   22.20    5.90
  -6  -4   2    8.90    7.20
   5   4  -2   -0.80    3.90
  -5  -4   2    7.90    4.90
  -5  -4   2    0.30    3.90
  -5  -4   2    3.90    5.20
   4   4  -2   72.69    7.80
  -4  -4   2   55.49    8.70
  -4  -4   2   90.49   10.80
  -4  -4   2   73.19    6.90
   3   4  -2   13.60    4.10
   3   4  -2   15.80    2.00
  -3  -4   2   20.30    5.50
  -3  -4   2   11.80    4.40
  -3  -4   2   20.10    6.20
   2   4  -2   77.79    7.00
   2   4  -2   74.89    7.80
   2   4  -2   74.59    4.70
  -2  -4   2   92.39    9.10
  -2  -4   2   66.49    8.60
  -2  -4   2   97.19    7.70
   1   4  -2    3.70    3.50
   1   4  -2    6.20    3.50
   1   4  -2    3.30    2.10
   1   4  -2    1.10    2.30
  -1  -4   2    6.10    3.70
  -1  -4   2    0.40    2.20
  -1  -4   2    1.60    2.50
   0   4  -2  196.88    9.90
   0   4  -2  193.28   11.30
   0   4  -2  208.48    9.80
   0   4  -2  200.98    9.50
   0  -4   2  209.08    7.30
   0  -4   2  211.28    9.90
   0  -4   2  209.18   10.50
   0  -4   2  191.88    8.20
   0  -4   2  186.88    9.50
   0  -4   2  210.58    9.20
   0  -4   2  204.28   12.80
  -1   4  -2  472.65   14.80
  -1   4  -2  469.95   12.80
  -1   4  -2  476.55   14.60
  -1   4  -2  457.25   15.90
   1  -4   2  454.05   20.70
   1  -4   2  452.55   14.70
   1  -4   2  451.15   12.70
   1  -4   2  468.35   14.50
   1  -4   2  464.65   16.00
   1  -4   2  465.65   13.80
  -2   4  -2   20.90    3.40
  -2   4  -2   18.80    3.80
  -2   4  -2   20.30    3.20
  -2   4  -2   20.50    4.10
  -2   4  -2   17.50    4.00
   2  -4   2   21.20    4.30
   2  -4   2   23.70    4.20
   2  -4   2   19.50    4.60
   2  -4   2   18.00    3.20
  -3   4  -2    4.30    2.90
  -3   4  -2    2.00    2.30
  -3   4  -2   -0.10    3.00
   3  -4   2   -0.30    2.70
   3  -4   2    2.50    1.60
   3  -4   2    4.20    3.90
  -4   4  -2   17.70    4.00
  -4   4  -2   17.50    5.00
  -4   4  -2   24.40    5.40
   4  -4   2   20.60    5.60
   4  -4   2   20.10    4.40
   4  -4   2   17.70    5.20
  -5   4  -2   22.70    5.90
  -5   4  -2   25.40    4.90
   5  -4   2   19.10    5.90
   5  -4   2   26.10    6.00
   5  -4   2   24.90    4.80
  -6   4  -2   85.99   10.50
  -6   4  -2   97.39   11.20
  -6   4  -2   89.89    7.30
   6  -4   2  100.79   11.90
   6  -4   2   60.69    8.20
  -7   4  -2   -2.10    4.60
  -7   4  -2   -0.50    4.70
   7  -4   2    2.30    4.80
  -8   4  -2   -4.20    4.20
  -8   4  -2    4.50    4.90
   8  -4   2    3.50    4.70
  -9   4  -2    3.80    5.20
  -9   4  -2   -5.30    4.20
   9  -4   2    1.10    4.80
  10   3  -2    2.30    4.10
   9   3  -2    2.60    3.60
   9   3  -2   -4.50    4.50
  -9  -3   2    6.40    6.70
  -9  -3   2    0.40    5.60
   8   3  -2   12.10    5.60
   8   3  -2    2.00    3.30
  -8  -3   2   -2.80    3.90
  -8  -3   2    1.90    5.20
   7   3  -2   57.19    7.50
   7   3  -2   58.39    8.40
  -7  -3   2   47.60    7.40
  -7  -3   2   50.19   10.00
  -7  -3   2   31.60    8.90
   6   3  -2  169.08   11.40
  -6  -3   2  199.58   16.00
  -6  -3   2  211.58   16.90
  -6  -3   2  198.98   11.60
   5   3  -2  146.19    9.80
   5   3  -2  149.39    9.20
  -5  -3   2  150.18   13.30
  -5  -3   2  145.99   12.00
  -5  -3   2  146.49    9.50
   4   3  -2  209.88   10.30
   4   3  -2  217.78   10.70
  -4  -3   2  223.88   14.00
  -4  -3   2  220.08   10.80
  -4  -3   2  264.37   15.00
   3   3  -2   26.50    4.90
   3   3  -2   30.20    4.90
   3   3  -2   26.20    5.60
  -3  -3   2   28.60    5.80
  -3  -3   2   19.80    5.10
  -3  -3   2   17.70    4.30
   2   3  -2    5.60    1.50
   2   3  -2    7.00    3.30
   2   3  -2    6.30    3.10
   2   3  -2    4.70    2.50
  -2  -3   2   10.40    3.30
  -2  -3   2    6.70    3.70
  -2  -3   2    3.50    3.50
   1   3  -2   68.99    5.30
   1   3  -2   60.49    5.50
   1   3  -2   76.59    7.10
   1   3  -2   63.19    6.10
   1   3  -2   66.09    4.40
  -1  -3   2   70.09    5.90
  -1  -3   2   61.29    5.30
  -1  -3   2   62.99    5.40
  -1  -3   2   61.09    5.00
  -1  -3   2   70.09    8.30
   0   3  -2   22.40    4.00
   0   3  -2   19.30    3.80
   0   3  -2   21.60    4.10
   0   3  -2   12.70    3.90
   0   3  -2   14.90    2.80
   0   3  -2   18.30    3.60
   0  -3   2   15.50    4.20
   0  -3   2   21.90    4.50
   0  -3   2   20.50    3.40
   0  -3   2   19.10    2.30
   0  -3   2   25.60    4.30
   0  -3   2   18.90    3.10
   0  -3   2   17.00    3.60
  -1   3  -2  195.58    6.80
  -1   3  -2  206.08   11.80
  -1   3  -2  211.78    8.40
  -1   3  -2  214.98    9.60
  -1   3  -2  208.28    8.90
  -1   3  -2  211.58    8.50
  -1   3  -2  211.98    7.80
   1  -3   2  201.38   11.90
   1  -3   2  199.98    8.20
   1  -3   2  197.38    9.50
   1  -3   2  210.98    8.80
   1  -3   2  205.78    8.50
   1  -3   2  228.18    9.50
  -2   3  -2  311.47   10.70
  -2   3  -2  306.57   10.00
  -2   3  -2  318.67   12.80
  -2   3  -2  313.27   11.10
   2  -3   2  327.67   12.00
   2  -3   2  287.37   11.70
   2  -3   2  295.77   12.00
   2  -3   2  327.87    9.40
   2  -3   2  333.37   11.20
  -3   3  -2   10.80    3.60
  -3   3  -2   20.20    3.60
  -3   3  -2   14.10    3.90
  -3   3  -2    7.60    3.00
   3  -3   2   14.20    3.70
   3  -3   2   12.30    4.10
   3  -3   2   16.40    3.60
   3  -3   2   20.30    2.00
  -4   3  -2   68.19    7.00
  -4   3  -2   70.79    7.30
  -4   3  -2   70.59    5.70
   4  -3   2   74.79    6.10
   4  -3   2   61.09    6.90
   4  -3   2   74.29    7.20
  -5   3  -2    7.00    3.90
  -5   3  -2   17.10    4.00
  -5   3  -2    9.00    3.90
   5  -3   2   13.10    3.90
   5  -3   2   14.70    5.10
   5  -3   2   15.90    5.00
  -6   3  -2   26.70    6.60
  -6   3  -2   22.40    5.90
  -6   3  -2   30.80    5.20
   6  -3   2   25.50    5.90
   6  -3   2   35.20    5.60
   6  -3   2   31.70    7.10
  -7   3  -2   -1.40    4.50
  -7   3  -2   -1.70    2.90
  -7   3  -2    0.40    4.10
   7  -3   2   -3.80    4.10
  -8   3  -2   -1.50    3.00
  -8   3  -2    9.40    6.40
   8  -3   2   -2.50    4.30
  -9   3  -2   -3.20    4.50
  -9   3  -2    5.50    6.80
   9  -3   2    1.50    4.60
 -10   3  -2    9.10    6.30
 -10   3  -2    7.70    5.90
  10  -3   2   -1.30    5.10
  10   2  -2   -0.30    5.50
  10   2  -2    7.10    4.70
 -10  -2   2    8.10    8.60
 -10  -2   2    0.80    7.00
   9   2  -2    2.40    3.50
   9   2  -2    8.40    5.30
  -9  -2   2   10.50    6.90
  -9  -2   2    2.10    5.40
   8   2  -2   20.10    5.20
   8   2  -2    3.40    4.70
  -8  -2   2   16.50    7.50
  -8  -2   2   20.90    6.80
   7   2  -2   10.90    4.20
   7   2  -2   10.60    4.90
  -7  -2   2    7.50    5.30
  -7  -2   2   14.60    4.80
  -7  -2   2    1.60    5.50
   6   2  -2    0.30    3.00
   6   2  -2   -0.10    2.70
   6   2  -2   -2.10    3.40
  -6  -2   2    3.90    5.20
  -6  -2   2    1.50    3.10
  -6  -2   2    0.60    5.10
   5   2  -2    4.70    3.70
   5   2  -2   10.10    3.30
  -5  -2   2    5.30    3.70
  -5  -2   2   11.20    4.90
  -5  -2   2    4.10    3.10
   4   2  -2   55.99    5.40
   4   2  -2   58.39    5.80
  -4  -2   2   57.69    8.00
  -4  -2   2   51.19    7.30
  -4  -2   2   57.39    5.50
   3   2  -2   63.59    6.10
   3   2  -2   53.29    5.30
   3   2  -2   74.59    5.60
  -3  -2   2   66.19    5.50
  -3  -2   2   62.79    6.90
  -3  -2   2   53.69    6.40
   2   2  -2    3.90    2.40
   2   2  -2    7.70    2.60
   2   2  -2    6.40    0.90
   2   2  -2   12.30    2.80
   2   2  -2    4.30    2.40
  -2  -2   2    8.50    3.20
  -2  -2   2    5.70    3.20
  -2  -2   2    5.20    2.60
  -2  -2   2    2.70    2.50
  -2  -2   2    3.20    1.90
   1   2  -2   15.30    3.50
   1   2  -2   12.80    1.90
   1   2  -2   15.20    3.20
   1   2  -2   10.70    2.90
   1   2  -2   18.20    3.20
  -1  -2   2   15.40    3.10
  -1  -2   2   12.70    1.70
  -1  -2   2   15.70    3.60
  -1  -2   2   13.40    3.70
  -1  -2   2   13.40    3.50
  -1  -2   2   15.80    3.30
   0   2  -2  298.87    9.30
   0   2  -2  290.27    9.60
   0   2  -2  314.07   11.20
   0   2  -2  302.47   12.70
   0   2  -2  296.87    9.70
   0  -2   2  297.87    9.20
   0  -2   2  317.17   13.10
   0  -2   2  301.77    6.50
   0  -2   2  313.17   10.40
   0  -2   2  282.97   10.00
   0  -2   2  289.67    9.40
   0  -2   2  311.57   10.30
  -1   2  -2  238.88    8.50
  -1   2  -2  224.48    9.10
  -1   2  -2  248.68    9.00
  -1   2  -2  249.68    8.70
  -1   2  -2  242.58    6.70
  -1   2  -2  267.17   11.70
   1  -2   2  247.68    9.20
   1  -2   2  235.38    9.10
   1  -2   2  248.28    7.90
   1  -2   2  253.47   12.40
   1  -2   2  251.87    9.40
   1  -2   2  242.38    8.30
  -2   2  -2   -0.70    2.00
  -2   2  -2    1.30    1.90
  -2   2  -2   -0.10    1.50
  -2   2  -2    0.70    2.20
  -2   2  -2    2.20    1.90
  -2   2  -2    0.00    1.50
   2  -2   2    1.20    2.60
   2  -2   2    0.40    1.40
   2  -2   2    0.40    1.40
   2  -2   2   -0.60    2.00
   2  -2   2   -1.50    2.50
  -3   2  -2   39.20    5.00
  -3   2  -2   40.00    4.80
  -3   2  -2   41.20    4.10
  -3   2  -2   32.00    5.40
  -3   2  -2   32.10    4.50
   3  -2   2   32.00    4.80
   3  -2   2   40.80    5.90
   3  -2   2   46.30    4.60
   3  -2   2   34.40    4.70
   3  -2   2   35.40    4.60
  -4   2  -2    4.70    2.60
  -4   2  -2   -1.00    2.40
  -4   2  -2   -3.80    2.60
  -4   2  -2    0.20    3.00
   4  -2   2   -0.30    2.20
   4  -2   2    0.60    3.10
   4  -2   2   -4.00    2.50
  -5   2  -2    1.80    2.60
  -5   2  -2    3.60    3.50
  -5   2  -2    4.10    3.50
   5  -2   2    5.00    3.10
   5  -2   2    9.00    4.90
   5  -2   2   12.00    4.30
  -6   2  -2    4.40    4.60
  -6   2  -2    3.80    3.00
  -6   2  -2    8.30    3.20
   6  -2   2   15.50    4.10
   6  -2   2    8.60    4.70
  -7   2  -2    0.40    2.90
  -7   2  -2   -2.90    2.50
  -7   2  -2    0.60    5.00
   7  -2   2   -3.80    3.70
   7  -2   2    0.00    3.20
  -8   2  -2    0.60    5.60
  -8   2  -2    1.40    4.40
   8  -2   2   -1.90    4.40
  -9   2  -2   17.70    6.40
  -9   2  -2   20.80    7.50
   9  -2   2   27.10    6.50
 -10   2  -2    6.60    5.60
 -10   2  -2   13.20    7.60
  10  -2   2   -3.70    5.20
  10   1  -2   -5.00    4.40
  10   1  -2   -1.90    3.70
 -10  -1   2    9.70    7.50
 -10  -1   2   -0.40    5.30
   9   1  -2    1.40    4.50
   9   1  -2    5.10    3.50
  -9  -1   2   -3.90    4.90
  -9  -1   2   -1.70    6.20
   8   1  -2   49.30    7.30
   8   1  -2   46.00    7.00
  -8  -1   2   41.90    9.30
  -8  -1   2   45.10   10.20
   7   1  -2  156.08    9.60
   7   1  -2  162.88   10.50
  -7  -1   2  158.88   14.00
  -7  -1   2  139.09    9.10
  -7  -1   2  134.29    7.10
  -7  -1   2  147.59   13.80
   6   1  -2  185.08    9.90
   6   1  -2  192.18    9.20
   6   1  -2  193.08   10.00
  -6  -1   2  200.58   14.90
  -6  -1   2  171.48   13.70
  -6  -1   2  189.98    9.50
  -6  -1   2  187.48    7.20
   5   1  -2   66.79    6.00
   5   1  -2   63.09    5.60
   5   1  -2   68.09    5.60
  -5  -1   2   64.39    3.80
  -5  -1   2   68.59    5.50
  -5  -1   2   74.69    9.40
  -5  -1   2   68.79    8.70
   4   1  -2   42.50    5.10
   4   1  -2   41.10    4.10
  -4  -1   2   48.70    6.70
  -4  -1   2   38.90    6.10
  -4  -1   2   42.80    2.40
  -4  -1   2   41.10    4.70
   3   1  -2    0.50    2.00
   3   1  -2    5.50    2.40
   3   1  -2    3.10    2.00
   3   1  -2    4.30    2.60
  -3  -1   2    3.20    2.70
  -3  -1   2    6.10    3.20
  -3  -1   2    3.40    2.60
  -3  -1   2    1.80    2.00
  -3  -1   2    3.80    2.30
   2   1  -2  148.09    6.30
   2   1  -2  147.19    6.60
   2   1  -2  160.48    8.50
   2   1  -2  170.78    8.10
  -2  -1   2  153.48    8.80
  -2  -1   2  167.08    6.70
  -2  -1   2  167.78    8.30
  -2  -1   2  149.29    7.60
  -2  -1   2  154.28    6.50
   1   1  -2  177.68    4.90
   1   1  -2  182.28    7.30
   1   1  -2  183.08    6.70
   1   1  -2  178.58    6.60
   1   1  -2  174.68    8.60
  -1  -1   2  177.18    6.50
  -1  -1   2  185.48    6.90
  -1  -1   2  178.28    4.90
  -1  -1   2  169.38    7.20
  -1  -1   2  167.88    8.50
   0   1  -2 2163.48   43.90
   0   1  -2 2211.88   48.50
   0   1  -2 2170.38   45.50
   0   1  -2 2207.38   38.10
   0   1  -2 2133.69   39.70
   0   1  -2 2171.58   37.60
   0  -1   2 2184.18   38.40
   0  -1   2 2202.28   44.50
   0  -1   2 2180.68   48.70
   0  -1   2 2173.48   39.70
   0  -1   2 2122.59   37.40
  -1   1  -2 7020.00  128.49
  -1   1  -2 6903.91  119.19
  -1   1  -2 7019.00  109.69
  -1   1  -2 6878.81  138.29
  -1   1  -2 6880.51  108.69
   1  -1   2 6966.50  119.19
   1  -1   2 6976.60  109.99
   1  -1   2 6875.41  128.79
   1  -1   2 6659.33  138.39
   1  -1   2 6824.42  108.59
  -2   1  -2 1146.29   22.70
  -2   1  -2 1156.88   27.50
  -2   1  -2 1175.18   30.20
  -2   1  -2 1137.59   23.70
  -2   1  -2 1119.09   25.80
   2  -1   2 1133.89   27.80
   2  -1   2 1143.49   22.80
   2  -1   2 1192.58   25.90
   2  -1   2 1165.48   24.10
  -3   1  -2   44.70    4.80
  -3   1  -2   42.80    3.90
  -3   1  -2   46.60    5.00
  -3   1  -2   41.10    5.70
  -3   1  -2   36.70    4.40
   3  -1   2   38.50    4.80
   3  -1   2   38.00    5.70
   3  -1   2   41.40    4.10
   3  -1   2   42.10    3.90
   3  -1   2   46.30    5.10
  -4   1  -2  129.09    7.20
  -4   1  -2  134.59    8.50
  -4   1  -2  127.69    9.00
  -4   1  -2  127.19    9.30
  -4   1  -2  127.69    6.70
   4  -1   2  120.79    7.80
   4  -1   2  130.19    7.70
   4  -1   2  131.99    6.80
  -5   1  -2  106.59    2.90
  -5   1  -2  102.49    8.20
  -5   1  -2  111.69    6.70
  -5   1  -2  100.39    8.90
  -5   1  -2  108.19    7.50
  -5   1  -2  110.39    6.30
   5  -1   2  103.39    7.80
   5  -1   2  113.39    6.90
  -6   1  -2   19.30    5.20
  -6   1  -2   19.90    4.80
  -6   1  -2   22.70    2.10
  -6   1  -2   20.20    4.10
   6  -1   2   21.70    5.20
   6  -1   2   26.30    4.60
  -7   1  -2    7.10    1.80
  -7   1  -2    1.50    3.50
  -7   1  -2    3.00    3.00
  -7   1  -2    9.90    5.60
   7  -1   2    6.30    4.60
   7  -1   2    4.30    3.70
  -8   1  -2   -0.70    3.60
  -8   1  -2   -5.00    2.70
  -8   1  -2    1.10    5.30
   8  -1   2    5.30    4.90
  -9   1  -2  217.18   15.30
  -9   1  -2  213.58   18.30
   9  -1   2  214.58   14.40
 -10   1  -2   12.80    6.40
 -10   1  -2    8.20    5.80
  10  -1   2    9.00    6.20
  10   0  -2    5.50    4.60
  10   0  -2    1.00    4.40
 -10   0   2   17.10    8.70
 -10   0   2   22.90    8.90
   9   0  -2    4.20    4.10
   9   0  -2   -2.30    3.90
  -9   0   2    3.20    4.80
  -9   0   2    1.80    6.00
   8   0  -2    2.70    2.80
   8   0  -2    2.50    4.00
  -8   0   2   -2.40    5.00
  -8   0   2    0.00    5.30
   7   0  -2    3.80    3.50
   7   0  -2   10.60    4.40
  -7   0   2    9.80    5.10
  -7   0   2    7.30    2.90
  -7   0   2   11.70    6.40
  -7   0   2   13.10    3.70
   6   0  -2   49.90    6.40
   6   0  -2   53.69    5.20
   6   0  -2   48.20    5.80
  -6   0   2   42.00    4.60
  -6   0   2   45.40    8.10
  -6   0   2   43.30    8.20
   5   0  -2    0.60    2.50
   5   0  -2    3.60    2.60
   5   0  -2   -0.50    2.10
  -5   0   2    0.30    2.60
  -5   0   2    2.60    1.70
  -5   0   2   -1.20    3.10
   4   0  -2   33.00    4.40
   4   0  -2   27.40    3.50
   4   0  -2   33.90    4.00
  -4   0   2   33.80    4.00
  -4   0   2   26.30    5.00
  -4   0   2   31.50    3.50
  -4   0   2   28.90    5.60
  -4   0   2   32.40    3.00
   3   0  -2    4.90    1.80
   3   0  -2    1.00    2.10
   3   0  -2    4.40    2.10
   3   0  -2    1.80    2.10
  -3   0   2    1.80    1.70
  -3   0   2    2.80    1.60
  -3   0   2    2.70    1.20
  -3   0   2    4.20    2.70
  -3   0   2    5.70    3.10
   2   0  -2    2.00    1.90
   2   0  -2    4.30    1.50
   2   0  -2    3.10    1.90
   2   0  -2    2.90    1.70
  -2   0   2    3.40    1.60
  -2   0   2    1.00    1.80
  -2   0   2    4.60    2.10
  -2   0   2    6.00    1.70
   1   0  -2  176.68    7.80
   1   0  -2  189.48    6.60
   1   0  -2  185.98    5.70
   1   0  -2  184.08    5.60
  -1   0   2  186.48    8.30
  -1   0   2  181.68    5.40
  -1   0   2  183.28    5.80
  -1   0   2  171.68    6.50
  -1   0   2  182.88    5.60
   0   0  -2  820.32   20.10
   0   0  -2  819.42   16.80
   0   0  -2  809.12   15.50
   0   0  -2  829.62   16.00
   0   0  -2  820.92   13.80
   0   0  -2  815.72   16.60
   0   0  -2  824.92   19.30
   0   0   2  822.62   16.60
   0   0   2  822.72   16.00
   0   0   2  831.62   16.90
   0   0   2  814.32   15.50
   0   0   2  836.42   19.70
  -1   0  -2  276.67    7.70
  -1   0  -2  275.27    9.60
  -1   0  -2  284.27    7.60
  -1   0  -2  284.07    8.60
  -1   0  -2  286.87    9.50
  -1   0  -2  295.47    8.20
   1   0   2  294.07    7.70
   1   0   2  315.57    9.90
   1   0   2  288.97    9.70
   1   0   2  296.47    8.60
   1   0   2  284.47    8.30
  -2   0  -2  602.84   13.60
  -2   0  -2  587.24   16.30
  -2   0  -2  605.64   17.30
  -2   0  -2  604.24   15.40
  -2   0  -2  619.44   14.60
   2   0   2  607.74   15.40
   2   0   2  617.44   17.50
   2   0   2  602.54   14.70
   2   0   2  596.14   11.70
   2   0   2  629.54   13.60
   2   0   2  611.74   12.50
   2   0   2  602.24   16.30
  -3   0  -2  106.79    5.30
  -3   0  -2  104.89    5.20
  -3   0  -2  110.19    7.40
  -3   0  -2  112.19    6.80
  -3   0  -2  114.39    6.30
  -3   0  -2  104.29    3.50
  -3   0  -2  117.29    6.70
   3   0   2   98.49    6.10
   3   0   2  117.49    7.00
   3   0   2  101.99    7.30
   3   0   2  107.99    5.50
   3   0   2  101.19    6.30
   3   0   2  102.59    3.60
  -4   0  -2  210.78   11.50
  -4   0  -2  201.38    6.50
  -4   0  -2  213.38    9.30
  -4   0  -2  211.68    8.60
  -4   0  -2  206.48    5.90
  -4   0  -2  208.68    9.80
  -4   0  -2  204.78   11.30
  -4   0  -2  203.48    8.20
   4   0   2  207.18   10.80
   4   0   2  202.98    8.20
   4   0   2  193.98    6.10
   4   0   2  208.98    9.50
   4   0   2  209.88    9.50
  -5   0  -2    3.80    2.80
  -5   0  -2    0.30    2.00
  -5   0  -2   -1.20    2.10
  -5   0  -2   -1.60    1.40
  -5   0  -2   -2.20    2.50
  -5   0  -2    0.20    1.20
   5   0   2   -1.00    2.80
   5   0   2    1.10    2.30
  -6   0  -2    2.40    3.20
  -6   0  -2    1.20    2.70
  -6   0  -2   -0.60    1.50
  -6   0  -2    2.90    2.70
   6   0   2    3.50    3.10
   6   0   2   -1.50    3.40
  -7   0  -2    0.30    3.30
  -7   0  -2    9.50    3.80
  -7   0  -2   18.10    6.20
  -7   0  -2    7.30    2.50
   7   0   2    5.00    4.40
   7   0   2    8.40    3.80
  -8   0  -2    0.90    4.30
  -8   0  -2   -1.70    3.00
  -8   0  -2    5.80    5.90
   8   0   2   -1.00    4.60
  -9   0  -2   14.30    5.80
  -9   0  -2    4.30    6.30
   9   0   2   12.00    6.10
 -10   0  -2    4.90    5.50
 -10   0  -2   10.60    5.70
  10   0   2    2.90    5.10
 -11   0  -2    4.90    6.40
  11   0   2    5.10    6.10
  10  -1  -2    3.40    4.50
 -10   1   2    6.10    5.20
 -10   1   2    6.20    6.90
   9  -1  -2   -7.80    3.30
  -9   1   2    2.00    5.60
  -9   1   2    7.90    6.60
   8  -1  -2   -0.60    3.70
   8  -1  -2    3.30    3.60
  -8   1   2    4.10    6.30
  -8   1   2    4.90    5.80
  -8   1   2   -2.40    2.50
   7  -1  -2   13.80    4.10
   7  -1  -2   14.90    4.00
  -7   1   2   17.00    5.80
  -7   1   2   17.10    4.10
  -7   1   2   12.00    6.30
   6  -1  -2   32.70    4.90
   6  -1  -2   27.60    4.00
   6  -1  -2   26.00    4.60
  -6   1   2   20.60    6.20
  -6   1   2   31.50    4.20
  -6   1   2   25.40    4.10
  -6   1   2   23.70    6.10
   5  -1  -2    8.60    2.50
   5  -1  -2   12.00    3.40
   5  -1  -2    9.70    2.80
  -5   1   2   10.50    2.60
  -5   1   2    9.80    4.40
  -5   1   2   15.20    2.70
   4  -1  -2  154.68    7.70
   4  -1  -2  162.78    6.40
   4  -1  -2  160.48    6.00
  -4   1   2  164.08    6.40
  -4   1   2  144.19   10.30
  -4   1   2  163.48    7.40
   3  -1  -2   -0.40    1.40
   3  -1  -2    0.00    0.60
   3  -1  -2   -1.40    1.70
  -3   1   2    0.70    1.10
  -3   1   2    2.80    2.50
  -3   1   2    1.90    1.30
  -3   1   2    0.00    2.40
  -3   1   2   -2.10    2.80
  -3   1   2    0.90    1.30
   2  -1  -2   23.00    2.90
   2  -1  -2   25.60    2.10
  -2   1   2   23.20    3.50
  -2   1   2   23.50    3.60
  -2   1   2   19.80    1.80
  -2   1   2   17.20    3.20
  -2   1   2   24.30    4.00
  -2   1   2   23.40    2.00
   1  -1  -2 3191.58   50.69
   1  -1  -2 3219.08   50.09
   1  -1  -2 3206.58   53.69
  -1   1   2 3278.77   51.69
  -1   1   2 3250.17   53.49
  -1   1   2 3257.87   66.59
  -1   1   2 3242.28   67.09
  -1   1   2 3253.27   57.09
  -1   1   2 3236.98   50.29
   0  -1  -2 3612.14   55.99
   0  -1  -2 3607.54   54.19
   0  -1  -2 3617.54   56.49
   0  -1  -2 3628.34   60.29
   0  -1  -2 3640.34   71.19
   0  -1  -2 3631.34   68.79
   0   1   2 3623.34   55.89
   0   1   2 3613.84   60.19
   0   1   2 3651.83   71.39
   0   1   2 3707.33   56.59
   0   1   2 3173.88   68.49
  -1  -1  -2 2301.17   39.50
  -1  -1  -2 2477.85   48.50
  -1  -1  -2 2496.65   49.20
  -1  -1  -2 2431.66   48.30
  -1  -1  -2 2443.06   40.40
  -1  -1  -2 2341.47   44.00
   1   1   2 2413.06   44.00
   1   1   2 2460.45   49.10
   1   1   2 2478.65   48.40
   1   1   2 2462.95   40.50
   1   1   2 2474.95   39.70
   1   1   2 2447.96   41.90
   1   1   2 2195.48   48.10
  -2  -1  -2  516.65   11.90
  -2  -1  -2  498.55   14.30
  -2  -1  -2  506.25   12.70
  -2  -1  -2  519.15   11.50
  -2  -1  -2  479.15   12.90
  -2  -1  -2  547.15   15.80
   2   1   2  513.05   13.10
   2   1   2  518.15   12.00
   2   1   2  523.55   15.80
   2   1   2  510.25   12.70
   2   1   2  513.95   11.50
   2   1   2  522.35   14.50
  -3  -1  -2   73.49    4.80
  -3  -1  -2   67.89    2.70
  -3  -1  -2   69.99    6.10
  -3  -1  -2   66.69    3.70
  -3  -1  -2   64.29    4.70
  -3  -1  -2   71.09    5.30
  -3  -1  -2   75.39    5.70
   3   1   2   73.69    6.30
   3   1   2   70.69    4.10
   3   1   2   66.09    4.80
   3   1   2   71.49    5.40
   3   1   2   68.49    4.60
   3   1   2   73.19    5.60
  -4  -1  -2  123.69    9.50
  -4  -1  -2  122.99    7.30
  -4  -1  -2  119.49    6.40
  -4  -1  -2  117.59    5.40
  -4  -1  -2  110.59    8.10
  -4  -1  -2  139.99    7.50
  -4  -1  -2  121.09    4.60
   4   1   2  123.29    6.60
   4   1   2  119.79    5.90
   4   1   2  114.59    6.70
   4   1   2  118.39    7.30
   4   1   2  115.29    8.10
  -5  -1  -2   47.70    6.50
  -5  -1  -2   50.09    4.10
  -5  -1  -2   46.20    5.50
  -5  -1  -2   40.60    4.90
   5   1   2   49.99    6.00
   5   1   2   51.59    5.10
   5   1   2   53.39    4.80
   5   1   2   52.79    5.20
  -6  -1  -2   -0.10    1.80
  -6  -1  -2    1.00    2.90
  -6  -1  -2   -2.80    3.30
  -6  -1  -2   -1.90    2.40
   6   1   2    0.70    2.90
   6   1   2   -0.20    3.30
  -7  -1  -2    6.50    3.00
  -7  -1  -2    8.70    5.20
  -7  -1  -2    2.70    3.10
  -7  -1  -2    6.40    3.60
   7   1   2    7.40    3.80
   7   1   2    2.40    4.30
  -8  -1  -2  153.68   15.50
  -8  -1  -2  142.89   11.40
  -8  -1  -2  145.59    9.70
   8   1   2  154.08   11.80
  -9  -1  -2   -1.80    3.80
  -9  -1  -2   -0.20    3.70
  -9  -1  -2    2.20    5.00
   9   1   2   -3.00    4.80
 -10  -1  -2    8.10    8.10
 -10  -1  -2    3.80    4.40
  10   1   2    4.20    5.40
 -11  -1  -2   -2.40    7.20
 -11  -1  -2   14.50    6.90
  11   1   2   -0.70    5.40
 -10   2   2    3.50    7.20
 -10   2   2   27.10    8.80
   9  -2  -2   -2.70    3.30
  -9   2   2    5.30    5.20
  -9   2   2   -4.10    4.00
   8  -2  -2   -1.70    3.10
  -8   2   2   -4.40    4.80
  -8   2   2   -0.90    3.20
   7  -2  -2    7.60    3.40
  -7   2   2    4.80    3.40
  -7   2   2   20.50    7.20
   6  -2  -2   25.90    4.00
   6  -2  -2   28.70    5.20
  -6   2   2   30.80    4.80
  -6   2   2   30.10    3.60
  -6   2   2   12.50    5.90
   5  -2  -2    1.80    2.20
   5  -2  -2    5.80    2.40
   5  -2  -2    0.20    0.80
  -5   2   2   -0.30    3.40
  -5   2   2    2.00    1.50
  -5   2   2    2.60    2.20
   4  -2  -2   66.09    3.90
   4  -2  -2   69.49    5.60
  -4   2   2   71.19    7.30
  -4   2   2   82.19    4.00
  -4   2   2   67.49    3.40
  -4   2   2   67.59    5.80
   3  -2  -2   16.30    2.90
   3  -2  -2   17.30    1.90
   3  -2  -2   17.50    1.80
  -3   2   2   18.90    4.30
  -3   2   2   17.30    1.50
  -3   2   2   22.00    3.70
  -3   2   2   13.50    3.30
  -3   2   2   14.70    3.00
  -3   2   2   18.90    1.80
  -3   2   2   15.50    4.20
   2  -2  -2  354.56    5.90
   2  -2  -2  337.97    6.00
   2  -2  -2  334.47    9.80
   2  -2  -2  352.66   12.50
  -2   2   2  370.36   10.20
  -2   2   2  341.87   11.00
  -2   2   2  357.36   12.10
   1  -2  -2 1096.29   22.70
   1  -2  -2 1106.29   20.60
   1  -2  -2 1101.69   24.00
  -1   2   2 1146.99   23.90
  -1   2   2 1146.99   22.60
  -1   2   2 1107.89   20.60
   0  -2  -2  102.99    4.90
   0  -2  -2  102.59    3.40
   0   2   2  106.89    5.10
   0   2   2  101.49    4.80
   0   2   2  104.29    3.30
   0   2   2  103.29    3.80
   0   2   2  107.99    3.60
  -1  -2  -2   19.90    3.10
  -1  -2  -2   22.80    2.70
  -1  -2  -2   19.30    2.90
  -1  -2  -2   19.50    2.30
  -1  -2  -2   15.80    2.60
   1   2   2   18.40    2.20
   1   2   2   19.80    2.80
   1   2   2   18.70    2.80
   1   2   2   18.00    3.00
   1   2   2   20.40    2.60
  -2  -2  -2   69.69    5.60
  -2  -2  -2   78.59    4.30
  -2  -2  -2   68.59    4.00
  -2  -2  -2   77.39    5.90
  -2  -2  -2   77.59    4.60
   2   2   2   67.09    4.60
   2   2   2   71.89    4.90
   2   2   2   65.29    4.10
   2   2   2   71.29    4.60
   2   2   2   75.69    5.00
   2   2   2   75.69    6.00
  -3  -2  -2   21.90    4.70
  -3  -2  -2   11.70    3.10
  -3  -2  -2   16.70    3.40
  -3  -2  -2   11.50    2.60
  -3  -2  -2   12.20    2.70
  -3  -2  -2   15.60    2.90
   3   2   2   12.70    3.30
   3   2   2   14.10    2.70
   3   2   2   19.40    4.70
   3   2   2   13.40    1.40
   3   2   2   14.50    3.20
   3   2   2   11.00    2.60
   3   2   2   11.60    2.70
  -4  -2  -2   69.19    7.60
  -4  -2  -2   64.59    5.30
  -4  -2  -2   69.89    5.50
  -4  -2  -2   74.39    5.10
  -4  -2  -2   56.29    6.30
  -4  -2  -2   82.49    6.30
   4   2   2   69.49    6.70
   4   2   2   74.89    5.90
   4   2   2   74.29    5.50
   4   2   2   69.49    3.30
   4   2   2   64.09    4.80
   4   2   2   67.79    5.50
  -5  -2  -2  240.78   10.30
  -5  -2  -2  230.78   13.60
  -5  -2  -2  210.68    9.60
  -5  -2  -2  230.18    9.60
   5   2   2  242.68   10.40
   5   2   2  240.48   11.30
   5   2   2  221.08    9.70
   5   2   2  234.08    9.70
   5   2   2  233.08    7.20
  -6  -2  -2   18.70    5.80
  -6  -2  -2   14.00    4.00
  -6  -2  -2   16.50    4.10
  -6  -2  -2   12.30    3.60
   6   2   2   24.50    3.30
   6   2   2   18.70    5.10
   6   2   2   18.60    4.20
   6   2   2   23.80    5.00
   6   2   2   19.10    3.80
  -7  -2  -2  134.89   13.20
  -7  -2  -2  108.49    8.40
  -7  -2  -2  117.39    8.80
   7   2   2  119.59    6.40
   7   2   2  126.29   10.20
  -8  -2  -2   26.60    5.50
  -8  -2  -2   40.30    6.70
  -8  -2  -2   16.50    6.10
   8   2   2   24.10    4.20
   8   2   2   29.80    7.00
  -9  -2  -2    7.90    6.30
  -9  -2  -2   14.90    6.80
  -9  -2  -2    2.60    3.80
  -9  -2  -2    8.90    4.60
   9   2   2    6.50    5.50
 -10  -2  -2   -6.70    6.90
 -10  -2  -2    6.30    5.60
  10   2   2   -5.50    4.70
 -11  -2  -2    4.00    7.00
 -11  -2  -2    7.30    5.70
  11   2   2    1.30    5.80
   9  -3  -2   -1.40    3.10
  -9   3   2    1.50    3.90
  -9   3   2   -2.90    4.00
   8  -3  -2   12.30    3.80
  -8   3   2   14.30    5.20
  -8   3   2   13.10    7.40
   7  -3  -2   25.60    4.20
  -7   3   2   37.70    8.80
  -7   3   2   30.30    6.10
   6  -3  -2    7.30    2.30
   6  -3  -2    4.90    2.80
  -6   3   2    2.90    3.10
  -6   3   2    4.30    4.80
  -6   3   2    8.00    2.20
   5  -3  -2   41.90    3.40
   5  -3  -2   33.10    3.60
  -5   3   2   36.70    3.50
  -5   3   2   30.60    6.90
  -5   3   2   32.70    2.80
  -5   3   2   27.70    4.90
   4  -3  -2   45.00    3.60
   4  -3  -2   46.80    3.10
  -4   3   2   43.70    2.50
  -4   3   2   40.20    2.70
  -4   3   2   47.20    7.10
  -4   3   2   48.60    5.70
   3  -3  -2  907.81   16.40
   3  -3  -2  916.81   25.20
   3  -3  -2  926.81   16.00
  -3   3   2  919.71   24.10
  -3   3   2  900.61   15.60
  -3   3   2  908.01   15.40
   2  -3  -2  257.87   10.90
   2  -3  -2  251.17    5.80
   2  -3  -2  268.47   10.80
   2  -3  -2  257.37    5.60
  -2   3   2  259.97    5.10
  -2   3   2  264.27    9.00
  -2   3   2  256.77    9.10
  -2   3   2  268.47   10.00
   1  -3  -2 1138.59   19.50
   1  -3  -2 1131.49   25.50
   1  -3  -2 1113.19   24.30
  -1   3   2 1164.78   24.30
  -1   3   2 1111.59   21.70
  -1   3   2 1150.28   19.20
  -1   3   2 1139.79   19.20
  -1   3   2 1157.48   24.20
   0  -3  -2 3451.45   55.99
   0  -3  -2 3466.05   55.69
   0  -3  -2 3440.66   65.99
   0  -3  -2 3432.76   59.19
   0  -3  -2 3462.05   61.19
   0   3   2 3498.35   61.39
   0   3   2 3448.95   55.49
   0   3   2 3527.35   55.89
   0   3   2 3535.25   66.49
  -1  -3  -2  791.32   18.40
  -1  -3  -2  808.72   17.10
  -1  -3  -2  793.52   16.50
  -1  -3  -2  779.42   18.80
   1   3   2  789.92   17.40
   1   3   2  787.72   21.90
   1   3   2  781.22   16.20
   1   3   2  770.52   18.50
   1   3   2  785.92   16.80
   1   3   2  806.12   19.10
  -2  -3  -2   91.49    6.10
  -2  -3  -2   94.99    5.80
  -2  -3  -2   88.59    5.20
  -2  -3  -2   89.69    4.30
  -2  -3  -2   87.89    5.30
  -2  -3  -2   89.49    6.80
   2   3   2   88.79    6.10
   2   3   2   94.99    5.30
   2   3   2   88.19    5.50
   2   3   2   84.39    3.90
   2   3   2   87.79    6.60
   2   3   2   95.99    5.10
  -3  -3  -2   49.90    5.10
  -3  -3  -2   55.89    4.40
  -3  -3  -2   49.20    5.80
  -3  -3  -2   47.40    4.20
  -3  -3  -2   54.89    4.80
  -3  -3  -2   48.50    5.70
   3   3   2   51.29    5.20
   3   3   2   48.70    4.60
   3   3   2   50.79    4.70
   3   3   2   53.89    5.50
   3   3   2   58.79    4.60
   3   3   2   56.09    4.50
  -4  -3  -2  175.88    9.10
  -4  -3  -2  177.68    8.30
  -4  -3  -2  151.78    7.90
  -4  -3  -2  158.48    8.70
  -4  -3  -2  170.88   11.00
  -4  -3  -2  170.18   11.20
   4   3   2  163.18    9.00
   4   3   2  163.28    8.00
   4   3   2  158.78    7.60
   4   3   2  172.98    9.30
   4   3   2  178.58   12.00
  -5  -3  -2   28.10    4.80
  -5  -3  -2   31.20    6.30
  -5  -3  -2   32.10    5.10
  -5  -3  -2   34.70    5.10
  -5  -3  -2   27.40    4.00
   5   3   2   29.90    5.40
   5   3   2   37.10    5.70
   5   3   2   33.00    3.00
   5   3   2   36.70    4.20
   5   3   2   41.00    5.20
  -6  -3  -2    8.00    4.00
  -6  -3  -2    5.20    3.70
  -6  -3  -2    4.60    4.90
  -6  -3  -2    8.70    3.70
   6   3   2   11.00    2.40
   6   3   2    4.70    4.20
   6   3   2   12.20    4.80
   6   3   2   12.50    3.20
  -7  -3  -2   41.90    7.50
  -7  -3  -2   56.79    7.30
  -7  -3  -2   38.30    7.60
  -7  -3  -2   44.20    6.10
   7   3   2   44.60    7.50
   7   3   2   42.00    7.00
   7   3   2   45.60    4.10
  -8  -3  -2   49.60   10.50
  -8  -3  -2   43.40    8.20
  -8  -3  -2   46.30    6.70
  -8  -3  -2   50.49    7.60
   8   3   2   41.90    8.10
   8   3   2   39.50    5.10
  -9  -3  -2    0.00    4.20
  -9  -3  -2    0.90    4.60
  -9  -3  -2   -2.70    4.60
  -9  -3  -2    0.60    4.10
   9   3   2    4.30    2.80
   9   3   2    1.10    4.80
 -10  -3  -2    2.00    8.40
 -10  -3  -2    1.40    5.10
  10   3   2   -1.00    5.00
 -11  -3  -2    9.50    5.00
 -11  -3  -2    2.70    9.60
  11   3   2    1.50    5.40
  -9   4   2    3.40    6.00
  -9   4   2    3.30    4.30
   8  -4  -2    9.00    3.30
  -8   4   2   17.50    6.10
  -8   4   2   23.60    8.90
   7  -4  -2   -2.80    2.40
  -7   4   2   -0.20    3.00
  -7   4   2    1.60    5.50
   6  -4  -2    1.80    2.50
   6  -4  -2    3.30    2.20
  -6   4   2   -2.20    4.60
  -6   4   2    1.90    3.30
   5  -4  -2    6.00    2.50
   5  -4  -2    6.20    2.10
  -5   4   2    2.80    4.30
  -5   4   2    2.20    3.20
  -5   4   2    2.00    1.30
  -5   4   2    4.70    2.70
   4  -4  -2   51.39    3.90
   4  -4  -2   58.79    3.50
   4  -4  -2   55.39    8.20
  -4   4   2   53.99    3.10
  -4   4   2   60.69    5.30
  -4   4   2   63.89    7.00
  -4   4   2   54.39    2.90
   3  -4  -2  744.73   14.50
   3  -4  -2  742.53   23.00
   3  -4  -2  741.53   15.30
  -3   4   2  737.33   13.90
  -3   4   2  755.12   22.60
  -3   4   2  728.93   14.10
  -3   4   2  751.92   19.00
   2  -4  -2  161.88   10.00
   2  -4  -2  173.18    9.60
   2  -4  -2  172.38    5.80
  -2   4   2  170.58    5.10
  -2   4   2  187.18    8.20
  -2   4   2  157.28    8.90
  -2   4   2  176.68    5.20
   1  -4  -2  509.95   11.60
   1  -4  -2  504.15   11.70
   1  -4  -2  504.45   14.20
   1  -4  -2  477.55   14.80
  -1   4   2  507.85   11.20
  -1   4   2  512.25   13.70
  -1   4   2  501.15   14.40
  -1   4   2  519.55   11.30
  -1   4   2  512.15   14.60
   0  -4  -2   68.09    4.80
   0  -4  -2   64.39    5.00
   0  -4  -2   69.99    4.40
   0  -4  -2   66.09    4.10
   0   4   2   78.09    5.20
   0   4   2   75.69    5.60
   0   4   2   65.09    3.80
   0   4   2   74.19    4.10
   0   4   2   70.79    4.10
  -1  -4  -2   47.90    4.20
  -1  -4  -2   51.79    3.60
  -1  -4  -2   49.30    4.30
  -1  -4  -2   44.20    4.10
  -1  -4  -2   55.39    4.50
   1   4   2   49.70    4.10
   1   4   2   48.90    3.90
   1   4   2   57.49    6.40
   1   4   2   57.69    5.30
   1   4   2   52.49    3.90
   1   4   2   48.50    3.80
  -2  -4  -2  329.47   11.70
  -2  -4  -2  316.67   10.90
  -2  -4  -2  337.97   14.50
  -2  -4  -2  333.77   10.80
  -2  -4  -2  342.37   11.00
  -2  -4  -2  324.57   11.60
   2   4   2  318.67   11.50
   2   4   2  309.47   10.90
   2   4   2  331.67   13.80
   2   4   2  302.57   11.60
   2   4   2  332.37   10.20
   2   4   2  328.97   10.50
  -3  -4  -2  646.34   17.70
  -3  -4  -2  680.63   23.40
  -3  -4  -2  675.53   19.00
  -3  -4  -2  677.33   20.70
  -3  -4  -2  636.64   18.10
  -3  -4  -2  641.94   18.30
   3   4   2  651.83   21.90
   3   4   2  654.83   17.00
   3   4   2  653.23   19.40
   3   4   2  675.53   18.10
   3   4   2  672.13   18.40
  -4  -4  -2   37.20    6.50
  -4  -4  -2   19.20    5.70
  -4  -4  -2   24.10    4.00
  -4  -4  -2   26.80    4.60
   4   4   2   32.90    4.20
   4   4   2   33.90    5.10
   4   4   2   24.00    5.30
  -5  -4  -2    9.20    3.80
  -5  -4  -2    3.10    3.50
  -5  -4  -2    4.60    3.30
   5   4   2    5.10    2.60
   5   4   2    6.80    3.90
   5   4   2    2.50    3.30
  -6  -4  -2   22.20    7.00
  -6  -4  -2   31.10    5.70
  -6  -4  -2   26.80    5.80
   6   4   2   30.60    4.50
   6   4   2   31.80    6.90
   6   4   2   22.10    5.60
  -7  -4  -2   56.19    9.80
  -7  -4  -2   53.49    7.80
  -7  -4  -2   74.89    9.20
   7   4   2   75.09    9.70
   7   4   2   47.50    8.40
   7   4   2   56.59    4.80
  -8  -4  -2   17.40    5.00
  -8  -4  -2    7.80    5.00
  -8  -4  -2   11.80    7.60
   8   4   2   13.20    3.50
   8   4   2   10.80    5.80
   8   4   2   16.20    6.10
  -9  -4  -2   -1.80    4.80
  -9  -4  -2   -4.00    4.00
  -9  -4  -2    5.40    5.20
   9   4   2   -0.20    5.20
   9   4   2    3.20    2.40
 -10  -4  -2    6.70    5.60
 -10  -4  -2   -0.20    8.10
  10   4   2   -1.60    4.80
 -11  -4  -2    4.40    5.70
 -11  -4  -2   -0.90    8.70
  11   4   2   -1.30    6.70
  -9   5   2   -4.00    4.20
  -9   5   2    8.10    6.40
  -8   5   2   -3.80    3.70
  -8   5   2    2.50    4.50
   7  -5  -2    1.20    2.70
  -7   5   2   -0.10    3.70
  -7   5   2    2.60    5.90
   6  -5  -2    4.20    2.50
  -6   5   2    9.30    3.10
  -6   5   2    4.80    4.40
  -6   5   2    1.20    3.40
   5  -5  -2   -5.80    6.00
   5  -5  -2    2.90    2.50
   5  -5  -2    0.00    1.90
  -5   5   2   -0.50    2.40
  -5   5   2    1.40    3.60
   4  -5  -2   63.49    4.80
   4  -5  -2   84.19   10.90
   4  -5  -2   71.99    4.40
  -4   5   2   60.69    5.70
  -4   5   2   61.89    7.20
  -4   5   2   64.29    3.60
   3  -5  -2   27.10    7.30
   3  -5  -2   30.40    3.70
   3  -5  -2   20.90    6.10
  -3   5   2   30.70    3.00
  -3   5   2   32.90    2.90
  -3   5   2   27.50    5.20
  -3   5   2   30.30    4.50
   2  -5  -2  174.28   11.20
   2  -5  -2  179.08    7.20
   2  -5  -2  194.48   10.80
   2  -5  -2  176.88    6.90
  -2   5   2  170.68    6.20
  -2   5   2  179.58   10.60
  -2   5   2  196.08    8.90
   1  -5  -2   36.70    3.90
   1  -5  -2   36.30    4.10
   1  -5  -2   42.10    5.80
   1  -5  -2   38.30    4.30
  -1   5   2   48.10    5.10
  -1   5   2   35.10    3.40
  -1   5   2   42.80    3.60
  -1   5   2   36.70    3.10
   0  -5  -2  346.67   12.20
   0  -5  -2  335.97   12.40
   0  -5  -2  327.87   10.60
   0  -5  -2  350.66   10.90
   0   5   2  336.27   10.20
   0   5   2  340.47    9.20
   0   5   2  335.67   12.50
   0   5   2  349.17   13.20
   0   5   2  284.07    9.90
  -1  -5  -2   18.20    3.70
  -1  -5  -2   10.60    2.90
  -1  -5  -2    8.70    3.20
  -1  -5  -2   11.50    2.10
  -1  -5  -2   10.70    3.10
   1   5   2   11.50    3.00
   1   5   2   13.00    2.90
   1   5   2   12.80    3.10
   1   5   2   13.30    4.10
   1   5   2   12.90    2.40
   1   5   2   13.40    3.90
  -2  -5  -2   44.90    5.50
  -2  -5  -2   55.59    5.00
  -2  -5  -2   52.29    5.50
   2   5   2   49.99    4.80
   2   5   2   53.99    6.60
   2   5   2   49.10    4.30
  -3  -5  -2  563.44   18.00
  -3  -5  -2  559.54   18.50
  -3  -5  -2  546.35   16.90
  -3  -5  -2  551.64   17.40
  -3  -5  -2  542.65   22.50
   3   5   2  533.75   18.60
   3   5   2  552.84   17.30
   3   5   2  583.04   17.20
  -4  -5  -2    2.20    3.00
  -4  -5  -2   -2.90    2.90
  -4  -5  -2    1.40    3.40
  -4  -5  -2    3.60    4.10
   4   5   2    1.30    1.60
   4   5   2   -2.30    2.70
   4   5   2    5.60    3.90
  -5  -5  -2   63.59    9.40
  -5  -5  -2   67.49    7.70
  -5  -5  -2   61.29    7.60
   5   5   2   64.29    8.10
   5   5   2   72.79    9.40
   5   5   2   59.69    5.80
  -6  -5  -2    4.30    4.20
  -6  -5  -2   -3.00    3.10
  -6  -5  -2    4.90    5.20
   6   5   2   -3.50    2.10
   6   5   2   -1.30    4.60
   6   5   2   -0.60    3.00
  -7  -5  -2   13.00    5.50
  -7  -5  -2    4.00    5.30
  -7  -5  -2    9.30    5.20
   7   5   2   13.50    5.30
   7   5   2    3.20    5.70
   7   5   2   12.40    3.60
  -8  -5  -2   53.79    8.80
  -8  -5  -2   42.30   10.90
  -8  -5  -2   54.79    9.40
   8   5   2   52.39    5.20
   8   5   2   45.10    9.20
   8   5   2   55.79    9.70
  -9  -5  -2    2.00    5.10
  -9  -5  -2   -6.90    4.50
  -9  -5  -2    5.60    5.40
   9   5   2   11.40    3.40
   9   5   2    3.70    5.80
 -10  -5  -2    2.40    5.80
 -10  -5  -2   -7.50    5.60
  10   5   2    1.70    5.90
  -8   6   2    1.40    5.30
  -8   6   2    0.50    4.40
   7  -6  -2   -1.00    2.60
  -7   6   2   11.00    6.60
  -7   6   2   -4.70    3.40
   6  -6  -2   13.30    8.60
  -6   6   2    3.60    5.20
  -6   6   2    3.50    4.70
   5  -6  -2   84.39    6.10
   5  -6  -2   69.79   12.20
  -5   6   2   81.29    6.80
  -5   6   2   96.09   11.00
   4  -6  -2    0.30    1.10
   4  -6  -2    4.50    4.80
   4  -6  -2    5.70    3.00
  -4   6   2    3.50    3.00
  -4   6   2   11.00    4.90
  -4   6   2   11.40    2.40
   3  -6  -2    2.30    2.70
   3  -6  -2    1.50    4.30
   3  -6  -2    0.10    4.70
   3  -6  -2    0.30    2.20
  -3   6   2   -1.50    2.20
  -3   6   2    1.40    1.60
  -3   6   2    0.60    3.20
   2  -6  -2   53.29    7.30
   2  -6  -2   39.70    5.10
   2  -6  -2   42.40    4.50
  -2   6   2   42.70    5.70
  -2   6   2   35.70    5.80
  -2   6   2   49.40    4.10
   1  -6  -2   28.90    4.70
   1  -6  -2   28.90    4.20
   1  -6  -2   22.10    5.50
  -1   6   2   30.10    4.00
  -1   6   2   22.20    5.20
  -1   6   2   26.10    2.50
  -1   6   2   26.50    5.30
  -1   6   2   27.10    4.90
   0  -6  -2   56.89    5.50
   0  -6  -2   64.99    5.70
   0  -6  -2   79.09    6.50
   0   6   2   73.09    5.40
   0   6   2   67.89    2.60
   0   6   2   78.39    7.30
   0   6   2   70.89    6.90
  -1  -6  -2   89.59    6.60
  -1  -6  -2   77.59    5.90
  -1  -6  -2   86.89    3.80
   1   6   2   83.39    7.70
   1   6   2   72.09    6.00
   1   6   2   76.99    6.90
  -2  -6  -2  107.69    7.80
  -2  -6  -2  122.69    9.10
  -2  -6  -2  127.39    6.90
  -2  -6  -2  142.09    8.60
   2   6   2  128.09    7.60
   2   6   2  119.19    8.70
   2   6   2  115.49    7.80
  -3  -6  -2    9.40    4.10
  -3  -6  -2   11.80    4.60
  -3  -6  -2    5.20    3.50
  -3  -6  -2   13.90    6.40
   3   6   2   11.40    2.90
   3   6   2   13.40    4.10
   3   6   2   12.20    4.20
  -4  -6  -2    5.80    3.80
  -4  -6  -2   -1.20    2.80
  -4  -6  -2    8.10    4.90
  -4  -6  -2   -1.50    3.60
   4   6   2    1.90    1.80
   4   6   2    1.30    3.60
   4   6   2    4.90    3.90
  -5  -6  -2   14.10    4.80
  -5  -6  -2   14.20    4.90
  -5  -6  -2   16.40    6.40
   5   6   2   22.10    6.70
   5   6   2   17.10    4.10
   5   6   2   18.10    5.50
  -6  -6  -2    1.90    5.20
  -6  -6  -2   -4.20    3.90
  -6  -6  -2   -1.20    3.50
   6   6   2   -1.40    5.50
   6   6   2   -0.70    3.40
   6   6   2   -1.00    2.70
  -7  -6  -2  114.39   11.60
  -7  -6  -2  112.49   11.00
  -7  -6  -2   81.59   13.30
   7   6   2  106.69   11.20
   7   6   2  114.79   11.30
  -8  -6  -2   23.00    6.90
  -8  -6  -2   10.70    6.00
  -8  -6  -2   22.20    8.70
   8   6   2   17.50    7.80
   8   6   2   19.80    6.70
  -9  -6  -2   -9.90    5.40
  -9  -6  -2    3.50    5.60
  -9  -6  -2    8.00    6.00
   9   6   2    1.50    6.40
   9   6   2   -0.80    2.50
 -10  -6  -2  -13.50    8.80
 -10  -6  -2    8.40    6.70
  10   6   2    4.70    6.70
  -8   7   2    9.40    7.70
  -7   7   2    7.60    6.60
  -7   7   2    0.80    4.70
   6  -7  -2   -1.10    7.80
   6  -7  -2    7.00    3.50
  -6   7   2   -1.20    4.30
  -6   7   2    9.30    5.50
   5  -7  -2   18.00    8.80
   5  -7  -2   14.50    4.10
  -5   7   2    3.30    5.10
  -5   7   2   12.20    3.80
   4  -7  -2    3.80    3.60
   4  -7  -2   14.80    8.20
  -4   7   2   11.00    4.00
  -4   7   2    9.30    4.40
   3  -7  -2   46.90    8.70
   3  -7  -2   36.40    5.40
   3  -7  -2   43.80    5.20
   3  -7  -2   40.50    9.30
  -3   7   2   35.20    4.30
  -3   7   2   43.20    6.40
  -3   7   2   45.90    7.60
  -3   7   2   35.90    5.40
   2  -7  -2   22.30    4.80
   2  -7  -2   23.40    6.20
   2  -7  -2   19.00    4.10
  -2   7   2   24.90    4.00
  -2   7   2   25.00    5.30
  -2   7   2   25.90    2.90
  -2   7   2   21.80    3.40
  -2   7   2   20.90    5.60
   1  -7  -2    2.40    4.40
   1  -7  -2    6.10    3.70
   1  -7  -2    6.20    3.10
  -1   7   2   -1.00    3.50
  -1   7   2    2.50    2.50
  -1   7   2   -0.30    3.20
   0  -7  -2    2.40    3.30
   0  -7  -2    4.50    4.50
   0  -7  -2    2.60    3.10
   0   7   2    3.40    3.00
   0   7   2    3.40    4.10
  -1  -7  -2    0.10    2.80
  -1  -7  -2   -2.90    3.00
   1   7   2   -1.30    2.30
   1   7   2   -3.90    2.00
   1   7   2   -0.40    3.80
  -2  -7  -2    3.80    3.90
  -2  -7  -2    8.00    4.90
  -2  -7  -2    6.70    2.40
   2   7   2   16.90    4.60
   2   7   2    6.70    4.90
   2   7   2    7.20    3.00
  -3  -7  -2   46.40    7.30
  -3  -7  -2   55.49    6.30
  -3  -7  -2   58.79    7.70
   3   7   2   55.39    7.60
   3   7   2   60.99    9.10
   3   7   2   67.09    6.60
  -4  -7  -2   25.70    6.30
  -4  -7  -2   34.80    9.20
  -4  -7  -2   43.80    7.30
  -4  -7  -2   43.90    6.80
   4   7   2   45.70    7.80
   4   7   2   46.80    7.40
  -5  -7  -2   -0.10    7.40
  -5  -7  -2    6.80    5.10
  -5  -7  -2    6.80    4.90
   5   7   2    3.60    4.50
   5   7   2    3.60    5.20
  -6  -7  -2    5.00    4.20
  -6  -7  -2    7.40    5.10
  -6  -7  -2   -8.30    7.40
   6   7   2   -3.90    4.00
   6   7   2   -7.00    5.20
  -7  -7  -2   24.50    8.60
  -7  -7  -2   30.50    7.90
   7   7   2   28.60    7.90
   7   7   2   26.20    9.00
  -8  -7  -2  -16.00    7.30
  -8  -7  -2    4.30    5.70
   8   7   2   -1.90    4.10
   8   7   2    3.30    5.80
  -9  -7  -2    1.40    7.80
  -9  -7  -2   -1.40    4.80
  -9  -7  -2    5.70    6.10
   9   7   2   -0.60    6.70
   9   7   2    2.30    7.00
 -10  -7  -2   -0.10    5.50
 -10  -7  -2    5.60    6.70
 -10  -7  -2  -10.10   10.70
  10   7   2    0.30    6.90
   7  -8  -2   -4.30    9.20
  -7   8   2    1.10    5.10
  -7   8   2    8.10    5.90
   6  -8  -2   -1.50    8.20
   6  -8  -2    6.70    3.90
  -6   8   2   -2.30    4.40
   5  -8  -2   12.30    4.60
   5  -8  -2   34.50   10.40
  -5   8   2   16.10    7.10
   4  -8  -2   -6.20    5.00
   4  -8  -2   -0.80    3.70
  -4   8   2    5.90    4.40
  -4   8   2    9.00    4.30
   3  -8  -2    7.10    7.20
   3  -8  -2    4.70    4.10
   3  -8  -2   -0.10    6.20
  -3   8   2    1.90    3.80
  -3   8   2    7.10    4.40
   2  -8  -2   -2.50    5.20
   2  -8  -2   -1.30    3.80
  -2   8   2    2.30    2.60
  -2   8   2    6.30    4.10
  -2   8   2   -0.40    3.90
   1  -8  -2    0.40    5.40
   1  -8  -2    7.10    4.10
   1  -8  -2   13.00    4.20
  -1   8   2    2.40    4.30
  -1   8   2    4.20    3.10
  -1   8   2   10.90    5.20
   0  -8  -2    2.30    4.80
   0  -8  -2   -3.10    3.30
   0  -8  -2    4.90    3.70
   0   8   2    0.60    2.80
   0   8   2    3.90    4.70
   0   8   2   -4.80    3.00
  -1  -8  -2    0.00    3.80
  -1  -8  -2    6.80    4.90
   1   8   2    4.20    3.70
   1   8   2    5.40    3.80
  -2  -8  -2   70.79    7.60
  -2  -8  -2   67.49    9.40
  -2  -8  -2   60.39    3.50
   2   8   2   66.59    8.40
   2   8   2   60.59    9.70
  -3  -8  -2  190.08   13.50
  -3  -8  -2  156.58   10.90
  -3  -8  -2  152.28    9.00
   3   8   2  154.88   11.30
   3   8   2  165.08   13.70
  -4  -8  -2   38.10    7.50
  -4  -8  -2   47.80    8.30
  -4  -8  -2   53.79    8.10
   4   8   2   52.09    8.10
   4   8   2   41.30    8.50
  -5  -8  -2   -2.00    4.80
  -5  -8  -2   -4.30    4.10
  -5  -8  -2   -2.10    7.70
   5   8   2    0.20    4.40
   5   8   2    0.90    4.60
  -6  -8  -2   -7.30    7.50
  -6  -8  -2   -7.20    4.20
  -6  -8  -2    3.30    5.30
   6   8   2   -5.50    2.20
   6   8   2   -5.80    5.40
  -7  -8  -2    4.60    5.90
  -7  -8  -2   17.60    9.40
  -7  -8  -2   12.20    7.50
   7   8   2    3.10    5.80
   7   8   2   16.30    7.80
  -8  -8  -2   10.10    6.30
  -8  -8  -2   -4.60   10.10
  -8  -8  -2    8.80    6.90
   8   8   2   16.30    7.70
   8   8   2   -2.20    6.90
  -9  -8  -2   -2.60    5.80
  -9  -8  -2   12.90    7.10
  -9  -8  -2  -14.50    9.80
   9   8   2   -2.20    7.10
   9   8   2   13.30    7.60
   6  -9  -2   17.00   10.80
  -6   9   2    7.00    6.60
   5  -9  -2   -1.50    4.00
   5  -9  -2   -5.40    7.30
  -5   9   2    5.70    6.00
   4  -9  -2   60.99   13.00
   4  -9  -2   45.00    7.10
  -4   9   2   45.70    9.30
   3  -9  -2    4.50    4.30
   3  -9  -2   15.80    7.40
   3  -9  -2   -1.70    7.20
  -3   9   2    0.10    4.40
  -3   9   2   13.10    6.00
   2  -9  -2   -4.80    4.00
   2  -9  -2   12.50    7.00
  -2   9   2    0.20    4.30
  -2   9   2    5.50    4.20
   1  -9  -2   -5.20    3.50
   1  -9  -2   -4.50    5.00
  -1   9   2   -3.30    4.80
  -1   9   2   -1.50    3.90
  -1   9   2   -0.40    2.80
   0  -9  -2    6.40    4.90
   0  -9  -2    9.90    6.00
   0   9   2    2.40    5.10
   0   9   2    3.40    4.60
   0   9   2   10.70    4.40
  -1  -9  -2   -2.70    4.40
  -1  -9  -2    3.30    4.90
   1   9   2   -1.80    3.50
   1   9   2   -4.30    5.00
   1   9   2    1.20    3.50
  -2  -9  -2   44.00    8.00
  -2  -9  -2   66.99   10.30
   2   9   2   70.79    9.10
   2   9   2   59.09   10.10
  -3  -9  -2   -0.60    5.00
  -3  -9  -2    1.90    5.30
   3   9   2    0.90    4.30
   3   9   2   -0.50    4.40
  -4  -9  -2   36.80    8.20
  -4  -9  -2   42.20    8.20
   4   9   2   52.89   11.00
   4   9   2   40.50    8.30
  -5  -9  -2   -4.90    6.10
  -5  -9  -2    8.40    6.00
   5   9   2  -13.00    5.20
   5   9   2    4.00    5.40
  -6  -9  -2   -7.20    8.90
  -6  -9  -2   -2.30    6.50
  -6  -9  -2    2.80    6.10
   6   9   2   -5.50    5.10
   6   9   2  -12.00    5.40
  -7  -9  -2   -4.90    5.90
  -7  -9  -2  -14.00    5.60
  -7  -9  -2    5.60    6.60
   7   9   2   -2.40    5.50
   7   9   2   -2.30    5.80
  -8  -9  -2  -11.20    4.90
  -8  -9  -2   -0.40    8.60
  -8  -9  -2   12.40    7.30
   8   9   2   -5.80    5.10
   8   9   2   -8.70    6.40
   5 -10  -2   -1.80    4.40
   5 -10  -2    1.80    9.40
  -5  10   2    3.70    6.40
   4 -10  -2   -1.40    4.90
   4 -10  -2   15.10   10.10
  -4  10   2   17.30    7.80
   3 -10  -2   -0.60    8.80
   3 -10  -2   -0.90    4.60
   3 -10  -2   -1.70    6.50
  -3  10   2    0.30    3.90
   2 -10  -2    9.80    5.30
   2 -10  -2   23.60    8.50
  -2  10   2    4.60    5.10
  -2  10   2    6.60    5.20
   1 -10  -2    2.00    5.00
   1 -10  -2    8.80    5.70
  -1  10   2    3.70    5.30
  -1  10   2    1.20    4.60
   0 -10  -2   -1.30    4.70
   0 -10  -2    2.40    6.10
   0  10   2    4.10    4.80
   0  10   2    1.20    3.60
   0  10   2    7.40    5.80
  -1 -10  -2   13.40    6.20
  -1 -10  -2   10.30    6.50
   1  10   2    9.30    4.80
   1  10   2    2.70    4.50
   1  10   2    6.50    6.50
  -2 -10  -2   35.30    8.00
  -2 -10  -2   39.50    8.30
   2  10   2   38.20    7.20
   2  10   2   34.80    9.70
   2  10   2   49.10    8.00
  -3 -10  -2   29.70    8.80
  -3 -10  -2   45.80    9.00
   3  10   2   34.10    6.60
   3  10   2   57.69    9.30
   3  10   2   53.29   11.20
  -4 -10  -2   -9.00    5.20
  -4 -10  -2    3.20    5.00
   4  10   2   -0.40    6.50
   4  10   2    3.30    5.90
  -5 -10  -2    4.70    7.00
  -5 -10  -2  -13.50    5.30
   5  10   2    8.90    6.30
   5  10   2    3.50    5.70
  -6 -10  -2  -14.00    6.60
  -6 -10  -2   -4.40    5.70
   6  10   2    2.00    7.20
   6  10   2   -1.50    5.60
  -7 -10  -2   11.70    7.80
  -7 -10  -2  -13.00    9.90
   7  10   2    9.80    9.40
   7  10   2    1.60    6.30
  -8 -10  -2  -14.50   11.30
   8  10   2   -4.10    4.70
   8  10   2   -4.10    8.10
   3 -11  -2   -4.00    8.60
   3 -11  -2    6.20    5.50
  -3  11   2   12.70    7.50
   2 -11  -2   -1.50    4.60
   2 -11  -2    7.50    7.70
  -2  11   2   -7.80    5.50
  -2  11   2    4.40    5.90
   1 -11  -2    9.20    6.70
   1 -11  -2   16.30    8.60
  -1  11   2    2.90    5.80
  -1  11   2    8.70    6.20
   0 -11  -2   -6.10    6.10
   0 -11  -2    9.90    6.20
   0  11   2    2.50    5.00
   0  11   2   -3.60    5.80
  -1 -11  -2   40.10    8.60
  -1 -11  -2   60.89   10.80
   1  11   2   53.69   11.20
   1  11   2   49.40    9.20
  -2 -11  -2    0.00    5.60
  -2 -11  -2    2.20    6.40
   2  11   2    3.40    4.50
   2  11   2   13.20    5.60
   2  11   2    1.50    7.40
  -3 -11  -2   11.40    6.80
  -3 -11  -2   21.20    8.60
  -3 -11  -2   10.80    6.70
   3  11   2    8.70    5.00
   3  11   2   21.20    9.80
   3  11   2   11.30    6.50
  -4 -11  -2    7.30    6.40
  -4 -11  -2   -0.70    6.70
   4  11   2    7.90    4.40
   4  11   2    9.40    6.50
   4  11   2   -2.10    7.60
  -5 -11  -2    3.30    6.90
   5  11   2  -15.60    6.70
   5  11   2    1.70    6.10
  -6 -11  -2    4.10    6.20
   6  11   2   -8.10    8.10
   6  11   2   -1.50    6.40
   1 -12  -2    0.20    6.20
   1 -12  -2    8.90    8.00
  -1  12   2    7.90    7.20
  -1  12   2    1.30    7.00
   0 -12  -2   11.10    6.70
   0 -12  -2  -10.10    6.70
   0  12   2    0.60    4.60
   0  12   2   -9.70    6.20
  -1 -12  -2   30.40    8.70
  -1 -12  -2   62.99   11.10
   1  12   2   53.09   12.00
   1  12   2   58.79   10.30
  -2 -12  -2   18.60    8.10
  -2 -12  -2    9.10    7.30
   2  12   2   17.50    6.20
   2  12   2   19.50    9.30
  -3 -12  -2   -4.90    6.40
  -3 -12  -2   -0.20    6.20
   3  12   2    2.90    8.30
   3  12   2    6.00    4.40
  -4 -12  -2   -0.90    7.30
  -4 -12  -2   -4.10    6.50
   4  12   2   -7.20    4.40
   4  12   2    4.10    8.70
   3  10  -3    4.50    5.30
  -3 -10   3   -8.60    7.10
   2  10  -3    2.40    5.90
  -2 -10   3    1.00    5.50
  -2 -10   3  -15.90    9.60
   1  10  -3   10.10    7.30
  -1 -10   3    8.00    7.90
  -1 -10   3   -2.50   10.80
   0  10  -3   -8.30    5.20
   0  10  -3    7.30    5.80
   0 -10   3   -2.80    5.50
  -1  10  -3    7.90    6.60
  -1  10  -3   20.00    7.90
   1 -10   3   11.50    7.90
  -2  10  -3   -7.90    4.50
   2 -10   3   10.50    7.80
   5   9  -3    8.00    7.70
  -5  -9   3   -8.30    6.20
  -5  -9   3  -25.20    9.00
   4   9  -3    7.90    7.50
  -4  -9   3  -10.70    9.80
  -4  -9   3   26.20    8.60
   3   9  -3    0.70    6.20
  -3  -9   3    0.70    7.30
  -3  -9   3  -25.40    7.60
   2   9  -3    5.20    5.80
  -2  -9   3   -0.80    6.60
  -2  -9   3   -7.90    9.20
   1   9  -3   -2.80    3.50
   1   9  -3   -0.10    4.70
  -1  -9   3    2.30    5.50
  -1  -9   3   -7.80    9.30
   0   9  -3   -0.50    4.90
   0   9  -3    2.20    5.00
   0  -9   3    0.20    6.50
   0  -9   3   -4.10    8.80
  -1   9  -3    6.60    5.40
  -1   9  -3    5.80    5.40
   1  -9   3    4.80    5.90
  -2   9  -3    5.40    5.90
  -2   9  -3   -9.20    4.20
   2  -9   3   -5.80    6.10
  -3   9  -3   -5.50    4.30
   3  -9   3   13.30    8.00
  -4   9  -3   -6.90    5.30
   4  -9   3   -7.90    6.30
   6   8  -3   -1.30    6.80
  -6  -8   3    2.30    6.40
  -6  -8   3  -24.20    6.80
   5   8  -3    6.40    7.10
  -5  -8   3    3.30    6.80
  -5  -8   3   -7.00    8.70
   4   8  -3   20.10    7.70
  -4  -8   3   13.90   10.70
  -4  -8   3   16.30    7.60
   3   8  -3    5.80    5.60
  -3  -8   3   -2.60    3.60
  -3  -8   3  -18.50    7.80
   2   8  -3   13.60    4.00
   2   8  -3   17.10    6.00
  -2  -8   3    1.90    9.40
  -2  -8   3   13.50    6.00
   1   8  -3   -0.60    3.50
   1   8  -3    5.30    5.60
  -1  -8   3    2.50    6.00
  -1  -8   3  -14.70    7.70
   0   8  -3    1.60    3.70
   0   8  -3   -0.90    3.50
   0  -8   3   -9.40    7.40
   0  -8   3   -0.10    5.30
  -1   8  -3    9.50    5.20
  -1   8  -3    7.20    5.40
   1  -8   3   15.30    7.40
  -2   8  -3   -0.70    4.60
  -2   8  -3    7.00    5.30
   2  -8   3   -1.90    5.40
  -3   8  -3    6.70    5.70
  -3   8  -3   -3.70    3.60
   3  -8   3   -3.50    5.00
  -4   8  -3    4.10    6.40
   4  -8   3   -0.50    5.90
  -5   8  -3    6.00    6.90
   5  -8   3   10.70    7.70
   5  -8   3    9.00    7.70
  -6   8  -3   27.00    9.70
   6  -8   3   35.50   10.20
   6  -8   3   20.20    8.20
   7   7  -3    5.90    7.20
  -7  -7   3   -2.70    6.10
  -7  -7   3   -7.30    9.60
  -7  -7   3  -11.50    7.70
   6   7  -3   -4.20    6.10
  -6  -7   3   -8.40    5.20
  -6  -7   3  -11.60    7.50
  -6  -7   3    4.80    6.00
   5   7  -3    3.40    6.70
  -5  -7   3    4.70    6.00
  -5  -7   3   -6.20    7.50
  -5  -7   3  -10.20    7.70
   4   7  -3    8.90    6.10
  -4  -7   3   15.10    4.60
  -4  -7   3    8.80    8.90
  -4  -7   3    2.80    5.90
   3   7  -3   39.20    7.90
   3   7  -3   40.60    5.10
  -3  -7   3   41.60    8.90
  -3  -7   3   33.80    9.80
  -3  -7   3   55.89    7.20
   2   7  -3    9.40    5.80
   2   7  -3   10.20    3.70
  -2  -7   3    5.50    3.20
  -2  -7   3   13.10    6.40
  -2  -7   3   15.00    4.50
  -2  -7   3    2.00    6.10
   1   7  -3    9.40    5.30
   1   7  -3    1.90    3.30
  -1  -7   3    2.80    5.70
  -1  -7   3   -0.30    3.20
  -1  -7   3   -0.60    2.70
  -1  -7   3  -10.60    6.80
   0   7  -3   16.60    5.40
   0   7  -3   15.20    5.30
   0  -7   3   11.60    3.80
   0  -7   3    5.50    3.70
   0  -7   3   16.00    9.40
   0  -7   3   11.20    6.50
  -1   7  -3   -0.60    3.20
  -1   7  -3    4.50    4.10
   1  -7   3   -0.70    5.50
   1  -7   3   -5.80    7.30
  -2   7  -3   23.40    6.40
  -2   7  -3   21.80    6.40
   2  -7   3   14.50    6.70
  -3   7  -3    6.50    4.70
  -3   7  -3   10.40    5.50
   3  -7   3   18.20    6.80
  -4   7  -3   11.50    4.60
  -4   7  -3    4.40    5.70
   4  -7   3    7.60    6.00
  -5   7  -3    6.20    6.10
   5  -7   3  -10.60    6.10
   5  -7   3    3.30    6.00
  -6   7  -3    3.00    6.80
   6  -7   3   11.70    7.40
   6  -7   3    5.10    6.40
  -7   7  -3   14.80    5.90
  -7   7  -3    2.40    7.10
   7  -7   3    0.30    6.30
   7  -7   3   -0.40    7.90
   8   6  -3   -1.80    6.30
  -8  -6   3   -9.20    9.20
  -8  -6   3    5.40    7.20
   7   6  -3   22.00    7.90
  -7  -6   3    0.20    9.10
  -7  -6   3    7.50    9.20
  -7  -6   3    7.50    6.20
   6   6  -3   -0.80    5.30
  -6  -6   3  -12.40    6.90
  -6  -6   3   -0.20    4.80
  -6  -6   3   -3.30    5.30
   5   6  -3   -7.30    2.90
  -5  -6   3   -2.00    4.60
  -5  -6   3    2.80    7.00
  -5  -6   3    1.70    7.50
   4   6  -3  108.99   11.20
  -4  -6   3   80.19   13.20
  -4  -6   3  116.19   14.50
  -4  -6   3  109.89   10.30
   3   6  -3    1.20    4.70
   3   6  -3    1.40    3.90
  -3  -6   3   18.10    8.40
  -3  -6   3   -2.00    3.60
  -3  -6   3    7.10    3.90
   2   6  -3    5.10    2.70
   2   6  -3    4.00    4.70
  -2  -6   3    5.50    7.40
  -2  -6   3    1.30    4.90
  -2  -6   3    4.90    3.50
   1   6  -3   28.20    6.60
   1   6  -3   29.00    5.10
  -1  -6   3   23.40    3.80
  -1  -6   3   25.10    9.00
  -1  -6   3   22.20    6.70
  -1  -6   3   17.20    4.30
   0   6  -3    2.60    3.80
   0   6  -3    3.00    2.90
   0  -6   3   -0.40    2.80
   0  -6   3   -2.30    4.90
   0  -6   3    4.40    4.10
   0  -6   3    1.00    2.70
  -1   6  -3   -5.80    3.50
  -1   6  -3    2.40    3.30
   1  -6   3    2.10    7.50
   1  -6   3   -4.10    3.10
   1  -6   3    1.90    4.00
  -2   6  -3    0.40    4.00
  -2   6  -3    4.80    4.20
   2  -6   3    3.80    5.30
   2  -6   3    4.70    3.70
  -3   6  -3   -1.70    3.80
  -3   6  -3   -4.10    3.50
   3  -6   3   -0.10    4.90
   3  -6   3    3.90    3.00
  -4   6  -3   -2.30    3.50
  -4   6  -3    1.80    4.70
   4  -6   3    2.40    5.00
  -5   6  -3   21.70    7.40
  -5   6  -3   19.20    5.90
   5  -6   3   24.20    7.00
   5  -6   3   18.30    7.00
  -6   6  -3   24.00    8.00
   6  -6   3   21.40    7.30
   6  -6   3   22.30    7.10
  -7   6  -3    3.70    4.60
  -7   6  -3   -3.50    4.10
   7  -6   3    6.00    6.00
   7  -6   3    2.80    7.30
  -8   6  -3    7.00    7.40
  -8   6  -3    8.60    7.00
   8  -6   3   10.90    7.70
   8  -6   3    8.80    6.80
   8   5  -3   -0.30    5.80
  -8  -5   3   -1.10    8.70
  -8  -5   3    6.50    8.30
   7   5  -3   -0.60    5.40
  -7  -5   3   -0.50    7.30
  -7  -5   3   -1.60    7.60
  -7  -5   3    4.90    5.40
   6   5  -3   29.30    7.60
  -6  -5   3   36.80    7.20
  -6  -5   3   20.40    8.80
  -6  -5   3   40.60    9.80
   5   5  -3   -3.20    4.50
  -5  -5   3   -4.30    6.10
  -5  -5   3    2.60    3.70
  -5  -5   3   -2.50    6.00
   4   5  -3   20.40    6.10
  -4  -5   3   17.10    6.20
  -4  -5   3   12.70    7.20
  -4  -5   3   21.60    8.30
   3   5  -3   -3.10    3.00
   3   5  -3    0.00    1.60
  -3  -5   3   -1.70    4.30
  -3  -5   3   -7.10    4.60
  -3  -5   3    0.10    5.90
   2   5  -3    5.20    3.50
   2   5  -3    4.00    2.30
  -2  -5   3    3.10    3.60
  -2  -5   3    3.60    4.10
  -2  -5   3   -1.00    4.20
   1   5  -3   22.30    4.10
   1   5  -3   23.70    5.70
  -1  -5   3   21.20    6.00
  -1  -5   3   14.20    7.40
  -1  -5   3   21.40    4.60
  -1  -5   3   30.30    3.70
   0   5  -3   21.60    5.40
   0   5  -3    9.70    3.80
   0  -5   3   16.50    3.10
   0  -5   3   23.80    6.10
   0  -5   3    8.20    3.50
   0  -5   3   19.80    7.50
  -1   5  -3   29.40    5.30
  -1   5  -3   21.80    5.30
   1  -5   3   30.30    8.60
   1  -5   3   31.50    5.20
   1  -5   3   27.70    6.10
  -2   5  -3   -5.10    2.80
  -2   5  -3    1.60    1.70
  -2   5  -3    2.40    2.60
   2  -5   3   -0.20    3.40
   2  -5   3   -1.20    3.40
   2  -5   3   -0.30    2.80
  -3   5  -3   25.40    5.40
  -3   5  -3   32.60    6.30
  -3   5  -3   29.20    4.60
   3  -5   3   26.10    6.00
   3  -5   3   27.50    4.00
   3  -5   3   26.00    6.70
  -4   5  -3  122.79   11.00
  -4   5  -3  131.29    9.30
  -4   5  -3  118.89    8.90
   4  -5   3  121.29   11.00
   4  -5   3  134.19    5.60
  -5   5  -3    0.90    4.40
  -5   5  -3    5.60    3.90
   5  -5   3    2.10    4.60
   5  -5   3   -0.50    4.90
  -6   5  -3    0.20    4.10
  -6   5  -3    7.90    4.30
  -6   5  -3   10.50    5.80
   6  -5   3   16.80    6.20
   6  -5   3    9.10    5.60
  -7   5  -3    7.00    5.50
  -7   5  -3    8.80    6.50
   7  -5   3   -0.60    6.40
   7  -5   3    1.80    5.10
  -8   5  -3    3.00    6.40
  -8   5  -3    3.30    4.90
   8  -5   3   -3.40    5.00
  -9   5  -3   -3.60    3.60
  -9   5  -3    4.50    6.70
   9  -5   3    3.80    6.20
   9   4  -3   -0.20    3.80
   9   4  -3    2.10    6.60
  -9  -4   3    5.40    7.30
  -9  -4   3  -12.90    8.00
   8   4  -3    6.40    5.80
   8   4  -3   15.10    5.20
  -8  -4   3   -4.50    7.70
  -8  -4   3    8.70    7.70
   7   4  -3    5.10    5.60
  -7  -4   3    5.60    4.90
  -7  -4   3    9.00    7.30
  -7  -4   3    6.40    7.80
   6   4  -3   92.19   10.80
  -6  -4   3   52.69   10.30
  -6  -4   3   55.19    8.20
  -6  -4   3   57.89   10.50
   5   4  -3  150.48   11.40
  -5  -4   3  166.78   14.90
  -5  -4   3  133.59   10.60
  -5  -4   3  155.58   14.80
   4   4  -3  183.98   11.40
  -4  -4   3  179.08   10.90
  -4  -4   3  174.18   14.50
  -4  -4   3  175.78   14.50
   3   4  -3  162.58    5.10
   3   4  -3  138.09    9.80
  -3  -4   3  172.08   14.50
  -3  -4   3  156.38   10.40
  -3  -4   3  176.78   13.30
   2   4  -3   93.49    5.40
   2   4  -3  103.99    8.30
  -2  -4   3  104.19    8.10
  -2  -4   3  105.59   11.80
  -2  -4   3   87.59    8.20
   1   4  -3   86.29    7.50
   1   4  -3   88.89    6.30
   1   4  -3   76.09    8.80
  -1  -4   3   78.19   10.90
  -1  -4   3   91.49    7.20
  -1  -4   3   76.49    7.00
  -1  -4   3   95.49    4.40
   0   4  -3   23.90    5.20
   0   4  -3   21.50    5.40
   0   4  -3   20.50    3.90
   0  -4   3   22.00    5.40
   0  -4   3   25.20    4.50
   0  -4   3   15.60    2.50
   0  -4   3   20.50    3.70
   0  -4   3   22.20    6.70
  -1   4  -3    1.20    1.60
  -1   4  -3   -2.10    2.60
  -1   4  -3   -1.70    2.40
   1  -4   3    2.90    3.60
   1  -4   3    1.00    5.30
   1  -4   3    2.00    3.90
   1  -4   3    1.50    3.00
  -2   4  -3    2.60    2.00
  -2   4  -3    3.20    2.50
  -2   4  -3    2.60    3.00
  -2   4  -3    1.40    3.30
   2  -4   3   -1.20    3.70
   2  -4   3    1.50    5.40
   2  -4   3    3.10    3.20
   2  -4   3    0.10    2.40
  -3   4  -3    2.80    2.90
  -3   4  -3   -2.50    1.80
  -3   4  -3    7.40    3.60
  -3   4  -3    0.70    2.10
   3  -4   3   -3.50    3.70
   3  -4   3    4.40    4.20
   3  -4   3    3.60    2.20
  -4   4  -3    4.40    3.60
  -4   4  -3    4.50    3.50
  -4   4  -3   -0.90    2.40
   4  -4   3    4.50    4.50
   4  -4   3    4.80    4.10
   4  -4   3    6.10    1.40
  -5   4  -3    7.00    5.10
  -5   4  -3   20.70    4.90
   5  -4   3   15.40    5.80
   5  -4   3    8.70    5.10
  -6   4  -3   20.20    6.00
  -6   4  -3    6.40    4.20
  -6   4  -3    0.60    3.60
   6  -4   3    7.10    5.20
   6  -4   3    4.80    5.10
  -7   4  -3   -1.20    4.80
  -7   4  -3   -8.90    4.00
   7  -4   3    6.30    5.60
   7  -4   3    3.20    5.20
  -8   4  -3    3.90    6.20
  -8   4  -3    3.20    5.90
   8  -4   3   -5.50    5.30
  -9   4  -3   -3.70    5.40
  -9   4  -3    3.40    6.00
   9  -4   3    0.20    5.70
   9   3  -3    0.50    3.70
   9   3  -3    2.80    5.50
  -9  -3   3    2.60    7.20
  -9  -3   3   -3.90    6.90
   8   3  -3    3.70    5.80
   8   3  -3   -3.40    3.30
  -8  -3   3   -0.20    6.20
  -8  -3   3    6.60    7.00
   7   3  -3    0.00    3.20
   7   3  -3    4.30    5.50
  -7  -3   3   -0.20    6.10
  -7  -3   3   -1.10    5.90
   6   3  -3   11.20    5.30
  -6  -3   3   17.90    7.30
  -6  -3   3   18.20    5.20
  -6  -3   3    9.50    6.80
   5   3  -3  227.28   12.40
  -5  -3   3  242.38   16.60
  -5  -3   3  219.18   17.00
  -5  -3   3  215.38   11.90
   4   3  -3    6.90    4.10
   4   3  -3   12.20    4.30
  -4  -3   3    0.70    3.30
  -4  -3   3   10.80    5.40
  -4  -3   3    4.00    3.70
   3   3  -3    1.10    3.00
  -3  -3   3    2.30    4.40
  -3  -3   3   -4.10    1.70
  -3  -3   3   -2.20    2.60
   2   3  -3   17.60    4.30
   2   3  -3   15.90    3.80
   2   3  -3   24.50    4.50
   2   3  -3   15.50    2.20
  -2  -3   3   15.90    4.80
  -2  -3   3   17.90    4.90
  -2  -3   3   15.00    4.20
   1   3  -3   17.30    2.90
   1   3  -3   17.40    4.10
   1   3  -3   19.10    4.20
   1   3  -3   31.20    5.00
  -1  -3   3   19.20    4.20
  -1  -3   3   22.10    5.90
  -1  -3   3   17.20    2.60
  -1  -3   3   24.90    4.80
   0   3  -3  667.03   17.90
   0   3  -3  615.34   17.80
   0   3  -3  661.93   20.00
   0   3  -3  629.54   20.30
   0  -3   3  659.63   18.80
   0  -3   3  664.33   24.50
   0  -3   3  613.14   18.50
   0  -3   3  629.54   12.30
   0  -3   3  651.53   17.40
   0  -3   3  635.44   19.10
  -1   3  -3  190.78    8.90
  -1   3  -3  203.38    8.80
  -1   3  -3  206.68    9.90
   1  -3   3  210.28    9.60
   1  -3   3  207.98   10.50
   1  -3   3  210.68    9.10
   1  -3   3  198.18   13.50
   1  -3   3  197.68    9.70
   1  -3   3  204.78    9.60
  -2   3  -3  528.05   15.90
  -2   3  -3  540.85   16.60
  -2   3  -3  532.85   13.40
  -2   3  -3  556.14   18.20
   2  -3   3  482.25   16.60
   2  -3   3  542.45   14.20
   2  -3   3  519.35   15.60
   2  -3   3  486.95   21.40
   2  -3   3  508.05   17.40
  -3   3  -3   44.40    5.40
  -3   3  -3   33.60    5.50
  -3   3  -3   40.90    5.00
  -3   3  -3   39.50    5.70
   3  -3   3   42.00    6.70
   3  -3   3   43.60    3.60
   3  -3   3   37.10    5.40
   3  -3   3   35.30    6.00
  -4   3  -3   86.29    8.10
  -4   3  -3   88.29    8.80
  -4   3  -3   86.89    6.80
   4  -3   3   88.19    9.50
   4  -3   3   99.39    7.70
   4  -3   3   79.29    8.00
   4  -3   3   86.19    7.00
  -5   3  -3    4.20    4.00
  -5   3  -3    5.80    3.50
  -5   3  -3   11.20    3.90
   5  -3   3    7.30    3.90
   5  -3   3   11.10    4.60
   5  -3   3   10.30    4.90
  -6   3  -3    3.10    4.70
  -6   3  -3    7.70    3.70
  -6   3  -3    9.90    5.10
   6  -3   3    3.50    4.80
   6  -3   3   14.80    5.30
   6  -3   3    1.80    3.90
  -7   3  -3    0.10    3.70
  -7   3  -3    4.40    4.00
  -7   3  -3   -1.70    3.20
   7  -3   3   -4.20    4.20
  -8   3  -3    7.20    6.00
  -8   3  -3    0.40    4.80
   8  -3   3    0.90    4.70
  -9   3  -3    7.80    5.80
  -9   3  -3    9.30    6.00
   9  -3   3   11.30    6.10
 -10   3  -3    8.30    6.70
 -10   3  -3    6.40    7.90
  10  -3   3    7.50    6.20
   9   2  -3    0.40    3.50
   9   2  -3   -1.60    5.20
  -9  -2   3    1.90    6.60
  -9  -2   3    1.70    6.20
   8   2  -3   -7.80    3.70
   8   2  -3    2.70    3.70
  -8  -2   3    5.20    6.20
  -8  -2   3    4.40    5.40
   7   2  -3    0.90    4.20
   7   2  -3    3.10    3.00
  -7  -2   3    4.50    6.30
  -7  -2   3    1.70    5.30
   6   2  -3   99.29    8.30
   6   2  -3  106.29    9.10
   6   2  -3   96.69    8.80
  -6  -2   3  116.99   12.60
  -6  -2   3  113.39    8.60
  -6  -2   3  105.39   12.20
   5   2  -3    1.50    3.30
   5   2  -3    1.50    3.10
  -5  -2   3    1.50    4.20
  -5  -2   3    1.70    3.00
  -5  -2   3    5.60    5.00
   4   2  -3  115.59    7.90
   4   2  -3  123.59    7.80
  -4  -2   3  116.99    7.80
  -4  -2   3  116.99   10.10
  -4  -2   3  116.99   10.60
   3   2  -3   42.80    5.40
   3   2  -3   41.90    5.70
   3   2  -3   40.60    5.40
  -3  -2   3   45.70    5.00
  -3  -2   3   36.40    5.70
  -3  -2   3   30.00    6.10
   2   2  -3   58.59    2.90
   2   2  -3   64.49    5.10
   2   2  -3   67.09    5.50
   2   2  -3   60.19    5.90
  -2  -2   3   68.29    8.00
  -2  -2   3   64.69    5.30
  -2  -2   3   65.39    6.90
  -2  -2   3   61.79    2.60
   1   2  -3  352.36    9.90
   1   2  -3  353.06   11.90
   1   2  -3  353.46   12.50
   1   2  -3  352.06   14.90
   1   2  -3  327.77   11.50
  -1  -2   3  338.47   12.80
  -1  -2   3  356.26   11.90
  -1  -2   3  350.26   16.20
  -1  -2   3  360.16   13.10
  -1  -2   3  351.36    9.70
  -1  -2   3  352.86   13.60
  -1  -2   3  344.87   12.00
   0   2  -3  663.83   22.00
   0   2  -3  637.54   17.10
   0   2  -3  658.23   18.70
   0   2  -3  659.33   16.80
   0   2  -3  650.33   16.60
   0  -2   3  655.23   16.50
   0  -2   3  650.03   17.70
   0  -2   3  666.73   17.90
   0  -2   3  635.14   22.40
   0  -2   3  638.74   19.00
   0  -2   3  646.44   16.60
  -1   2  -3  268.27    6.70
  -1   2  -3  273.47    9.90
  -1   2  -3  285.07   10.70
  -1   2  -3  284.57   10.70
  -1   2  -3  287.57   10.80
  -1   2  -3  266.77   12.90
   1  -2   3  260.47   13.70
   1  -2   3  283.57   10.50
   1  -2   3  274.77    9.70
   1  -2   3  274.57   10.70
   1  -2   3  269.57   11.30
   1  -2   3  271.07   10.00
  -2   2  -3  136.19    5.90
  -2   2  -3  150.48    7.60
  -2   2  -3  132.39    9.40
  -2   2  -3  153.58    8.20
  -2   2  -3  149.59    8.00
  -2   2  -3  152.38    8.70
   2  -2   3  144.59    8.10
   2  -2   3  134.49    7.30
   2  -2   3  138.59   11.10
   2  -2   3  147.69    6.20
   2  -2   3  143.69    8.80
   2  -2   3  129.49    7.70
  -3   2  -3  413.86   15.50
  -3   2  -3  438.86   13.50
  -3   2  -3  414.36   15.60
   3  -2   3  418.86   13.50
   3  -2   3  403.86    9.40
   3  -2   3  407.56   14.30
   3  -2   3  415.06   16.30
  -4   2  -3   32.10    5.80
  -4   2  -3   36.70    5.10
  -4   2  -3   33.80    5.70
  -4   2  -3   39.70    6.70
   4  -2   3   37.20    5.90
   4  -2   3   36.90    6.80
   4  -2   3   35.20    4.90
   4  -2   3   34.70    5.20
  -5   2  -3  246.68   13.80
  -5   2  -3  269.57   11.30
  -5   2  -3  269.87   15.30
   5  -2   3  268.67   13.00
   5  -2   3  249.28   11.70
   5  -2   3  253.27   10.90
  -6   2  -3   16.70    4.30
  -6   2  -3   10.80    4.80
  -6   2  -3   20.40    6.20
   6  -2   3   18.30    5.70
   6  -2   3   16.30    4.60
  -7   2  -3    3.70    3.50
  -7   2  -3   -0.60    4.10
  -7   2  -3   -4.60    4.10
   7  -2   3   -0.30    4.60
  -8   2  -3    7.40    4.10
  -8   2  -3    9.60    5.60
  -8   2  -3    9.20    4.70
   8  -2   3    4.30    5.20
  -9   2  -3    9.20    7.10
  -9   2  -3   14.60    6.20
   9  -2   3    4.60    5.60
 -10   2  -3   34.30    9.10
 -10   2  -3   22.70    7.60
  10  -2   3   39.30    8.60
   9   1  -3    3.40    5.10
   9   1  -3    9.10    4.80
  -9  -1   3   13.80    8.00
  -9  -1   3   21.00    7.40
   8   1  -3   16.80    5.30
   8   1  -3   16.50    5.90
  -8  -1   3    5.90    6.50
  -8  -1   3   13.30    6.90
   7   1  -3   62.99    6.50
   7   1  -3   66.79    8.10
  -7  -1   3   59.79   10.90
  -7  -1   3   70.59   11.10
   6   1  -3   42.90    6.50
   6   1  -3   35.00    6.10
   6   1  -3   43.30    5.60
  -6  -1   3   31.80    5.20
  -6  -1   3   34.00    2.60
  -6  -1   3   26.50    7.00
  -6  -1   3   40.70    8.50
   5   1  -3    1.20    3.20
   5   1  -3    3.30    2.60
   5   1  -3    1.20    2.70
  -5  -1   3    0.40    0.70
  -5  -1   3    1.50    2.70
  -5  -1   3    0.20    3.60
  -5  -1   3   -2.80    3.50
   4   1  -3    7.80    2.90
   4   1  -3    7.80    3.40
  -4  -1   3    7.90    3.80
  -4  -1   3    0.60    3.50
  -4  -1   3    4.80    2.90
   3   1  -3   -1.30    2.10
   3   1  -3    3.80    2.30
   3   1  -3    1.50    2.00
  -3  -1   3   -0.80    1.90
  -3  -1   3   -3.40    2.00
  -3  -1   3    0.60    3.10
   2   1  -3   38.10    4.80
   2   1  -3   38.20    4.50
   2   1  -3   40.70    4.20
   2   1  -3   46.90    4.40
  -2  -1   3   45.40    4.30
  -2  -1   3   42.20    4.40
  -2  -1   3   36.70    5.00
  -2  -1   3   32.60    5.60
  -2  -1   3   42.50    2.10
   1   1  -3  215.28    8.30
   1   1  -3  209.78    6.60
   1   1  -3  217.58    8.10
   1   1  -3  218.68   10.60
   1   1  -3  206.48    8.10
  -1  -1   3  205.28    8.30
  -1  -1   3  196.78    7.80
  -1  -1   3  220.48    5.40
  -1  -1   3  220.58   10.30
  -1  -1   3  219.98    6.60
  -1  -1   3  222.38    8.70
  -1  -1   3  213.18   11.20
   0   1  -3  126.49    5.60
   0   1  -3  121.19    6.00
   0   1  -3  126.99    5.90
   0   1  -3  129.19    6.40
   0   1  -3  118.69    7.60
   0   1  -3  125.89    6.90
   0  -1   3  126.69    8.20
   0  -1   3  128.39    5.60
   0  -1   3  129.59    7.40
   0  -1   3  123.39    6.60
   0  -1   3  131.29    6.10
  -1   1  -3  259.67    8.80
  -1   1  -3  277.27   10.60
  -1   1  -3  276.57    9.80
  -1   1  -3  273.97   12.10
  -1   1  -3  267.07    9.70
   1  -1   3  269.67    9.60
   1  -1   3  273.67    9.10
   1  -1   3  281.67   12.70
   1  -1   3  265.47   10.00
   1  -1   3  265.87   10.80
  -2   1  -3   38.80    4.80
  -2   1  -3   40.30    4.30
  -2   1  -3   39.30    4.20
  -2   1  -3   39.30    4.50
  -2   1  -3   37.80    5.00
   2  -1   3   40.10    5.60
   2  -1   3   43.90    3.90
   2  -1   3   38.50    5.00
   2  -1   3   39.70    4.70
   2  -1   3   40.60    4.10
  -3   1  -3   41.90    5.50
  -3   1  -3   46.50    5.60
  -3   1  -3   37.40    3.90
  -3   1  -3   40.10    6.10
  -3   1  -3   43.10    4.90
  -3   1  -3   31.30    4.60
   3  -1   3   35.20    6.00
   3  -1   3   43.60    3.90
   3  -1   3   44.80    4.60
   3  -1   3   43.50    4.60
   3  -1   3   26.40    4.90
  -4   1  -3  644.34   17.30
  -4   1  -3  614.84   20.00
  -4   1  -3  646.74   22.10
  -4   1  -3  663.73   22.30
   4  -1   3  635.54   22.40
   4  -1   3  648.44   19.10
   4  -1   3  639.14   17.20
   4  -1   3  653.13   17.10
  -5   1  -3  135.29    9.90
  -5   1  -3  152.48    8.30
  -5   1  -3  149.99   11.30
   5  -1   3  143.29    9.60
   5  -1   3  142.69    8.20
  -6   1  -3    3.10    3.00
  -6   1  -3    1.90    3.70
  -6   1  -3    2.20    3.90
   6  -1   3   -1.90    3.70
   6  -1   3   -4.10    2.60
  -7   1  -3    6.90    4.40
  -7   1  -3   11.50    4.30
  -7   1  -3    8.20    3.90
   7  -1   3   12.90    5.40
   7  -1   3    9.00    4.10
  -8   1  -3   -1.90    4.50
  -8   1  -3    8.70    4.90
  -8   1  -3    5.30    4.20
   8  -1   3    8.90    5.60
  -9   1  -3    0.40    4.20
  -9   1  -3    6.50    6.60
   9  -1   3   -5.40    4.30
 -10   1  -3   30.10    9.80
 -10   1  -3   31.40    8.50
  10  -1   3   42.20    8.90
   9   0  -3   -0.10    4.40
   9   0  -3    3.50    4.30
  -9   0   3    5.80    5.90
  -9   0   3   -1.00    5.90
   8   0  -3    1.20    4.10
   8   0  -3    3.40    3.00
  -8   0   3   10.50    5.90
  -8   0   3    6.60    6.40
   7   0  -3    4.20    3.60
   7   0  -3    2.40    3.30
  -7   0   3    0.80    2.20
  -7   0   3    0.90    4.80
  -7   0   3    1.00    5.00
   6   0  -3  102.49    7.70
   6   0  -3  107.09    8.20
   6   0  -3  112.49    7.00
  -6   0   3  123.89   13.10
  -6   0   3  107.69    7.00
  -6   0   3  113.79    6.20
  -6   0   3  132.59   12.50
   5   0  -3   10.50    3.40
   5   0  -3    6.40    2.70
   5   0  -3    8.90    2.70
  -5   0   3    3.80    3.50
  -5   0   3    7.20    1.90
  -5   0   3    9.40    2.80
  -5   0   3    4.60    3.80
   4   0  -3   11.20    3.10
   4   0  -3   13.70    2.90
   4   0  -3   12.00    3.30
  -4   0   3    5.90    3.20
  -4   0   3    9.60    2.50
  -4   0   3    9.10    3.60
  -4   0   3   10.20    1.80
   3   0  -3   22.40    3.10
   3   0  -3   18.60    3.70
   3   0  -3   20.50    3.40
  -3   0   3   19.70    4.20
  -3   0   3   21.50    2.20
  -3   0   3   16.80    2.90
  -3   0   3   26.50    3.50
  -3   0   3   16.50    4.00
   2   0  -3   51.09    4.50
   2   0  -3   44.90    3.60
   2   0  -3   47.60    5.30
   2   0  -3   50.39    3.70
  -2   0   3   45.40    5.80
  -2   0   3   52.09    3.90
  -2   0   3   53.59    3.90
  -2   0   3   48.70    4.50
  -2   0   3   47.20    3.90
   1   0  -3   88.89    6.30
   1   0  -3   94.69    4.60
   1   0  -3   92.39    4.60
   1   0  -3   89.59    4.80
  -1   0   3   89.89    4.30
  -1   0   3   95.39    4.60
  -1   0   3   90.39    6.70
  -1   0   3   94.39    4.00
  -1   0   3   87.69    4.60
  -1   0   3   93.69    4.80
   0   0  -3 1503.15   29.80
   0   0  -3 1525.65   28.00
   0   0  -3 1527.95   25.20
   0   0  -3 1509.55   28.50
   0   0  -3 1543.65   36.10
   0   0  -3 1550.14   34.60
   0   0  -3 1519.55   31.00
   0   0   3 1525.25   36.50
   0   0   3 1549.14   35.20
   0   0   3 1530.95   27.90
   0   0   3 1540.05   30.00
   0   0   3 1630.34   29.10
  -1   0  -3   46.30    4.20
  -1   0  -3   45.50    2.60
  -1   0  -3   51.89    4.70
  -1   0  -3   44.60    3.80
  -1   0  -3   45.40    4.40
  -1   0  -3   53.59    4.60
   1   0   3   49.60    4.50
   1   0   3   48.50    3.80
   1   0   3   47.20    3.50
   1   0   3   53.29    5.70
   1   0   3   51.39    5.10
  -2   0  -3  722.53   18.40
  -2   0  -3  742.33   17.50
  -2   0  -3  713.43   20.30
  -2   0  -3  710.13   16.20
  -2   0  -3  701.83   20.30
  -2   0  -3  704.03   18.20
   2   0   3  711.23   16.20
   2   0   3  681.03   17.20
   2   0   3  713.23   18.20
   2   0   3  698.23   20.70
   2   0   3  709.03   13.40
  -3   0  -3   79.79    7.10
  -3   0  -3   79.29    5.00
  -3   0  -3   73.39    6.10
  -3   0  -3   87.19    6.70
  -3   0  -3   83.69    6.10
   3   0   3   80.79    3.50
   3   0   3   72.59    6.10
   3   0   3   85.29    7.10
   3   0   3   82.59    6.10
   3   0   3   83.69    5.10
  -4   0  -3   24.10    4.60
  -4   0  -3   28.30    3.90
  -4   0  -3   33.30    6.20
  -4   0  -3   20.00    4.10
  -4   0  -3   31.20    3.80
   4   0   3   19.70    4.50
   4   0   3   26.30    4.30
   4   0   3   32.60    4.00
   4   0   3   35.20    6.80
   4   0   3   29.30    2.50
  -5   0  -3    1.90    2.80
  -5   0  -3    5.50    3.20
  -5   0  -3    4.30    2.80
  -5   0  -3    0.60    0.90
  -5   0  -3    2.00    3.30
  -5   0  -3   -0.40    1.80
   5   0   3   -4.60    3.10
   5   0   3    2.70    1.50
   5   0   3   -0.40    2.70
  -6   0  -3    3.00    1.20
  -6   0  -3    1.20    2.90
  -6   0  -3    4.20    3.60
  -6   0  -3    1.80    2.20
  -6   0  -3    4.30    4.20
   6   0   3    3.00    3.00
   6   0   3    3.60    4.00
  -7   0  -3   11.20    2.10
  -7   0  -3    7.50    4.30
  -7   0  -3    8.80    3.80
  -7   0  -3    4.00    4.90
   7   0   3   14.80    5.40
  -8   0  -3   80.59   11.20
  -8   0  -3   86.89   10.40
  -8   0  -3   74.89    7.70
   8   0   3   67.49    9.30
  -9   0  -3   77.09   12.90
  -9   0  -3   67.99    9.80
   9   0   3   69.59   10.20
 -10   0  -3    9.70    5.80
 -10   0  -3   13.20    8.00
  10   0   3   -1.50    5.30
 -11   0  -3   -0.50    7.10
 -11   0  -3    1.60    6.10
  11   0   3   -6.60    5.40
   9  -1  -3    7.20    4.20
   9  -1  -3    7.70    4.80
  -9   1   3   14.70    7.90
  -9   1   3    3.20    4.60
   8  -1  -3   -1.00    3.30
   8  -1  -3    7.90    3.60
  -8   1   3    0.80    4.00
  -8   1   3    6.50    5.90
   7  -1  -3    4.50    3.20
   7  -1  -3   -3.20    2.70
  -7   1   3    0.60    4.70
  -7   1   3   -1.90    2.20
  -7   1   3   -0.40    3.50
   6  -1  -3    1.10    2.40
   6  -1  -3   -0.50    2.60
   6  -1  -3    0.90    2.60
  -6   1   3    2.50    2.20
  -6   1   3   -0.10    4.10
  -6   1   3    0.50    1.80
  -6   1   3    2.10    4.70
   5  -1  -3    2.40    2.70
   5  -1  -3    0.40    2.10
   5  -1  -3    1.10    1.90
  -5   1   3   -2.70    1.40
  -5   1   3   -0.80    3.30
  -5   1   3    0.00    3.30
  -5   1   3    0.00    1.60
   4  -1  -3   93.19    6.20
   4  -1  -3   75.99    4.40
   4  -1  -3   98.59    5.20
  -4   1   3   81.09    5.20
  -4   1   3   88.09    4.50
  -4   1   3   85.69    8.20
  -4   1   3   96.39    9.40
  -4   1   3   87.79    4.90
   3  -1  -3  104.29    4.70
   3  -1  -3  107.39    6.40
  -3   1   3  106.89    6.60
  -3   1   3  110.69    4.60
  -3   1   3  110.49    4.80
  -3   1   3  101.09    7.60
  -3   1   3  114.19    5.60
  -3   1   3  107.59    8.80
   2  -1  -3  471.65   12.70
   2  -1  -3  471.85   10.30
  -2   1   3  494.45   17.20
  -2   1   3  469.55   15.30
  -2   1   3  486.85   10.50
  -2   1   3  480.65   12.90
  -2   1   3  475.85   10.50
   1  -1  -3  145.29    5.90
   1  -1  -3  132.99    4.60
   1  -1  -3  144.59    4.90
   1  -1  -3  144.99    7.40
  -1   1   3  142.49    6.10
  -1   1   3  133.09    7.30
  -1   1   3  140.29    4.90
  -1   1   3  146.29    4.60
  -1   1   3  145.59    5.60
   0  -1  -3 4241.18   83.59
   0  -1  -3 4236.88   68.69
   0  -1  -3 4157.78   67.89
   0  -1  -3 4355.76   86.79
   0  -1  -3 4315.47   68.79
   0   1   3 4305.17   86.99
   0   1   3 4309.37   84.29
   0   1   3 4261.77   68.79
   0   1   3 4333.47   75.69
   0   1   3 4333.47   67.99
   0   1   3 4325.77   72.59
  -1  -1  -3 1127.09   22.30
  -1  -1  -3 1151.88   23.90
  -1  -1  -3 1137.29   26.10
  -1  -1  -3 1098.79   26.90
  -1  -1  -3 1144.29   24.50
  -1  -1  -3 1130.69   21.40
   1   1   3 1115.69   24.10
   1   1   3 1143.69   22.60
   1   1   3 1144.49   26.30
   1   1   3 1133.79   23.70
   1   1   3 1111.49   21.20
   1   1   3 1122.09   27.40
  -2  -1  -3    7.30    2.30
  -2  -1  -3    3.00    1.60
  -2  -1  -3    8.40    2.50
  -2  -1  -3    9.40    2.50
  -2  -1  -3    7.10    2.90
  -2  -1  -3    9.90    2.80
   2   1   3    4.50    1.70
   2   1   3    4.50    1.80
   2   1   3    7.80    2.50
   2   1   3    3.60    1.60
   2   1   3    8.90    3.10
   2   1   3    5.90    2.80
  -3  -1  -3    0.90    2.60
  -3  -1  -3   -0.60    1.20
  -3  -1  -3    1.60    2.10
  -3  -1  -3    0.20    1.70
  -3  -1  -3    0.70    1.70
  -3  -1  -3    4.10    3.30
   3   1   3    0.70    1.60
   3   1   3   -0.80    1.90
   3   1   3    5.30    4.00
   3   1   3    4.50    3.00
   3   1   3    0.70    1.90
   3   1   3    1.70    1.70
  -4  -1  -3  106.39    7.50
  -4  -1  -3  109.49    6.70
  -4  -1  -3   93.29    7.90
  -4  -1  -3  101.39    8.30
  -4  -1  -3  105.49    4.80
  -4  -1  -3  103.69    3.90
  -4  -1  -3  106.49    6.70
   4   1   3  102.79    7.50
   4   1   3   99.99    6.30
   4   1   3   87.49    6.50
   4   1   3  101.89    9.40
   4   1   3  111.39    5.50
   4   1   3  109.09    6.80
  -5  -1  -3  144.49    5.40
  -5  -1  -3  140.19    9.10
  -5  -1  -3  150.18   10.90
  -5  -1  -3  149.88    6.20
  -5  -1  -3  141.29    7.80
  -5  -1  -3  152.58    8.10
   5   1   3  144.39    9.10
   5   1   3  143.09    6.70
   5   1   3  147.99    8.00
  -6  -1  -3  159.98    8.80
  -6  -1  -3  161.08   10.40
  -6  -1  -3  147.19   11.60
  -6  -1  -3  155.28    6.80
  -6  -1  -3  156.48    6.50
   6   1   3  157.28    7.60
   6   1   3  150.28   10.10
   6   1   3  160.18    8.70
  -7  -1  -3   12.40    4.20
  -7  -1  -3    6.90    4.10
  -7  -1  -3   13.10    5.10
  -7  -1  -3   10.30    2.70
   7   1   3   20.90    5.90
  -8  -1  -3   19.20    5.80
  -8  -1  -3   19.50    5.10
  -8  -1  -3   14.60    5.80
   8   1   3   28.30    7.20
  -9  -1  -3   12.80    5.40
  -9  -1  -3    4.00    4.40
  -9  -1  -3   18.60    7.90
   9   1   3   -0.40    5.50
 -10  -1  -3   30.20    9.80
 -10  -1  -3   21.30    7.00
  10   1   3   27.00    8.10
 -11  -1  -3   12.70    6.80
 -11  -1  -3    8.80    9.10
  11   1   3    4.90    6.40
   9  -2  -3   -3.30    3.20
  -9   2   3   -1.10    5.90
  -9   2   3    1.90    6.30
   8  -2  -3   -2.00    2.90
   8  -2  -3   -2.60    3.60
  -8   2   3    1.10    3.90
  -8   2   3   -1.00    5.10
  -8   2   3   -1.60    2.50
   7  -2  -3    7.10    3.40
   7  -2  -3   12.60    3.40
  -7   2   3   12.20    6.60
  -7   2   3    3.40    2.80
  -7   2   3    6.60    4.60
   6  -2  -3   -0.40    2.20
   6  -2  -3   -1.90    1.90
   6  -2  -3    2.70    2.10
  -6   2   3    1.10    2.40
  -6   2   3   -1.20    4.20
  -6   2   3    2.50    4.70
   5  -2  -3    4.30    2.10
   5  -2  -3    1.30    2.90
   5  -2  -3    6.10    2.00
  -5   2   3    2.90    1.50
  -5   2   3    4.20    3.60
  -5   2   3    3.50    2.30
  -5   2   3    3.80    3.40
   4  -2  -3  148.39    8.10
   4  -2  -3  152.38    5.00
   4  -2  -3  140.99    5.20
  -4   2   3  146.89   10.70
  -4   2   3  147.69    5.00
  -4   2   3  144.09    7.90
  -4   2   3  151.08    4.60
   3  -2  -3   43.80    4.20
   3  -2  -3   49.30    2.40
   3  -2  -3   49.90    2.40
  -3   2   3   49.20    2.10
  -3   2   3   62.59    5.10
  -3   2   3   45.70    2.10
  -3   2   3   48.50    6.00
   2  -2  -3   77.49    6.00
   2  -2  -3   75.49    2.20
   2  -2  -3   73.79    5.00
   2  -2  -3   75.09    2.30
  -2   2   3   72.29    5.30
  -2   2   3   85.39    5.10
  -2   2   3   75.09    1.80
  -2   2   3   84.09    6.40
  -2   2   3   70.29    5.90
  -2   2   3   82.59    6.70
  -2   2   3   73.39    1.80
   1  -2  -3  321.07    6.60
   1  -2  -3  327.07   11.20
   1  -2  -3  318.47    9.20
   1  -2  -3  314.37    6.40
   1  -2  -3  337.47   10.30
  -1   2   3  316.97   11.90
  -1   2   3  317.47    9.20
  -1   2   3  314.87    6.50
  -1   2   3  331.07   10.80
  -1   2   3  335.27   10.00
  -1   2   3  331.37   11.70
  -1   2   3  317.07    6.20
   0  -2  -3 1117.79   23.00
   0  -2  -3 1129.69   22.40
   0  -2  -3 1158.08   26.90
   0  -2  -3 1138.29   20.40
   0  -2  -3 1111.39   19.90
   0  -2  -3 1085.99   20.40
   0   2   3 1124.79   20.50
   0   2   3 1149.19   19.80
   0   2   3 1179.88   27.50
   0   2   3 1165.58   25.90
   0   2   3 1141.99   20.40
  -1  -2  -3    3.60    1.10
  -1  -2  -3    2.30    2.00
  -1  -2  -3    4.70    1.80
  -1  -2  -3    4.40    1.10
  -1  -2  -3    5.30    2.00
   1   2   3    3.00    2.40
   1   2   3    1.80    2.10
   1   2   3    2.60    2.00
   1   2   3    5.40    1.40
   1   2   3    5.70    2.00
   1   2   3    1.30    1.50
  -2  -2  -3   -0.90    1.40
  -2  -2  -3    1.10    2.10
  -2  -2  -3    1.30    1.40
  -2  -2  -3   -2.40    2.00
  -2  -2  -3   -1.60    2.00
  -2  -2  -3   -0.80    1.60
   2   2   3    5.80    3.30
   2   2   3   -0.40    1.60
   2   2   3   -1.00    1.60
   2   2   3    0.20    1.40
   2   2   3   -0.10    1.50
   2   2   3   -0.60    1.30
  -3  -2  -3   56.79    6.30
  -3  -2  -3   46.20    4.80
  -3  -2  -3   49.60    3.90
  -3  -2  -3   52.59    5.20
  -3  -2  -3   53.39    4.70
  -3  -2  -3   55.39    4.70
   3   2   3   58.89    4.90
   3   2   3   58.99    4.60
   3   2   3   57.49    6.60
   3   2   3   54.19    4.50
   3   2   3   53.59    5.00
   3   2   3   47.10    5.10
  -4  -2  -3   84.79    7.70
  -4  -2  -3   82.99    5.10
  -4  -2  -3   74.39    5.80
  -4  -2  -3   74.49    6.70
  -4  -2  -3   80.59    7.70
  -4  -2  -3   90.99    6.80
   4   2   3   81.49    8.70
   4   2   3   75.79    6.10
   4   2   3   84.59    6.70
   4   2   3   83.99    6.20
   4   2   3   85.69    5.90
   4   2   3   86.59    6.00
  -5  -2  -3   61.49    7.70
  -5  -2  -3   60.99    4.70
  -5  -2  -3   68.39    6.60
  -5  -2  -3   62.19    5.40
   5   2   3   64.29    6.90
   5   2   3   56.09    5.70
   5   2   3   47.90    5.00
   5   2   3   57.09    5.60
  -6  -2  -3    1.40    3.20
  -6  -2  -3    1.50    3.20
  -6  -2  -3   -0.30    2.00
  -6  -2  -3   -2.60    2.80
   6   2   3   -4.90    2.70
   6   2   3   -1.90    3.80
  -7  -2  -3   26.10    6.40
  -7  -2  -3   32.40    5.70
  -7  -2  -3   31.90    5.80
  -7  -2  -3   31.00    4.90
   7   2   3   34.30    5.60
   7   2   3   27.60    6.20
  -8  -2  -3   96.29   10.60
  -8  -2  -3  105.59   13.80
  -8  -2  -3   76.99    8.20
   8   2   3   81.29   10.40
  -9  -2  -3    5.00    6.80
  -9  -2  -3   11.60    6.00
  -9  -2  -3    7.60    4.90
   9   2   3   11.50    6.00
 -10  -2  -3    3.60    5.40
 -10  -2  -3    1.70    7.70
  10   2   3    3.90    5.90
 -11  -2  -3   15.70    6.70
 -11  -2  -3    0.30    8.60
  11   2   3   -6.20    5.80
  -9   3   3    7.40    6.20
  -9   3   3    6.70    6.10
   8  -3  -3    5.50    2.80
  -8   3   3    3.80    5.70
  -8   3   3   -0.80    3.30
  -8   3   3    0.10    3.90
   7  -3  -3    8.30    2.70
  -7   3   3   12.40    6.50
  -7   3   3    6.20    3.60
   6  -3  -3    5.20    1.90
   6  -3  -3    8.10    2.40
  -6   3   3    2.60    4.50
  -6   3   3    6.20    3.20
   5  -3  -3  122.29    4.40
   5  -3  -3  114.49    4.50
   5  -3  -3  129.49    8.60
  -5   3   3  115.59    3.40
  -5   3   3  129.49   11.70
  -5   3   3  124.29    8.70
  -5   3   3  108.69    3.40
   4  -3  -3    0.80    0.90
   4  -3  -3    0.90    1.90
   4  -3  -3   -0.60    0.80
  -4   3   3   -2.70    2.80
  -4   3   3   -2.50    1.60
   3  -3  -3  199.68    9.00
   3  -3  -3  196.38   11.00
  -3   3   3  197.18    9.70
   2  -3  -3  631.24   16.20
   2  -3  -3  650.23   18.20
   2  -3  -3  644.14   19.60
  -2   3   3  682.03   19.20
  -2   3   3  651.83   17.70
  -2   3   3  675.73   17.90
   1  -3  -3   24.10    3.20
   1  -3  -3   23.80    4.00
   1  -3  -3   28.90    4.30
   1  -3  -3   23.80    1.70
  -1   3   3   24.20    1.10
  -1   3   3   27.10    4.20
  -1   3   3   23.60    3.90
  -1   3   3   24.50    1.20
  -1   3   3   26.10    3.20
   0  -3  -3  136.09    5.10
   0  -3  -3  165.28    5.00
   0  -3  -3  160.58    7.30
   0  -3  -3  161.08    7.30
   0   3   3  163.58    7.70
   0   3   3  154.58    7.40
   0   3   3  160.88    5.70
   0   3   3  164.28    4.90
   0   3   3  157.38    5.10
  -1  -3  -3   17.80    3.00
  -1  -3  -3   12.90    2.40
  -1  -3  -3   18.00    3.20
  -1  -3  -3   13.40    2.80
   1   3   3   14.90    2.70
   1   3   3   15.80    3.30
   1   3   3   17.20    1.80
   1   3   3   20.70    3.60
   1   3   3   18.70    2.50
   1   3   3   13.20    3.30
   1   3   3   15.30    1.10
  -2  -3  -3  158.28    6.70
  -2  -3  -3  155.68    7.00
  -2  -3  -3  169.88    9.20
  -2  -3  -3  165.48    7.40
  -2  -3  -3  169.18    8.50
   2   3   3  162.38    7.40
   2   3   3  163.18    8.40
   2   3   3  156.58    6.50
   2   3   3  168.48    8.40
   2   3   3  147.89    7.40
  -3  -3  -3    0.60    1.90
  -3  -3  -3   -4.30    2.50
  -3  -3  -3   -1.60    1.20
  -3  -3  -3   -1.00    1.80
  -3  -3  -3   -1.30    3.00
   3   3   3   -0.40    1.60
   3   3   3   -1.60    1.90
   3   3   3    2.80    3.40
   3   3   3   -2.40    1.20
   3   3   3    2.10    2.60
   3   3   3    2.70    2.30
  -4  -3  -3  364.86   12.20
  -4  -3  -3  398.16   13.90
  -4  -3  -3  351.36   15.80
  -4  -3  -3  366.86   12.40
  -4  -3  -3  357.76   16.20
   4   3   3  371.76   12.40
   4   3   3  347.37   15.70
   4   3   3  367.36   12.90
   4   3   3  383.66   15.60
   4   3   3  352.86   12.70
   4   3   3  364.46    7.30
   4   3   3  350.16   13.40
  -5  -3  -3   41.60    5.30
  -5  -3  -3   45.90    4.90
  -5  -3  -3   40.50    5.50
  -5  -3  -3   29.10    5.60
   5   3   3   46.10    5.30
   5   3   3   39.60    2.50
   5   3   3   45.60    6.40
   5   3   3   48.40    6.00
  -6  -3  -3   17.00    4.90
  -6  -3  -3    9.00    3.80
  -6  -3  -3   13.30    4.20
   6   3   3   17.70    5.20
   6   3   3   21.20    2.60
   6   3   3   19.70    4.70
  -7  -3  -3   82.19    8.00
  -7  -3  -3   92.39    8.60
  -7  -3  -3   89.99   11.90
   7   3   3   84.29    8.80
   7   3   3   87.19    5.00
   7   3   3   80.19    9.70
  -8  -3  -3   75.29    9.20
  -8  -3  -3  107.39    9.70
  -8  -3  -3   96.79   12.30
   8   3   3   89.09    8.70
   8   3   3   85.39   10.90
  -9  -3  -3   10.90    5.00
  -9  -3  -3    6.80    5.00
  -9  -3  -3    2.90    6.90
  -9  -3  -3   -3.20    4.20
   9   3   3   -5.10    4.70
 -10  -3  -3   -2.50    4.60
 -10  -3  -3   12.60    5.60
 -10  -3  -3   -4.10    6.20
  10   3   3    4.10    5.90
 -11  -3  -3   17.90    6.70
 -11  -3  -3   -2.30    8.30
  11   3   3    2.40    6.20
  -9   4   3    6.10    6.40
  -8   4   3    9.40    5.40
  -8   4   3    2.00    3.50
   7  -4  -3   36.00    3.30
  -7   4   3   25.00    7.70
  -7   4   3   39.10    7.00
   6  -4  -3    5.30    1.60
   6  -4  -3    7.10    1.80
  -6   4   3   10.30    5.70
  -6   4   3    7.20    3.80
   5  -4  -3    7.70    1.40
   5  -4  -3    8.70    1.30
  -5   4   3    4.70    4.70
  -5   4   3    6.40    3.50
   4  -4  -3   70.79   10.00
  -4   4   3   72.69    7.30
  -4   4   3   62.49    8.50
   3  -4  -3    0.50    3.80
  -3   4   3    9.00    3.30
  -3   4   3    6.10    2.80
   2  -4  -3  621.84   20.10
   2  -4  -3  610.54   10.90
   2  -4  -3  648.94   19.10
   2  -4  -3  633.54   11.00
  -2   4   3  608.14   17.60
   1  -4  -3  189.58    9.50
   1  -4  -3  208.98    9.80
   1  -4  -3  200.98    5.60
   1  -4  -3  173.88    5.60
  -1   4   3  209.58    9.00
  -1   4   3  203.28    9.10
  -1   4   3  196.08    7.60
  -1   4   3  199.88    5.30
  -1   4   3  198.28    5.10
   0  -4  -3   29.80    3.30
   0  -4  -3   26.20    3.70
   0  -4  -3   29.90    3.00
   0  -4  -3   36.20    4.80
   0   4   3   29.40    3.40
   0   4   3   30.50    4.20
   0   4   3   30.30    3.40
   0   4   3   33.10    2.70
   0   4   3   34.10    2.90
  -1  -4  -3  157.88    7.40
  -1  -4  -3  155.28    7.90
  -1  -4  -3  152.98    7.00
  -1  -4  -3  166.58    6.60
   1   4   3  143.79    6.40
   1   4   3  158.48    5.60
   1   4   3  161.48    6.20
   1   4   3  163.48    7.70
   1   4   3  160.18    9.40
   1   4   3  157.18    8.10
  -2  -4  -3    8.40    1.50
  -2  -4  -3    5.40    3.80
  -2  -4  -3   10.80    3.00
  -2  -4  -3    3.80    2.60
  -2  -4  -3   11.60    2.80
  -2  -4  -3   13.10    2.90
   2   4   3   10.90    1.30
   2   4   3   13.90    3.70
   2   4   3    8.90    3.00
   2   4   3    9.50    2.50
   2   4   3    7.70    2.90
   2   4   3    8.60    3.10
  -3  -4  -3  480.05   14.30
  -3  -4  -3  498.05   15.50
  -3  -4  -3  508.55   13.40
  -3  -4  -3  509.55   19.00
  -3  -4  -3  501.85   17.50
  -3  -4  -3  509.85   15.50
   3   4   3  515.25   17.90
   3   4   3  482.45   14.10
   3   4   3  491.45   17.90
   3   4   3  514.15   15.70
   3   4   3  485.15   15.60
  -4  -4  -3   58.29    5.10
  -4  -4  -3   66.69    7.00
  -4  -4  -3   56.49    5.90
  -4  -4  -3   64.19    8.70
  -4  -4  -3   58.29    6.10
   4   4   3   59.19    6.60
   4   4   3   65.39    6.70
   4   4   3   69.39    8.00
   4   4   3   52.09    5.50
  -5  -4  -3   -1.00    2.10
  -5  -4  -3   -1.20    4.00
  -5  -4  -3    1.20    2.70
   5   4   3    1.30    2.50
   5   4   3    3.70    4.00
   5   4   3    0.20    3.60
  -6  -4  -3   43.40    7.50
  -6  -4  -3   46.00    6.30
  -6  -4  -3   52.39    6.70
   6   4   3   50.99    7.80
   6   4   3   50.39    3.50
   6   4   3   57.19    7.90
  -7  -4  -3   24.60    5.40
  -7  -4  -3   19.50    5.20
  -7  -4  -3   15.10    7.00
   7   4   3   20.10    3.10
   7   4   3   19.70    6.50
   7   4   3   25.50    6.40
  -8  -4  -3  113.39   11.20
  -8  -4  -3   87.49    9.50
  -8  -4  -3  132.39   15.70
   8   4   3  124.59   11.00
   8   4   3  104.89   11.10
   8   4   3  112.59    6.20
  -9  -4  -3    8.00    4.40
  -9  -4  -3    3.40    4.80
  -9  -4  -3    4.50    6.90
   9   4   3   11.10    3.10
   9   4   3    6.60    5.90
 -10  -4  -3    9.80    5.90
 -10  -4  -3    4.30    5.50
 -10  -4  -3    0.10    8.20
  10   4   3   -4.80    5.20
 -11  -4  -3    5.80    5.40
 -11  -4  -3    1.20    6.70
  11   4   3   -1.40    6.60
  -8   5   3    3.60    6.10
  -8   5   3    4.00    4.40
  -7   5   3    1.60    4.20
  -7   5   3    0.30    3.10
   6  -5  -3    1.30    1.10
  -6   5   3    7.50    4.40
  -6   5   3   11.00    3.40
  -6   5   3    1.90    5.10
   5  -5  -3    0.50    1.10
   5  -5  -3    0.00    0.90
   5  -5  -3   -0.20    5.00
  -5   5   3    1.70    3.40
  -5   5   3   -5.00    3.80
  -5   5   3    6.10    3.10
   4  -5  -3   51.59    9.30
   4  -5  -3   38.30    2.20
   4  -5  -3   37.50    2.30
  -4   5   3   32.50    5.20
  -4   5   3   39.60    6.40
   3  -5  -3   39.00    7.10
   3  -5  -3   49.40    7.80
   3  -5  -3   38.70    2.60
   3  -5  -3   40.90    3.00
  -3   5   3   35.70    5.10
  -3   5   3   40.70    1.70
  -3   5   3   33.40    5.80
  -3   5   3   39.70    1.70
   2  -5  -3  764.82   23.70
   2  -5  -3  734.03   14.80
   2  -5  -3  739.53   15.00
   2  -5  -3  760.32   22.60
  -2   5   3  746.73   14.10
  -2   5   3  735.63   14.00
  -2   5   3  721.63   20.40
   1  -5  -3  532.85   12.80
   1  -5  -3  565.24   17.90
  -1   5   3  558.84   12.40
  -1   5   3  544.85   17.00
  -1   5   3  583.24   16.60
  -1   5   3  558.94   12.30
   0  -5  -3  129.39    6.20
   0  -5  -3  138.59    6.40
   0  -5  -3  134.69    7.70
   0  -5  -3  134.79    7.90
   0   5   3  133.19    5.70
   0   5   3  133.09    8.10
   0   5   3  134.89    7.50
   0   5   3  138.69    6.10
   0   5   3  145.09    6.90
  -1  -5  -3   26.30    4.00
  -1  -5  -3   24.40    3.80
  -1  -5  -3   25.20    3.50
  -1  -5  -3   25.90    4.20
   1   5   3   23.50    3.80
   1   5   3   30.80    3.70
   1   5   3   25.60    3.70
   1   5   3   28.60    3.50
   1   5   3   15.70    4.70
   1   5   3   22.10    4.10
  -2  -5  -3   44.10    4.60
  -2  -5  -3   45.40    5.00
  -2  -5  -3   39.00    4.10
  -2  -5  -3   37.50    5.20
   2   5   3   36.90    5.10
   2   5   3   28.00    5.10
   2   5   3   36.30    3.00
   2   5   3   37.60    4.90
   2   5   3   38.60    6.10
  -3  -5  -3  127.49    7.60
  -3  -5  -3  152.98   11.20
  -3  -5  -3  147.79    9.20
  -3  -5  -3  151.88    7.30
  -3  -5  -3  151.88    8.90
   3   5   3  148.39    8.70
   3   5   3  152.08    6.40
   3   5   3  159.18    9.50
   3   5   3  131.29    9.20
  -4  -5  -3   62.39    8.30
  -4  -5  -3   65.19    5.60
  -4  -5  -3   60.89    7.60
  -4  -5  -3   71.59    6.80
   4   5   3   72.69    6.50
   4   5   3   58.89    6.10
   4   5   3   57.69    6.40
  -5  -5  -3   15.80    6.50
  -5  -5  -3   14.60    3.90
  -5  -5  -3   13.70    4.80
   5   5   3   14.60    4.00
   5   5   3   14.90    5.00
   5   5   3   19.30    5.10
  -6  -5  -3   -2.40    5.60
  -6  -5  -3   -0.40    3.00
  -6  -5  -3    6.10    4.50
   6   5   3    1.50    4.10
   6   5   3    1.00    4.60
  -7  -5  -3   -3.00    6.30
  -7  -5  -3    0.50    3.50
  -7  -5  -3    2.00    4.60
   7   5   3    4.80    5.10
   7   5   3    6.50    2.20
   7   5   3   -1.00    4.80
  -8  -5  -3   17.00    5.40
  -8  -5  -3   16.10    6.80
  -8  -5  -3   14.70    5.60
   8   5   3   24.10    7.50
   8   5   3   15.60    3.30
   8   5   3   15.80    6.90
  -9  -5  -3    1.20    5.20
  -9  -5  -3    7.30    5.20
  -9  -5  -3    3.90    7.70
   9   5   3    0.10    4.80
   9   5   3   -4.60    5.10
 -10  -5  -3   -5.00    7.70
 -10  -5  -3    3.60    5.30
 -10  -5  -3   -2.60    4.80
  10   5   3    6.60    6.10
 -11  -5  -3   17.20    6.90
 -11  -5  -3   11.70   10.50
  11   5   3    6.70    7.90
  -8   6   3    5.00    5.70
  -8   6   3    2.90    4.30
  -7   6   3    4.10    4.50
  -7   6   3    4.30    5.80
  -6   6   3    8.30    3.40
  -6   6   3   -0.90    3.40
  -6   6   3    1.20    4.00
   5  -6  -3    1.50    1.60
   5  -6  -3   -5.10    6.30
   5  -6  -3    0.00    1.50
  -5   6   3   -3.10    3.50
  -5   6   3    1.50    2.90
   4  -6  -3  300.77    8.50
   4  -6  -3  286.57   16.80
   4  -6  -3  292.17    8.00
  -4   6   3  285.17    7.00
  -4   6   3  318.37   13.40
  -4   6   3  306.97   16.70
   3  -6  -3   39.60    3.60
   3  -6  -3   43.50    7.60
   3  -6  -3   47.40    9.10
   3  -6  -3   38.60    4.00
  -3   6   3   47.70    3.00
  -3   6   3   42.70    6.10
  -3   6   3   38.00    6.80
   2  -6  -3   81.59    8.40
   2  -6  -3   73.09    5.20
   2  -6  -3   88.49    9.10
  -2   6   3   67.29    5.50
  -2   6   3   62.89    3.90
  -2   6   3   59.99    7.80
  -2   6   3   75.69    6.80
   1  -6  -3   19.40    3.50
   1  -6  -3   25.00    3.70
   1  -6  -3   31.20    6.00
  -1   6   3   23.60    3.70
  -1   6   3   25.50    3.30
  -1   6   3   15.40    4.40
   0  -6  -3   12.10    3.10
   0  -6  -3   13.60    4.60
   0  -6  -3   11.50    3.10
   0   6   3    9.10    3.00
   0   6   3   17.40    3.30
   0   6   3   13.60    3.60
   0   6   3   14.20    2.90
  -1  -6  -3   18.10    3.70
  -1  -6  -3   13.30    3.50
  -1  -6  -3   13.70    2.50
   1   6   3   16.60    3.50
   1   6   3   15.70    4.50
   1   6   3   13.80    3.20
   1   6   3   13.10    2.90
  -2  -6  -3   47.70    4.80
  -2  -6  -3   53.09    5.80
  -2  -6  -3   46.20    5.60
  -2  -6  -3   41.00    5.40
   2   6   3   51.39    5.50
   2   6   3   52.99    4.40
   2   6   3   52.09    7.20
   2   6   3   53.49    5.20
  -3  -6  -3   51.39    6.70
  -3  -6  -3   36.30    7.60
  -3  -6  -3   55.99    5.70
  -3  -6  -3   49.50    6.50
  -3  -6  -3   52.49    6.20
   3   6   3   49.80    4.20
   3   6   3   48.70    6.90
   3   6   3   59.29    6.50
  -4  -6  -3  199.48   14.60
  -4  -6  -3  198.58   10.70
  -4  -6  -3  195.78   10.40
  -4  -6  -3  203.98   12.50
   4   6   3  195.48   11.30
   4   6   3  203.38   12.60
   4   6   3  208.28    9.30
  -5  -6  -3   -1.10    2.90
  -5  -6  -3    2.30    6.10
  -5  -6  -3    0.90    3.20
   5   6   3    5.20    4.10
   5   6   3    0.80    4.70
  -6  -6  -3    5.20    6.90
  -6  -6  -3   -1.10    2.90
  -6  -6  -3   -3.60    3.90
   6   6   3    3.60    5.00
   6   6   3    2.70    5.80
  -7  -6  -3   -5.20    4.90
  -7  -6  -3   -1.20    3.30
  -7  -6  -3   -5.30    2.70
   7   6   3   -1.20    5.50
   7   6   3   -0.10    4.50
  -8  -6  -3   14.60    5.70
  -8  -6  -3   14.10    9.40
  -8  -6  -3   15.70    6.20
   8   6   3    8.10    2.70
   8   6   3   15.30    5.90
   8   6   3    0.60    5.90
  -9  -6  -3    2.40    5.90
  -9  -6  -3  -20.90    6.70
  -9  -6  -3    4.20    5.10
   9   6   3   -9.80    4.60
   9   6   3   -5.50    5.30
 -10  -6  -3   -9.00    5.40
 -10  -6  -3    1.50    4.90
 -10  -6  -3   -5.10    5.60
  10   6   3   -5.40    5.60
  -7   7   3    1.90    4.50
  -7   7   3    3.80    4.40
   6  -7  -3   -7.40    5.30
  -6   7   3    0.80    4.30
  -6   7   3   -0.10    3.90
   5  -7  -3   36.20    9.40
   5  -7  -3   40.20    4.20
  -5   7   3   34.00    5.90
  -5   7   3   36.30    7.90
   4  -7  -3  147.39    7.30
   4  -7  -3  159.58   13.60
  -4   7   3  168.98   13.80
  -4   7   3  154.38   10.10
   3  -7  -3   -1.40    5.80
   3  -7  -3    9.60    7.10
   3  -7  -3    7.80    3.20
  -3   7   3    9.00    4.20
  -3   7   3    8.50    2.30
  -3   7   3    7.30    3.90
  -3   7   3    8.10    2.90
   2  -7  -3   -0.70    5.10
   2  -7  -3   -0.50    5.50
   2  -7  -3    0.60    2.50
   2  -7  -3   -0.90    2.80
  -2   7   3    0.50    3.80
  -2   7   3   -1.70    3.70
  -2   7   3   -1.10    1.70
  -2   7   3   -1.10    1.50
   1  -7  -3   26.00    4.20
   1  -7  -3   25.20    4.40
   1  -7  -3   23.80    6.60
  -1   7   3   29.50    3.40
  -1   7   3   32.00    4.30
  -1   7   3   36.60    6.20
   0  -7  -3    1.10    2.70
   0  -7  -3    0.30    3.00
   0  -7  -3   -0.10    3.10
   0   7   3    0.10    1.60
   0   7   3   -0.30    2.30
   0   7   3   -1.20    2.70
   0   7   3   -3.10    3.20
  -1  -7  -3  118.09    7.90
  -1  -7  -3  106.59    7.80
   1   7   3   84.09    5.20
   1   7   3   99.09    8.30
   1   7   3  122.99    7.90
   1   7   3  114.19    7.90
  -2  -7  -3   16.70    4.50
  -2  -7  -3    6.90    3.20
  -2  -7  -3   18.80    3.20
   2   7   3   17.70    4.10
   2   7   3   15.60    3.40
   2   7   3   35.60    7.10
  -3  -7  -3  257.77   12.00
  -3  -7  -3  269.27   12.90
   3   7   3  267.77   12.80
   3   7   3  269.47   11.20
   3   7   3  238.08   13.60
  -4  -7  -3  254.37   18.60
  -4  -7  -3  215.98   12.80
  -4  -7  -3  244.98   12.80
  -4  -7  -3  237.48   13.10
   4   7   3  247.08   11.00
   4   7   3  250.07   14.90
   4   7   3  235.68   12.50
  -5  -7  -3   24.70    5.70
  -5  -7  -3   14.90    6.00
  -5  -7  -3   26.60    9.10
   5   7   3   20.90    7.30
   5   7   3   26.60    6.50
  -6  -7  -3    5.40    6.20
  -6  -7  -3    3.80    5.00
  -6  -7  -3   -2.40    3.20
   6   7   3    1.30    4.70
   6   7   3    6.10    4.80
  -7  -7  -3   38.40    8.50
  -7  -7  -3   29.10    6.60
  -7  -7  -3   23.20   10.00
   7   7   3   24.80    7.50
   7   7   3   31.50    8.50
  -8  -7  -3   -3.20    3.60
  -8  -7  -3    0.70    4.80
  -8  -7  -3  -11.20    7.70
   8   7   3   -3.00    5.10
   8   7   3    0.80    6.20
  -9  -7  -3   -3.00    4.60
  -9  -7  -3  -10.40    9.20
  -9  -7  -3   -0.20    5.60
   9   7   3    9.90    6.20
   9   7   3    1.10    4.70
 -10  -7  -3  -18.80    9.50
 -10  -7  -3   -7.10    5.80
 -10  -7  -3   -2.40    5.30
  10   7   3   -0.90    6.30
  10   7   3    5.90    6.70
  -7   8   3    3.20    4.20
  -7   8   3   19.20    8.50
   6  -8  -3    4.10    9.10
  -6   8   3    5.90    5.10
   5  -8  -3  -10.70    7.80
   5  -8  -3    1.90    2.60
  -5   8   3    3.60    4.60
   4  -8  -3   14.40    8.80
   4  -8  -3   15.00    3.90
  -4   8   3    7.40    4.10
  -4   8   3    5.30    5.30
   3  -8  -3    3.90    3.40
   3  -8  -3   -1.50    5.30
   3  -8  -3    3.10    6.30
  -3   8   3    2.40    3.60
  -3   8   3    5.20    1.90
  -3   8   3   -2.30    4.10
   2  -8  -3   -2.70    3.10
   2  -8  -3   -4.10    5.60
  -2   8   3   -0.70    2.10
  -2   8   3   -3.00    3.70
  -2   8   3    0.70    1.50
  -2   8   3   -6.60    3.40
   1  -8  -3   -0.60    3.10
   1  -8  -3    0.10    3.00
   1  -8  -3    4.80    5.70
  -1   8   3   -4.70    1.80
  -1   8   3    0.10    1.30
  -1   8   3   -0.10    2.40
  -1   8   3   -1.90    3.90
   0  -8  -3    0.70    3.20
   0  -8  -3   -0.50    3.00
   0  -8  -3   -2.70    4.60
   0   8   3    0.20    2.70
   0   8   3   -1.20    4.00
  -1  -8  -3   35.30    7.10
  -1  -8  -3   23.70    5.50
  -1  -8  -3   21.30    5.20
   1   8   3   20.00    4.90
   1   8   3   32.70    5.60
   1   8   3   34.80    7.50
  -2  -8  -3   -0.90    3.70
  -2  -8  -3    1.40    1.60
   2   8   3    1.80    2.70
   2   8   3    6.30    5.30
   2   8   3    0.80    3.30
  -3  -8  -3  179.38   11.60
  -3  -8  -3  163.78    9.20
  -3  -8  -3  185.68   12.30
   3   8   3  161.68    9.70
   3   8   3  163.98   13.40
   3   8   3  164.58   11.00
  -4  -8  -3   -2.60    4.20
  -4  -8  -3    1.40    4.70
  -4  -8  -3   -4.20    4.20
   4   8   3    0.60    1.90
   4   8   3    8.30    4.90
   4   8   3    5.00    6.20
  -5  -8  -3    3.00    4.90
  -5  -8  -3    1.40    5.00
  -5  -8  -3   -8.50    6.90
   5   8   3    5.90    6.30
   5   8   3    5.40    4.70
  -6  -8  -3   45.40   10.60
  -6  -8  -3   70.69    9.30
   6   8   3   41.80    8.80
   6   8   3   55.29   10.60
  -7  -8  -3   11.80   10.40
  -7  -8  -3   17.30    6.80
   7   8   3   15.00    6.00
   7   8   3   16.40    6.80
  -8  -8  -3   -6.80    9.70
  -8  -8  -3    5.30    5.80
   8   8   3   -5.20    6.50
   8   8   3   -4.20    5.30
  -9  -8  -3   -6.90    5.20
  -9  -8  -3  -11.00    6.50
   9   8   3   -2.20    4.60
   9   8   3   -1.70    6.40
 -10  -8  -3   -6.70   11.60
  10   8   3    9.50    7.80
   6  -9  -3    6.70    7.50
  -6   9   3   -1.30    4.60
   5  -9  -3    0.10    3.10
   5  -9  -3    6.70    8.00
  -5   9   3   11.40    6.60
   4  -9  -3   16.10    4.70
   4  -9  -3   15.00    9.30
  -4   9   3   22.80    6.30
  -4   9   3   21.10    7.50
   3  -9  -3   -8.60    4.70
   3  -9  -3   12.50    4.60
   3  -9  -3    6.70    6.00
  -3   9   3    5.50    4.40
  -3   9   3   15.30    5.40
   2  -9  -3    2.00    4.00
   2  -9  -3    1.30    6.10
  -2   9   3   -6.30    3.10
  -2   9   3   -4.30    2.50
   1  -9  -3    8.50    4.50
   1  -9  -3   -0.60    5.70
  -1   9   3    9.10    5.20
  -1   9   3   11.70    5.90
   0  -9  -3    8.70    6.00
   0  -9  -3   -3.20    3.40
   0   9   3   -4.10    3.80
   0   9   3   -2.80    4.70
   0   9   3   -1.30    2.80
  -1  -9  -3    1.40    5.60
  -1  -9  -3    3.50    4.60
   1   9   3   -0.70    5.10
   1   9   3    3.10    3.50
  -2  -9  -3   10.90    5.20
   2   9   3   13.90    7.10
   2   9   3   21.70    5.10
  -3  -9  -3   67.79    9.20
  -3  -9  -3  103.59   10.30
   3   9   3   93.69   12.30
   3   9   3   85.99   10.20
  -4  -9  -3  162.88   13.20
  -4  -9  -3  149.29   12.60
   4   9   3  189.18   14.50
   4   9   3  139.19   11.00
  -5  -9  -3    2.00    4.10
  -5  -9  -3   -5.30    5.00
   5   9   3   15.50    6.30
   5   9   3   13.40    7.40
  -6  -9  -3   -0.10    6.00
  -6  -9  -3   -4.30    6.50
  -6  -9  -3   -1.60    4.00
   6   9   3    6.70    4.60
   6   9   3    4.90    7.10
  -7  -9  -3   -5.80    5.20
  -7  -9  -3   -9.00    5.20
  -7  -9  -3  -17.00    8.90
   7   9   3    7.50    6.50
   7   9   3    8.30    7.90
  -8  -9  -3  -13.00    9.90
  -8  -9  -3   -6.40    5.10
   8   9   3    0.50    4.50
   8   9   3   -5.60    6.90
  -9  -9  -3  -18.20   10.50
  -9  -9  -3    5.50    7.00
   9   9   3    2.60    5.60
   9   9   3   -1.80    7.40
   5 -10  -3   -1.70    9.30
  -5  10   3   -1.50    5.80
   4 -10  -3    0.70    4.30
   4 -10  -3    9.30    9.70
  -4  10   3    0.60    4.30
   3 -10  -3   -1.90    6.90
   3 -10  -3   -3.10    7.80
   3 -10  -3   -1.10    3.90
  -3  10   3    2.40    5.30
  -3  10   3   -8.10    3.90
   2 -10  -3    5.70    4.70
   2 -10  -3    3.80    7.10
  -2  10   3   -4.10    4.90
  -2  10   3    5.00    4.30
   1 -10  -3   13.90    5.60
   1 -10  -3   12.90    7.50
  -1  10   3    6.50    5.50
  -1  10   3   -7.20    4.90
   0 -10  -3    1.30    4.80
   0 -10  -3   -0.10    5.60
   0  10   3    3.70    4.10
   0  10   3    2.60    5.30
  -1 -10  -3   -1.50    4.10
  -1 -10  -3    0.60    5.60
   1  10   3   -9.20    5.10
   1  10   3    0.30    4.40
   1  10   3   -2.50    3.40
  -2 -10  -3    7.30    6.20
  -2 -10  -3    3.00    4.90
   2  10   3   12.90    5.30
   2  10   3   10.90    7.50
  -3 -10  -3   46.20    9.00
   3  10   3   53.69   10.70
   3  10   3   52.99    8.80
  -4 -10  -3   12.10    5.60
  -4 -10  -3    6.60    6.40
   4  10   3   -0.30    4.50
   4  10   3    4.90    7.50
  -5 -10  -3   -8.20    5.40
  -5 -10  -3    0.90    5.60
   5  10   3   -3.80    4.70
   5  10   3    8.30    6.00
  -6 -10  -3    0.60    4.80
   6  10   3    0.20    5.40
   6  10   3   -3.00    6.90
  -7 -10  -3    4.50    6.40
  -7 -10  -3   -9.50    6.80
   7  10   3   -7.30    6.50
   7  10   3   -6.80    5.00
  -8 -10  -3  -14.60   10.80
  -8 -10  -3    4.40    5.60
   8  10   3   -2.10    5.10
   8  10   3    6.80    7.20
   3 -11  -3   10.20    5.30
   3 -11  -3   -3.60    7.70
   3 -11  -3   11.70   10.30
  -3  11   3    4.70    5.10
   2 -11  -3    6.30    5.60
   2 -11  -3    2.80    7.50
  -2  11   3    3.30    5.30
  -2  11   3   -7.80    4.40
   1 -11  -3   11.70    7.50
   1 -11  -3   -3.80    4.60
  -1  11   3    0.80    5.20
  -1  11   3    0.60    5.40
   0 -11  -3   -7.20    6.10
   0 -11  -3   -4.70    4.20
   0  11   3    9.70    6.20
   0  11   3    5.30    6.30
  -1 -11  -3   -1.60    6.40
  -1 -11  -3   -4.30    5.30
   1  11   3   -1.40    6.30
   1  11   3   -5.70    4.00
  -2 -11  -3   21.80    7.20
  -2 -11  -3    4.90    6.70
   2  11   3   21.90    6.20
   2  11   3   22.70    6.00
   2  11   3    9.60    8.10
  -3 -11  -3    4.50    6.20
  -3 -11  -3   11.60    7.70
   3  11   3   -8.30    6.40
   3  11   3    9.10    4.70
   3  11   3   -2.60    4.50
  -4 -11  -3  -10.30    4.90
   4  11   3   -6.90    7.30
   4  11   3    1.20    4.90
  -5 -11  -3   -8.80    5.70
   5  11   3    0.70    8.10
   5  11   3   -8.30    4.30
  -6 -11  -3    8.90    7.20
   6  11   3   -3.00    5.60
   6  11   3   -1.90    5.60
  -7 -11  -3    6.60    7.40
   7  11   3   -9.90    7.30
   7  11   3   -7.70    6.60
   2 -12  -3    2.00    8.10
   1 -12  -3    1.00    5.60
   1 -12  -3   -2.70    5.70
  -1  12   3    1.10    6.50
  -1  12   3    6.30    5.80
   0 -12  -3   17.40    9.00
   0 -12  -3   15.70    7.20
   0  12   3   30.00    9.70
   0  12   3   38.50    8.80
  -1 -12  -3    6.40    6.20
  -1 -12  -3    6.20    7.30
   1  12   3   16.00    6.80
   1  12   3   -8.20    6.40
  -2 -12  -3    2.90    7.20
  -2 -12  -3   12.10    6.80
   2  12   3    9.70    7.40
   2  12   3    6.40    5.50
  -3 -12  -3   12.20    8.50
  -3 -12  -3   -6.60    5.40
   3  12   3    7.80    5.10
   3  12   3    1.00    8.00
  -4 -12  -3   -2.00    6.30
   4  12   3   15.90    5.50
   4  12   3   -0.90    5.40
   4  12   3   -5.20    8.00
  -5 -12  -3   -6.20    6.80
   5  12   3   -2.90    7.90
   5  12   3    8.80    7.20
   3   9  -4   15.60    6.80
  -3  -9   4  -11.20    7.60
  -3  -9   4    7.30    7.70
   2   9  -4   -4.00    4.30
  -2  -9   4  -14.80    9.30
  -2  -9   4    1.20    5.40
   1   9  -4   -2.60    5.50
  -1  -9   4  -24.00    8.40
  -1  -9   4   -4.40    6.60
   0   9  -4    5.30    5.60
   0   9  -4    9.60    6.30
   0  -9   4  -17.30    8.90
   0  -9   4   -2.20    6.00
  -1   9  -4   12.60    7.00
  -1   9  -4    2.00    5.30
   1  -9   4   -5.90    6.50
  -2   9  -4    5.70    6.50
  -2   9  -4   21.40    8.00
   2  -9   4    6.00    5.90
  -3   9  -4   -4.20    5.80
   3  -9   4    0.50    7.50
   5   8  -4   14.20    8.70
  -5  -8   4   -0.60   11.30
  -5  -8   4    3.80    5.20
   4   8  -4   25.20    8.50
  -4  -8   4    7.60    7.30
  -4  -8   4   -9.20    9.60
   3   8  -4    9.00    6.70
  -3  -8   4   -8.40    6.70
  -3  -8   4    5.20    6.40
   2   8  -4    3.20    6.20
  -2  -8   4  -11.00    8.90
  -2  -8   4    0.70    5.80
   1   8  -4   -0.70    5.20
   1   8  -4   10.90    4.80
  -1  -8   4    1.50    6.00
  -1  -8   4    5.80    7.90
   0   8  -4   -1.00    3.60
   0   8  -4   -5.80    3.30
   0  -8   4   -2.90    4.70
   0  -8   4  -15.80    5.10
  -1   8  -4   33.80    8.20
  -1   8  -4   19.80    7.50
   1  -8   4   14.70    6.50
   1  -8   4   15.10    8.90
  -2   8  -4    5.10    4.60
  -2   8  -4   -0.60    5.20
   2  -8   4    7.10    7.20
  -3   8  -4    1.90    4.80
  -3   8  -4    0.40    5.60
   3  -8   4   -1.60    5.40
  -4   8  -4   -1.30    5.70
   4  -8   4    2.00    6.80
  -5   8  -4    0.20    7.00
   5  -8   4    3.20    7.10
   5  -8   4    2.80    7.70
   6   7  -4   -3.20    4.60
  -6  -7   4  -28.50    8.50
  -6  -7   4   -5.60    9.20
  -6  -7   4   -4.70    5.70
   5   7  -4    3.80    5.30
  -5  -7   4   -2.50    6.20
  -5  -7   4  -14.60    7.90
  -5  -7   4   19.10    5.20
   4   7  -4   21.20    7.70
  -4  -7   4   28.90    6.60
  -4  -7   4   16.40    7.20
  -4  -7   4   23.10   11.80
   3   7  -4    5.00    6.00
  -3  -7   4   -3.10    5.20
  -3  -7   4   16.60    4.90
  -3  -7   4   -1.10    9.00
   2   7  -4    5.70    5.70
   2   7  -4    6.30    3.40
  -2  -7   4  -13.50    8.00
  -2  -7   4    9.30    6.40
  -2  -7   4   20.20    5.60
   1   7  -4   12.80    5.30
   1   7  -4    2.20    3.60
  -1  -7   4   11.40    9.80
  -1  -7   4   13.40    6.60
  -1  -7   4    5.20    4.00
   0   7  -4   21.60    6.60
   0   7  -4   18.60    5.30
   0  -7   4   33.60    8.00
   0  -7   4   30.10   11.00
  -1   7  -4   -2.70    4.40
  -1   7  -4    1.60    4.10
   1  -7   4    0.00    5.70
   1  -7   4   -4.00    6.00
  -2   7  -4    2.70    5.20
  -2   7  -4    1.70    4.40
   2  -7   4    9.50    5.60
  -3   7  -4    2.60    4.00
  -3   7  -4    2.50    5.20
   3  -7   4    9.90    5.60
  -4   7  -4    8.40    4.90
  -4   7  -4   -6.30    4.80
   4  -7   4   -5.40    6.20
  -5   7  -4   19.30    8.30
   5  -7   4   28.20    9.20
   5  -7   4    2.90    6.30
  -6   7  -4    1.10    6.20
   6  -7   4   -6.70    5.60
   6  -7   4   -3.70    6.30
  -7   7  -4   22.10    9.70
   7  -7   4   17.00    8.90
   7  -7   4   13.90    9.00
   7   6  -4   -6.80    5.50
  -7  -6   4   -8.40    8.90
  -7  -6   4    6.60    9.80
   6   6  -4    9.10    7.00
  -6  -6   4    1.00    6.50
  -6  -6   4    4.20    6.00
  -6  -6   4  -16.40    6.70
   5   6  -4   12.50    7.00
  -5  -6   4   14.80    6.80
  -5  -6   4    4.80    7.70
  -5  -6   4   16.20    8.40
   4   6  -4    6.90    4.80
  -4  -6   4    8.30    4.40
  -4  -6   4    6.40    6.00
  -4  -6   4   -8.30    7.60
   3   6  -4  131.69   11.00
  -3  -6   4  127.29   10.70
  -3  -6   4  115.49   14.90
  -3  -6   4  127.19   12.20
   2   6  -4   23.00    4.30
   2   6  -4   26.10    7.10
  -2  -6   4    7.20    7.00
  -2  -6   4   31.20    7.80
  -2  -6   4   30.90    6.40
   1   6  -4    1.40    4.50
   1   6  -4   -4.20    2.60
  -1  -6   4    2.50    2.00
  -1  -6   4   -1.40    3.50
  -1  -6   4   -1.60    5.20
  -1  -6   4    9.80    8.40
   0   6  -4    8.30    5.30
   0   6  -4    8.20    4.30
   0  -6   4    2.60    5.60
   0  -6   4    9.20    4.40
   0  -6   4    9.80    7.20
  -1   6  -4   -1.10    3.50
  -1   6  -4   -1.70    4.20
   1  -6   4   -7.00    3.00
   1  -6   4   -1.30    4.40
   1  -6   4    2.20    6.10
  -2   6  -4   10.20    4.40
  -2   6  -4    0.40    4.90
   2  -6   4   -2.20    3.80
   2  -6   4    3.30    6.20
   2  -6   4    1.50    4.40
  -3   6  -4   31.70    7.50
  -3   6  -4   20.00    5.50
   3  -6   4   25.60    6.00
   3  -6   4   17.20    7.30
  -4   6  -4    3.20    4.30
  -4   6  -4    0.40    4.20
   4  -6   4    4.60    6.00
  -5   6  -4   17.60    7.20
  -5   6  -4   21.80    6.10
   5  -6   4   16.60    6.90
   5  -6   4   11.00    6.60
  -6   6  -4    8.10    5.40
   6  -6   4    0.90    5.40
   6  -6   4   -4.60    6.30
  -7   6  -4   21.70    9.10
  -7   6  -4   36.00    8.60
   7  -6   4   21.60    8.00
   7  -6   4   21.80    8.40
  -8   6  -4    5.80    5.90
  -8   6  -4   -2.00    4.70
   8  -6   4    3.50    8.30
   8  -6   4   13.20    8.20
   8   5  -4   20.00    9.30
  -8  -5   4   24.20   11.20
  -8  -5   4  -12.00    8.40
   7   5  -4    9.50    6.60
  -7  -5   4   -9.60    7.80
  -7  -5   4    3.50    8.20
   6   5  -4   -4.10    4.80
  -6  -5   4    6.00    5.10
  -6  -5   4  -13.20    6.80
  -6  -5   4   -3.00    7.80
   5   5  -4    5.50    5.40
  -5  -5   4    6.10    4.70
  -5  -5   4   -3.20    7.20
  -5  -5   4   -2.40    6.40
   4   5  -4   21.10    6.70
  -4  -5   4   19.90    7.80
  -4  -5   4    9.80    6.80
  -4  -5   4   24.70    7.00
   3   5  -4    5.30    5.00
   3   5  -4   -0.70    1.80
  -3  -5   4   -1.90    7.10
  -3  -5   4   -4.30    4.20
  -3  -5   4   -5.50    2.80
   2   5  -4    1.10    2.30
   2   5  -4   -0.70    4.50
  -2  -5   4   -2.50    6.80
  -2  -5   4    0.00    4.60
  -2  -5   4    1.20    3.70
   1   5  -4   49.20    7.80
   1   5  -4   41.80    5.40
  -1  -5   4   45.80    3.20
  -1  -5   4   32.70    9.40
  -1  -5   4   60.29    9.10
  -1  -5   4   55.19    7.00
   0   5  -4   -1.80    2.40
   0   5  -4    0.80    3.00
   0  -5   4    5.90    5.00
   0  -5   4    1.50    7.00
   0  -5   4    6.70    4.00
  -1   5  -4    3.30    4.10
  -1   5  -4    2.50    3.50
   1  -5   4   11.90    4.60
   1  -5   4   14.30    5.20
   1  -5   4   -0.10    5.10
  -2   5  -4    5.20    2.10
  -2   5  -4   -1.20    3.70
  -2   5  -4   -1.80    3.20
   2  -5   4   -3.80    3.70
   2  -5   4    2.10    5.30
   2  -5   4    0.70    7.20
  -3   5  -4    1.40    4.30
  -3   5  -4    2.90    2.30
  -3   5  -4    0.90    3.20
   3  -5   4    3.10    5.00
   3  -5   4    0.80    3.90
   3  -5   4   -1.40    2.60
  -4   5  -4   -5.30    4.10
  -4   5  -4    1.30    4.10
   4  -5   4    8.90    6.40
   4  -5   4   -4.00    4.80
  -5   5  -4   89.89   11.80
  -5   5  -4   85.19    8.60
   5  -5   4   86.89   11.00
   5  -5   4   88.39    9.90
  -6   5  -4    2.60    5.50
  -6   5  -4    3.30    4.40
  -6   5  -4    5.20    4.70
   6  -5   4   -0.30    5.70
   6  -5   4   -5.90    4.60
  -7   5  -4   -1.70    3.90
  -7   5  -4    9.10    5.30
   7  -5   4    4.20    6.00
   7  -5   4    0.50    6.50
  -8   5  -4   -0.40    6.30
  -8   5  -4   -3.00    4.80
   8  -5   4   11.90    6.60
   8   4  -4   -0.70    3.50
   8   4  -4    1.30    6.20
  -8  -4   4  -10.20    7.70
  -8  -4   4    8.30    7.40
   7   4  -4    6.70    5.90
  -7  -4   4   -6.00    7.10
  -7  -4   4    1.60    5.20
   6   4  -4    3.40    5.40
  -6  -4   4    3.70    6.80
  -6  -4   4    1.70    6.60
  -6  -4   4    7.00    5.10
   5   4  -4    4.90    5.00
  -5  -4   4    4.60    6.90
  -5  -4   4   -2.50    3.70
  -5  -4   4   -0.50    5.60
   4   4  -4   86.19    9.40
  -4  -4   4   57.39    9.80
  -4  -4   4   75.59    9.30
  -4  -4   4   62.09   10.80
   3   4  -4    0.90    4.00
  -3  -4   4    4.60    5.80
  -3  -4   4    2.30    4.60
  -3  -4   4   -1.00    6.10
   2   4  -4    5.50    4.30
   2   4  -4    0.50    2.00
  -2  -4   4    2.70    4.10
  -2  -4   4    0.10    3.40
  -2  -4   4   -1.70    5.70
   1   4  -4   10.50    3.00
   1   4  -4   11.00    3.90
  -1  -4   4   13.30    5.00
  -1  -4   4   15.20    1.60
  -1  -4   4   21.00    6.40
  -1  -4   4   17.70    3.20
  -1  -4   4   18.70    4.80
   0   4  -4    0.00    2.20
   0   4  -4    3.90    3.00
   0  -4   4    3.30    4.60
   0  -4   4    2.10    4.40
   0  -4   4    4.90    3.70
  -1   4  -4   13.40    4.00
  -1   4  -4   16.00    4.80
   1  -4   4   14.20    4.80
   1  -4   4   15.60    6.40
   1  -4   4   18.30    5.60
  -2   4  -4   52.39    7.30
  -2   4  -4   68.19    6.00
  -2   4  -4   67.89    4.90
  -2   4  -4   65.79    7.90
   2  -4   4   78.09    9.30
   2  -4   4   67.79    6.50
   2  -4   4   68.19   11.20
   2  -4   4   65.29    7.90
  -3   4  -4   33.50    6.30
  -3   4  -4   36.20    4.80
  -3   4  -4   39.20    5.80
  -3   4  -4   29.10    5.80
   3  -4   4   32.30    6.90
   3  -4   4   33.70    6.60
   3  -4   4   29.80    4.40
  -4   4  -4  191.78   13.70
  -4   4  -4  189.58   11.00
   4  -4   4  184.58    6.70
   4  -4   4  211.48   13.60
   4  -4   4  197.18   13.00
  -5   4  -4   14.70    4.80
  -5   4  -4   14.30    5.90
   5  -4   4    4.40    5.40
   5  -4   4   16.50    5.20
  -6   4  -4    9.40    5.20
  -6   4  -4   -5.60    4.30
  -6   4  -4    4.60    4.20
   6  -4   4    8.90    5.80
   6  -4   4    3.90    5.60
  -7   4  -4    0.90    4.10
  -7   4  -4    0.40    4.10
  -7   4  -4   -0.10    4.80
   7  -4   4   -6.60    4.50
   7  -4   4    0.50    4.70
  -8   4  -4   -3.50    5.30
  -8   4  -4    0.10    3.80
   8  -4   4   -1.90    5.80
  -9   4  -4    9.80    5.60
  -9   4  -4   -2.00    6.40
   9  -4   4   -5.50    6.10
   8   3  -4    1.50    3.70
   8   3  -4    0.60    5.80
  -8  -3   4    6.30    8.00
  -8  -3   4    2.20    7.50
   7   3  -4   17.40    6.80
   7   3  -4   13.10    4.90
  -7  -3   4    6.70    7.20
  -7  -3   4   17.50    8.40
   6   3  -4   -5.50    4.00
  -6  -3   4    4.00    4.20
  -6  -3   4    1.00    5.60
  -6  -3   4   -1.50    6.30
   5   3  -4  128.99   10.50
  -5  -3   4  149.88   14.80
  -5  -3   4  124.09   13.50
  -5  -3   4  123.19   10.00
   4   3  -4   50.09    7.50
  -4  -3   4   41.40    7.40
  -4  -3   4   42.30    6.80
  -4  -3   4   33.50    8.30
   3   3  -4    1.80    3.40
  -3  -3   4    3.30    3.60
  -3  -3   4    0.50    3.60
  -3  -3   4   10.20    5.50
   2   3  -4    0.00    1.60
   2   3  -4    0.00    2.30
   2   3  -4   -0.10    2.40
  -2  -3   4   -2.20    3.80
  -2  -3   4    3.00    3.50
  -2  -3   4    0.50    3.20
  -2  -3   4   -2.80    4.40
   1   3  -4    7.70    2.90
   1   3  -4    8.10    3.30
   1   3  -4    7.60    3.30
  -1  -3   4    5.90    1.90
  -1  -3   4    7.30    4.10
  -1  -3   4    7.60    5.50
  -1  -3   4    9.80    4.20
   0   3  -4  166.58    9.90
   0   3  -4  176.18    9.60
   0   3  -4  185.28    9.30
   0  -3   4  157.58    9.60
   0  -3   4  153.58   13.20
   0  -3   4  158.88    8.30
   0  -3   4  160.58    9.80
  -1   3  -4    8.90    2.90
  -1   3  -4   16.40    4.60
  -1   3  -4    7.80    3.20
   1  -3   4   10.80    4.40
   1  -3   4   11.90    4.90
   1  -3   4    7.90    4.20
   1  -3   4    9.50    4.10
  -2   3  -4   20.80    4.90
  -2   3  -4   39.20    5.60
  -2   3  -4   38.30    3.60
  -2   3  -4   35.80    5.20
   2  -3   4   24.80    6.40
   2  -3   4   46.80    6.60
   2  -3   4   37.90    6.40
   2  -3   4   32.80    4.60
  -3   3  -4   51.79    6.90
  -3   3  -4   58.19    6.80
  -3   3  -4   51.69    5.90
  -3   3  -4   63.29    5.20
   3  -3   4   56.39    8.00
   3  -3   4   61.89    4.90
   3  -3   4   63.09    8.10
  -4   3  -4   11.60    4.80
  -4   3  -4   10.90    4.20
   4  -3   4   22.70    6.90
   4  -3   4   17.70    4.80
   4  -3   4   17.50    5.70
   4  -3   4   15.80    2.10
  -5   3  -4   19.00    4.70
  -5   3  -4   16.90    5.00
  -5   3  -4    8.40    4.20
   5  -3   4   17.90    5.60
   5  -3   4   12.50    6.60
   5  -3   4    9.00    4.60
  -6   3  -4   -0.20    3.60
  -6   3  -4    2.90    3.70
  -6   3  -4   -1.00    3.80
   6  -3   4   -3.00    4.30
   6  -3   4   -5.10    3.70
  -7   3  -4    9.60    4.40
  -7   3  -4    4.40    5.10
  -7   3  -4   17.70    7.00
   7  -3   4    9.70    5.70
  -8   3  -4    0.50    5.40
  -8   3  -4    2.50    5.00
   8  -3   4   -1.70    4.80
  -9   3  -4   -0.10    4.00
  -9   3  -4    0.80    6.00
   9  -3   4    0.30    5.80
 -10   3  -4    4.10    6.50
 -10   3  -4    5.30    7.80
  10  -3   4   -1.90    6.30
   9   2  -4   -1.10    2.80
   9   2  -4   -8.60    4.20
  -9  -2   4   -4.40    6.00
  -9  -2   4    1.50    6.40
   8   2  -4    3.90    5.60
   8   2  -4    5.00    3.90
  -8  -2   4    0.30    5.00
  -8  -2   4    4.40    6.90
   7   2  -4   85.89   10.10
   7   2  -4   74.59    9.20
  -7  -2   4   64.29   11.00
  -7  -2   4   70.29   13.00
   6   2  -4  133.29   10.00
  -6  -2   4  120.69   13.00
  -6  -2   4  138.19   15.70
  -6  -2   4  119.99    9.30
   5   2  -4  652.23   20.20
   5   2  -4  663.73   20.90
  -5  -2   4  725.23   27.70
  -5  -2   4  704.13   30.30
  -5  -2   4  677.43   20.90
   4   2  -4   -1.70    3.00
   4   2  -4   -1.70    2.70
  -4  -2   4    3.60    4.00
  -4  -2   4    5.80    5.00
  -4  -2   4    1.80    3.50
   3   2  -4   26.70    4.90
   3   2  -4   26.80    5.00
   3   2  -4   30.30    5.00
  -3  -2   4   26.10    5.00
  -3  -2   4   22.70    5.20
  -3  -2   4   20.10    5.70
   2   2  -4   73.79    5.90
   2   2  -4   69.99    6.40
   2   2  -4   80.09    6.70
  -2  -2   4   81.79    3.70
  -2  -2   4   80.79    7.30
  -2  -2   4   92.49    9.30
  -2  -2   4   82.39    6.40
   1   2  -4   17.40    3.30
   1   2  -4   20.30    3.90
   1   2  -4   13.80    3.80
   1   2  -4   11.50    2.50
  -1  -2   4   13.50    4.50
  -1  -2   4    7.80    3.60
  -1  -2   4   15.10    4.80
  -1  -2   4   11.90    2.20
   0   2  -4   47.90    4.90
   0   2  -4   52.39    5.50
   0   2  -4   44.90    5.70
   0   2  -4   44.80    5.00
   0  -2   4   44.60    7.40
   0  -2   4   47.40    4.20
   0  -2   4   49.50    5.20
   0  -2   4   48.30    6.30
   0  -2   4   39.80    5.90
  -1   2  -4   31.30    5.00
  -1   2  -4   23.90    4.20
  -1   2  -4   21.30    3.80
  -1   2  -4   23.80    4.60
   1  -2   4   19.30    4.90
   1  -2   4   19.30    3.50
   1  -2   4   23.90    6.10
   1  -2   4   19.50    3.90
   1  -2   4   24.70    5.00
  -2   2  -4  531.05   16.10
  -2   2  -4  554.44   18.20
  -2   2  -4  539.75   12.70
  -2   2  -4  546.15   18.00
   2  -2   4  509.15   17.40
   2  -2   4  525.45   22.20
   2  -2   4  549.45   15.00
   2  -2   4  549.74   19.30
  -3   2  -4  424.16   14.40
  -3   2  -4  423.96   16.40
  -3   2  -4  432.76   16.80
   3  -2   4  431.36   11.70
   3  -2   4  457.55   18.20
   3  -2   4  436.06   16.30
  -4   2  -4   13.40    4.00
  -4   2  -4   18.60    4.70
  -4   2  -4   13.90    4.20
   4  -2   4   17.40    4.00
   4  -2   4   18.30    5.10
   4  -2   4   12.00    5.60
   4  -2   4   18.00    2.10
  -5   2  -4   18.70    5.20
  -5   2  -4   13.10    5.00
  -5   2  -4   23.20    4.50
   5  -2   4   16.00    6.70
   5  -2   4   16.10    5.40
   5  -2   4   21.00    4.70
  -6   2  -4    0.80    4.10
  -6   2  -4    0.90    4.30
  -6   2  -4    2.20    3.60
   6  -2   4   -0.40    4.40
  -7   2  -4   -0.80    4.60
  -7   2  -4   -0.60    3.60
  -7   2  -4    4.00    5.20
   7  -2   4   -5.60    3.90
  -8   2  -4   10.80    6.30
  -8   2  -4    3.70    4.60
  -8   2  -4    5.80    4.30
   8  -2   4   16.90    6.70
  -9   2  -4   12.90    7.40
  -9   2  -4   13.10    6.80
   9  -2   4    7.30    6.60
 -10   2  -4    8.60    7.10
 -10   2  -4    9.00    7.00
  10  -2   4   13.90    7.20
   9   1  -4   -2.20    4.70
   9   1  -4   -0.40    3.10
  -9  -1   4    1.80    6.80
  -9  -1   4   -1.40    5.30
   8   1  -4   11.30    5.40
   8   1  -4    7.70    3.60
  -8  -1   4    7.50    7.60
  -8  -1   4    0.60    6.00
   7   1  -4  136.39   10.50
   7   1  -4  144.09   10.50
  -7  -1   4  151.28   15.50
  -7  -1   4  136.19   14.40
   6   1  -4   25.10    5.40
   6   1  -4   22.90    5.30
  -6  -1   4   21.40    5.10
  -6  -1   4   31.40    8.40
  -6  -1   4   11.00    5.70
   5   1  -4    0.90    2.20
   5   1  -4    8.70    3.50
   5   1  -4    4.70    3.90
  -5  -1   4    8.70    3.60
  -5  -1   4   -2.90    4.50
  -5  -1   4   -0.10    4.50
   4   1  -4    4.60    3.20
   4   1  -4   -1.10    2.50
  -4  -1   4    1.80    4.10
  -4  -1   4    3.40    3.20
  -4  -1   4    1.40    2.80
   3   1  -4    1.20    2.80
   3   1  -4    2.90    2.20
  -3  -1   4    5.70    2.50
  -3  -1   4   -0.70    2.50
  -3  -1   4    3.70    0.70
  -3  -1   4    1.90    2.50
  -3  -1   4    5.00    4.00
   2   1  -4   70.19    5.50
   2   1  -4   63.19    5.50
   2   1  -4   65.99    5.50
  -2  -1   4   69.69    3.50
  -2  -1   4   73.09    6.30
  -2  -1   4   71.49    7.60
  -2  -1   4   69.49    6.00
  -2  -1   4   70.49    4.00
   1   1  -4  176.98    8.30
   1   1  -4  195.08    7.90
   1   1  -4  184.88    7.10
   1   1  -4  180.28    7.90
  -1  -1   4  184.88    8.30
  -1  -1   4  196.58    8.90
  -1  -1   4  174.18   10.40
  -1  -1   4  183.08   11.40
  -1  -1   4  183.98    4.80
  -1  -1   4  187.28    6.90
   0   1  -4  196.58    7.40
   0   1  -4  194.88    8.80
   0   1  -4  216.18   11.60
   0   1  -4  209.68    8.40
   0   1  -4  200.58    8.60
   0  -1   4  196.48    8.10
   0  -1   4  213.08    8.30
   0  -1   4  198.78    8.80
   0  -1   4  206.28   10.90
   0  -1   4  182.38   11.80
  -1   1  -4  227.58   12.20
  -1   1  -4  235.98    9.90
  -1   1  -4  229.78    9.90
  -1   1  -4  230.58   10.60
  -1   1  -4  224.58    8.90
   1  -1   4  240.18    9.40
   1  -1   4  234.68    9.50
   1  -1   4  227.18   10.10
   1  -1   4  226.38   11.30
   1  -1   4  219.28   12.60
  -2   1  -4   23.60    4.70
  -2   1  -4   34.30    4.80
  -2   1  -4   35.80    4.70
  -2   1  -4   33.60    4.80
  -2   1  -4   34.10    5.10
   2  -1   4   39.70    4.90
   2  -1   4   31.20    6.00
   2  -1   4   37.30    6.10
   2  -1   4   33.30    5.50
   2  -1   4   38.90    4.30
  -3   1  -4   54.39    5.70
  -3   1  -4   69.39    5.80
  -3   1  -4   70.39    6.80
  -3   1  -4   55.59    5.80
   3  -1   4   57.29    7.80
   3  -1   4   58.69    7.00
   3  -1   4   53.59    5.50
  -4   1  -4    0.00    2.60
  -4   1  -4    2.40    2.80
  -4   1  -4    1.90    3.30
   4  -1   4    5.80    3.30
   4  -1   4    7.70    5.00
   4  -1   4    1.60    1.10
   4  -1   4    6.70    3.40
   4  -1   4   -0.70    2.10
  -5   1  -4   -1.20    2.90
  -5   1  -4    2.40    3.60
  -5   1  -4   -0.10    2.80
   5  -1   4    4.80    4.30
   5  -1   4   -1.50    5.10
  -6   1  -4    9.50    4.10
  -6   1  -4    5.10    4.40
  -6   1  -4    7.70    3.70
   6  -1   4    0.20    4.20
  -7   1  -4   -2.10    2.90
  -7   1  -4   -2.00    2.70
  -7   1  -4   -3.40    3.10
   7  -1   4   -2.20    4.60
  -8   1  -4   20.70    7.20
  -8   1  -4   10.30    5.70
  -8   1  -4    8.90    4.70
   8  -1   4   16.20    6.00
  -9   1  -4   11.30    6.30
  -9   1  -4   13.50    6.90
   9  -1   4    8.50    6.00
 -10   1  -4   -6.20    5.50
 -10   1  -4   10.80    7.80
  10  -1   4    9.30    6.70
   9   0  -4   -0.80    3.70
   9   0  -4    0.80    4.20
  -9   0   4    2.00    6.50
  -9   0   4    2.30    5.40
   8   0  -4   34.90    6.20
   8   0  -4   32.40    6.50
  -8   0   4   23.30    9.10
  -8   0   4   24.00    8.00
   7   0  -4   13.70    5.00
   7   0  -4   23.70    5.10
  -7   0   4   10.60    6.00
  -7   0   4    7.50    6.20
   6   0  -4   -0.60    3.00
   6   0  -4    1.80    3.10
  -6   0   4    2.30    5.30
  -6   0   4    0.30    4.10
  -6   0   4   -0.10    1.50
   5   0  -4    4.50    3.20
   5   0  -4   -0.60    2.60
   5   0  -4    5.70    2.70
  -5   0   4    4.30    1.50
  -5   0   4    7.20    4.20
  -5   0   4    5.30    2.70
  -5   0   4    2.20    3.70
   4   0  -4    4.50    2.30
   4   0  -4    2.50    2.80
   4   0  -4    4.90    2.50
  -4   0   4    1.70    3.00
  -4   0   4    2.10    1.20
  -4   0   4    2.90    2.20
  -4   0   4   -0.90    3.70
   3   0  -4   10.30    3.10
   3   0  -4   12.90    3.20
  -3   0   4   12.70    3.50
  -3   0   4   12.40    3.60
  -3   0   4   13.70    3.00
  -3   0   4   14.50    4.20
   2   0  -4   91.99    5.50
   2   0  -4   92.89    6.10
   2   0  -4   89.29    5.30
  -2   0   4   83.29    6.10
  -2   0   4   92.89    5.10
  -2   0   4   89.19    5.30
  -2   0   4   96.59    4.70
  -2   0   4   86.29    5.40
  -2   0   4   90.99    7.90
   1   0  -4    3.70    2.30
   1   0  -4    0.10    2.00
   1   0  -4    1.40    1.50
   1   0  -4    1.60    2.20
  -1   0   4   -0.50    2.00
  -1   0   4    3.10    2.90
  -1   0   4    2.40    1.80
  -1   0   4    1.70    1.50
  -1   0   4    1.50    1.70
  -1   0   4    2.30    3.30
  -1   0   4    3.30    1.60
   0   0  -4   10.20    2.90
   0   0  -4    9.90    2.60
   0   0  -4    7.60    1.10
   0   0  -4    9.80    2.70
   0   0  -4    9.90    1.60
   0   0  -4   11.00    3.20
   0   0  -4    9.70    2.70
   0   0   4    8.40    2.20
   0   0   4    8.50    3.30
   0   0   4    4.40    3.00
   0   0   4   18.80    3.50
   0   0   4   12.10    2.60
  -1   0  -4  444.76   10.50
  -1   0  -4  467.35   13.50
  -1   0  -4  452.25   13.80
  -1   0  -4  449.16   12.50
  -1   0  -4  455.75   15.70
  -1   0  -4  462.05   16.20
   1   0   4  440.46   12.20
   1   0   4  440.56   13.30
   1   0   4  434.76   16.30
   1   0   4  459.05   13.60
   1   0   4  439.56   15.90
  -2   0  -4  522.95   14.40
  -2   0  -4  539.25   18.10
  -2   0  -4  542.35   15.60
  -2   0  -4  560.74   15.00
  -2   0  -4  546.15   18.50
  -2   0  -4  548.55   16.70
   2   0   4  560.14   19.10
   2   0   4  541.95   18.90
   2   0   4  557.64   16.40
   2   0   4  571.44   14.80
   2   0   4  568.34   16.20
  -3   0  -4  884.51   23.80
  -3   0  -4  890.01   26.30
  -3   0  -4  900.11   26.10
  -3   0  -4  888.91   22.30
  -3   0  -4  846.72   20.70
  -3   0  -4  857.11   23.60
   3   0   4  855.01   17.00
   3   0   4  860.81   22.70
   3   0   4  854.11   26.60
   3   0   4  865.91   23.20
   3   0   4  869.41   18.30
   3   0   4  880.51   20.70
  -4   0  -4  389.96   13.00
  -4   0  -4  379.16   15.20
  -4   0  -4  377.46   15.20
  -4   0  -4  376.06   16.80
   4   0   4  374.96   17.10
   4   0   4  395.76   14.80
   4   0   4  377.66   13.00
   4   0   4  374.66    9.40
  -5   0  -4   44.00    6.40
  -5   0  -4   45.50    5.60
  -5   0  -4   47.90    7.00
   5   0   4   47.70    8.30
   5   0   4   52.99    7.30
   5   0   4   41.90    3.20
  -6   0  -4    3.00    3.70
  -6   0  -4   -1.50    3.50
  -6   0  -4    1.50    2.10
  -6   0  -4   -0.40    2.80
  -6   0  -4    0.60    3.20
   6   0   4   -2.20    3.70
  -7   0  -4    2.00    3.60
  -7   0  -4    3.60    4.70
  -7   0  -4    8.50    5.10
   7   0   4    4.30    4.90
  -8   0  -4   39.50    6.90
  -8   0  -4   36.50    7.80
  -8   0  -4   64.29   10.40
   8   0   4   44.70    8.40
  -9   0  -4   53.69    7.90
  -9   0  -4   49.80    9.10
  -9   0  -4   49.50   10.70
   9   0   4   49.00    9.10
 -10   0  -4   45.70    9.80
 -10   0  -4   56.09   11.80
  10   0   4   38.50    9.00
 -11   0  -4    1.90    7.60
 -11   0  -4   -1.50    5.40
  11   0   4   -3.60    6.90
   9  -1  -4    6.20    4.70
   9  -1  -4    3.10    4.00
  -9   1   4    6.30    6.90
  -9   1   4    1.10    6.10
   8  -1  -4    1.90    4.10
   8  -1  -4    1.80    3.50
  -8   1   4    1.10    4.70
  -8   1   4    5.00    6.80
   7  -1  -4    2.60    3.20
   7  -1  -4   -0.60    3.30
  -7   1   4    0.50    4.20
  -7   1   4   -0.60    4.40
   6  -1  -4    0.70    2.90
   6  -1  -4    0.30    2.40
  -6   1   4    2.20    5.10
  -6   1   4   -0.70    1.70
  -6   1   4    1.60    4.00
   5  -1  -4    1.40    2.80
   5  -1  -4    0.40    2.40
   5  -1  -4    0.40    2.00
  -5   1   4   -0.10    3.40
  -5   1   4    0.00    1.80
  -5   1   4   -2.40    2.40
  -5   1   4    0.70    1.70
   4  -1  -4   -0.40    2.30
   4  -1  -4    1.60    1.80
   4  -1  -4   -1.50    2.00
  -4   1   4    0.40    2.80
  -4   1   4    0.80    1.70
  -4   1   4    1.80    1.70
  -4   1   4    0.10    3.20
   3  -1  -4   20.20    3.90
   3  -1  -4   18.30    2.80
   3  -1  -4   26.10    3.20
  -3   1   4   21.30    4.00
  -3   1   4   13.50    4.30
  -3   1   4   18.70    2.80
  -3   1   4   25.60    3.00
  -3   1   4   20.10    4.00
   2  -1  -4  475.15   11.40
   2  -1  -4  465.45   13.70
   2  -1  -4  476.75   11.70
   2  -1  -4  468.25   17.50
  -2   1   4  481.85   15.50
  -2   1   4  475.75   11.50
  -2   1   4  483.45   13.20
  -2   1   4  469.05   11.70
  -2   1   4  499.55   18.70
   1  -1  -4   60.49    5.50
   1  -1  -4   54.79    4.00
   1  -1  -4   54.49    3.80
   1  -1  -4   60.09    4.20
  -1   1   4   60.89    4.10
  -1   1   4   56.59    5.80
  -1   1   4   47.70    3.70
  -1   1   4   52.69    4.00
  -1   1   4   51.69    3.50
  -1   1   4   58.29    5.70
   0  -1  -4 1091.09   28.00
   0  -1  -4 1119.29   22.20
   0  -1  -4 1090.69   20.70
   0  -1  -4 1053.09   21.20
   0  -1  -4 1095.49   27.70
   0   1   4 1070.29   21.10
   0   1   4 1074.89   28.80
   0   1   4 1101.99   28.30
   0   1   4 1102.79   24.10
   0   1   4 1086.19   22.50
   0   1   4 1101.69   22.30
  -1  -1  -4  144.79    7.50
  -1  -1  -4  142.49    7.40
  -1  -1  -4  137.59    7.90
  -1  -1  -4  149.19    6.30
  -1  -1  -4  147.59    6.90
   1   1   4  148.29    8.10
   1   1   4  149.09    7.30
   1   1   4  136.79    4.50
   1   1   4  146.29    7.00
   1   1   4  142.89    8.40
   1   1   4  138.99    6.00
  -2  -1  -4   71.29    5.70
  -2  -1  -4   70.79    4.30
  -2  -1  -4   74.29    6.40
  -2  -1  -4   83.19    5.00
  -2  -1  -4   65.19    5.40
  -2  -1  -4   82.79    6.00
   2   1   4   75.89    5.00
   2   1   4   71.99    4.10
   2   1   4   81.59    6.20
   2   1   4   70.99    5.70
   2   1   4   85.69    6.20
   2   1   4   65.29    6.20
  -3  -1  -4  572.74   15.50
  -3  -1  -4  562.44   18.20
  -3  -1  -4  590.64   16.60
  -3  -1  -4  579.24   19.90
  -3  -1  -4  546.45   17.10
  -3  -1  -4  542.95   16.90
   3   1   4  566.94   16.70
   3   1   4  568.54   17.10
   3   1   4  570.54   15.10
   3   1   4  566.44   17.00
   3   1   4  585.54   14.20
  -4  -1  -4  117.89    8.50
  -4  -1  -4  116.59    5.10
  -4  -1  -4  117.49    8.30
  -4  -1  -4  116.59    7.20
   4   1   4  106.69    9.20
   4   1   4  105.69    7.50
   4   1   4  121.29    5.70
   4   1   4  129.49    8.10
   4   1   4  126.69    7.30
  -5  -1  -4   23.60    3.70
  -5  -1  -4   22.20    2.50
  -5  -1  -4   17.20    2.60
  -5  -1  -4   22.40    5.10
  -5  -1  -4   24.70    4.70
  -5  -1  -4   18.80    4.30
   5   1   4   21.50    6.80
   5   1   4   17.00    4.50
   5   1   4   18.30    3.20
  -6  -1  -4   24.30    5.50
  -6  -1  -4   30.20    3.10
  -6  -1  -4   28.60    5.80
  -6  -1  -4   28.80    5.30
  -6  -1  -4   30.20    4.60
  -6  -1  -4   30.40    3.10
   6   1   4   34.30    4.20
   6   1   4   28.10    7.20
   6   1   4   34.60    6.50
  -7  -1  -4   12.80    4.90
  -7  -1  -4    5.20    1.80
  -7  -1  -4    3.40    4.30
  -7  -1  -4    9.40    4.00
  -7  -1  -4    7.50    2.60
   7   1   4    3.60    2.60
   7   1   4    6.40    4.60
  -8  -1  -4   90.89    8.70
  -8  -1  -4   85.79   11.20
  -8  -1  -4   93.79   11.00
   8   1   4   72.89   10.00
  -9  -1  -4   41.90   10.20
  -9  -1  -4   50.09    7.90
  -9  -1  -4   26.10    6.90
   9   1   4   44.00    8.90
 -10  -1  -4   11.50    7.50
 -10  -1  -4   11.70    6.30
  10   1   4   11.20    7.10
 -11  -1  -4    0.80    5.80
 -11  -1  -4   -2.90    4.80
  11   1   4    7.40    7.10
   9  -2  -4    0.40    3.50
  -9   2   4    3.00    6.80
  -9   2   4    4.40    5.80
   8  -2  -4   -4.80    3.40
   8  -2  -4   -2.20    2.70
  -8   2   4   -0.30    5.10
  -8   2   4    4.60    6.60
   7  -2  -4    7.70    4.30
   7  -2  -4    3.70    2.80
  -7   2   4    2.60    5.00
  -7   2   4    1.10    5.00
  -7   2   4    4.40    2.90
   6  -2  -4   14.90    3.00
   6  -2  -4   13.50    4.50
  -6   2   4    9.20    4.70
  -6   2   4    8.10    4.90
  -6   2   4   12.60    3.40
   5  -2  -4   -1.10    2.70
   5  -2  -4   -0.60    1.60
   5  -2  -4   -0.10    1.90
  -5   2   4   -2.00    3.50
  -5   2   4    1.00    1.40
  -5   2   4    1.20    2.10
  -5   2   4   -2.80    3.20
   4  -2  -4   12.50    2.00
   4  -2  -4   16.20    2.30
   4  -2  -4   18.90    4.20
  -4   2   4   12.00    2.90
  -4   2   4   16.90    2.20
  -4   2   4   16.50    2.10
  -4   2   4   14.60    4.40
  -4   2   4   13.20    4.30
   3  -2  -4    6.90    1.50
   3  -2  -4    6.70    1.60
   3  -2  -4    8.10    3.10
  -3   2   4    5.40    2.60
  -3   2   4    6.50    1.40
  -3   2   4    4.80    3.20
  -3   2   4    6.90    1.40
   2  -2  -4   68.49    3.20
   2  -2  -4   56.79    4.90
   2  -2  -4   70.79    3.20
   2  -2  -4   63.49    5.80
  -2   2   4   74.19    5.50
  -2   2   4   73.09    6.00
  -2   2   4   63.99    5.90
  -2   2   4   67.49    2.90
  -2   2   4   73.79    3.20
  -2   2   4   59.09    6.00
   1  -2  -4  314.67    9.80
   1  -2  -4  295.17   10.10
   1  -2  -4  294.67    7.40
  -1   2   4  310.67   11.00
  -1   2   4  308.27    7.30
  -1   2   4  314.57   10.10
  -1   2   4  307.67   13.20
  -1   2   4  317.87    7.90
  -1   2   4  303.37   12.30
   0  -2  -4  297.57    9.30
   0  -2  -4  290.57    8.50
   0  -2  -4  299.97    8.60
   0  -2  -4  310.37   12.10
   0  -2  -4  294.17   10.40
   0  -2  -4  291.67    7.90
   0   2   4  294.77   10.70
   0   2   4  304.87    7.90
   0   2   4  292.27   12.30
   0   2   4  283.97    9.30
   0   2   4  300.47    8.60
  -1  -2  -4    1.50    1.20
  -1  -2  -4    0.40    2.00
  -1  -2  -4    0.20    1.80
  -1  -2  -4    2.20    1.40
  -1  -2  -4    1.40    2.20
  -1  -2  -4   -1.30    1.50
   1   2   4   -0.80    1.50
   1   2   4    2.90    2.50
   1   2   4   -2.70    2.40
   1   2   4    2.70    1.70
   1   2   4    1.80    1.40
   1   2   4    1.70    2.10
  -2  -2  -4  522.25   14.50
  -2  -2  -4  501.95   14.10
  -2  -2  -4  494.55   13.10
  -2  -2  -4  503.45   17.20
  -2  -2  -4  517.75   14.80
   2   2   4  508.65   13.00
   2   2   4  518.45   14.50
   2   2   4  515.95   14.40
   2   2   4  496.35   14.00
   2   2   4  519.65   15.40
   2   2   4  546.75   14.50
   2   2   4  503.45   17.80
  -3  -2  -4   48.40    4.80
  -3  -2  -4   51.99    5.10
  -3  -2  -4   51.59    3.90
  -3  -2  -4   42.30    5.20
  -3  -2  -4   36.00    4.70
  -3  -2  -4   50.09    5.70
  -3  -2  -4   44.40    4.10
   3   2   4   43.20    4.20
   3   2   4   49.20    4.60
   3   2   4   55.29    5.10
   3   2   4   48.70    5.50
   3   2   4   46.00    4.50
   3   2   4   48.40    6.00
  -4  -2  -4   31.80    4.60
  -4  -2  -4   36.20    5.20
  -4  -2  -4   32.50    1.50
  -4  -2  -4   35.70    3.60
  -4  -2  -4   36.70    5.40
  -4  -2  -4   41.60    5.80
   4   2   4   33.80    4.80
   4   2   4   35.30    6.80
   4   2   4   32.90    5.30
   4   2   4   33.30    4.40
   4   2   4   30.00    4.70
   4   2   4   30.40    3.90
  -5  -2  -4    4.00    3.40
  -5  -2  -4    2.20    3.00
  -5  -2  -4   -1.90    2.80
  -5  -2  -4    0.90    1.30
   5   2   4   -4.50    2.90
   5   2   4    0.80    3.30
   5   2   4    0.90    2.20
  -6  -2  -4   73.29    8.30
  -6  -2  -4   78.39    7.20
  -6  -2  -4   71.59    8.30
  -6  -2  -4   64.49    5.10
   6   2   4   64.59    7.10
   6   2   4   76.59    6.40
  -7  -2  -4   -1.60    3.20
  -7  -2  -4    2.10    3.80
  -7  -2  -4    1.30    3.60
  -7  -2  -4    1.60    2.10
   7   2   4    3.40    3.40
   7   2   4    1.80    4.50
  -8  -2  -4  402.66   16.80
  -8  -2  -4  408.56   23.30
  -8  -2  -4  380.36   18.50
   8   2   4  396.96   14.90
   8   2   4  399.46   18.90
  -9  -2  -4   72.19   11.80
  -9  -2  -4   74.29    9.70
  -9  -2  -4   55.19    8.10
   9   2   4   48.00    8.70
 -10  -2  -4   -8.70    5.30
 -10  -2  -4   -6.40    4.10
 -10  -2  -4    3.40    5.70
  10   2   4    6.00    6.60
 -11  -2  -4   -4.50    5.30
 -11  -2  -4   -3.70    5.90
  11   2   4   -6.00    5.80
  -9   3   4    8.70    6.70
  -9   3   4   12.80    7.40
  -8   3   4    2.80    5.00
  -8   3   4    3.90    5.00
   7  -3  -4    1.50    4.20
   7  -3  -4    7.40    2.20
  -7   3   4   -0.50    4.60
  -7   3   4   13.40    6.50
  -7   3   4    4.80    3.40
   6  -3  -4   11.00    1.90
   6  -3  -4    9.10    1.90
   6  -3  -4    6.00    4.20
  -6   3   4   12.90    4.00
  -6   3   4    7.60    4.90
  -6   3   4    3.10    4.90
   5  -3  -4   16.70    4.50
   5  -3  -4   20.90    1.70
   5  -3  -4   18.40    1.70
  -5   3   4   19.40    5.60
  -5   3   4   17.20    4.20
  -5   3   4   12.80    5.40
   4  -3  -4   45.80    5.80
  -4   3   4   39.40    5.20
  -4   3   4   34.90    6.70
  -4   3   4   32.70    6.30
   3  -3  -4   -3.00    2.10
  -3   3   4   -1.80    2.20
  -3   3   4   -1.80    2.40
   2  -3  -4   85.89    7.00
   2  -3  -4   71.59    5.50
  -2   3   4   68.89    6.70
   1  -3  -4  170.28    7.20
   1  -3  -4  162.38    4.40
   1  -3  -4  164.88    4.70
   1  -3  -4  180.08    9.30
   1  -3  -4  165.08    8.40
  -1   3   4  167.28    7.10
  -1   3   4  168.88    8.40
  -1   3   4  168.68    9.50
  -1   3   4  168.08    4.00
  -1   3   4  165.58    4.40
  -1   3   4  161.28    8.50
   0  -3  -4   78.99    4.40
   0  -3  -4   78.99    6.00
   0  -3  -4   72.09    4.20
   0  -3  -4   73.79    3.80
   0  -3  -4   75.59    5.60
   0  -3  -4   72.39    5.50
   0   3   4   78.49    4.40
   0   3   4   80.19    4.90
   0   3   4   74.39    6.20
   0   3   4   78.49    3.60
   0   3   4   81.49    4.10
  -1  -3  -4   48.40    5.00
  -1  -3  -4   49.60    3.70
  -1  -3  -4   53.39    3.10
  -1  -3  -4   55.59    4.30
   1   3   4   51.49    4.00
   1   3   4   47.70    5.40
   1   3   4   49.80    4.50
   1   3   4   50.59    3.50
   1   3   4   53.19    3.10
   1   3   4   46.70    2.90
   1   3   4   55.99    5.20
  -2  -3  -4   27.60    3.50
  -2  -3  -4   29.40    1.90
  -2  -3  -4   33.70    5.00
  -2  -3  -4   25.50    4.00
  -2  -3  -4   26.00    4.40
  -2  -3  -4   27.40    3.80
   2   3   4   30.70    5.30
   2   3   4   24.00    3.90
   2   3   4   21.70    3.50
   2   3   4   32.60    3.50
   2   3   4   27.40    3.80
   2   3   4   24.50    4.00
  -3  -3  -4    6.70    3.30
  -3  -3  -4    8.90    3.00
  -3  -3  -4    4.30    2.70
  -3  -3  -4    7.00    2.50
  -3  -3  -4    9.70    3.60
   3   3   4    8.00    2.80
   3   3   4    3.60    2.90
   3   3   4    6.10    2.50
   3   3   4    5.40    2.90
   3   3   4    9.50    4.60
   3   3   4    6.00    3.00
  -4  -3  -4    1.30    2.90
  -4  -3  -4    1.00    3.30
  -4  -3  -4    3.30    2.80
  -4  -3  -4    7.00    2.60
  -4  -3  -4    7.10    3.50
   4   3   4   -0.30    2.90
   4   3   4    4.90    2.90
   4   3   4    4.60    3.10
   4   3   4    4.00    2.50
   4   3   4    6.20    3.60
  -5  -3  -4  123.19    8.10
  -5  -3  -4  129.79    7.30
  -5  -3  -4  133.99    9.30
  -5  -3  -4  135.19   10.00
   5   3   4  130.69   10.80
   5   3   4  128.09    9.20
   5   3   4  141.39    8.30
  -6  -3  -4   47.20    6.40
  -6  -3  -4   40.70    5.40
  -6  -3  -4   38.30    5.90
  -6  -3  -4   33.10    6.40
   6   3   4   33.70    6.60
   6   3   4   48.40    6.30
  -7  -3  -4   44.50    7.90
  -7  -3  -4   57.89    7.20
  -7  -3  -4   42.50    6.90
   7   3   4   57.59    8.60
   7   3   4   49.40    6.70
  -8  -3  -4    2.80    5.90
  -8  -3  -4    4.20    4.70
  -8  -3  -4    3.00    4.10
   8   3   4    1.40    5.70
   8   3   4   -2.40    4.30
  -9  -3  -4   -2.30    4.40
  -9  -3  -4   -0.60    4.10
  -9  -3  -4    0.20    5.20
   9   3   4   -7.20    4.60
 -10  -3  -4    1.10    4.60
 -10  -3  -4    2.30    7.40
 -10  -3  -4    0.70    4.90
  10   3   4   -0.10    5.30
 -11  -3  -4   15.10    6.10
 -11  -3  -4    5.40    9.60
  11   3   4    7.80    7.00
  -8   4   4    0.10    3.60
  -8   4   4    3.40    5.90
  -8   4   4   18.10    7.50
  -7   4   4    5.10    5.50
  -7   4   4    0.80    3.70
  -7   4   4    3.10    2.90
  -6   4   4    6.70    3.50
  -6   4   4    6.40    5.30
  -5   4   4    3.50    3.60
  -5   4   4    2.70    2.90
  -4   4   4    3.10    3.80
  -4   4   4    4.90    3.10
   3  -4  -4   23.70    6.00
   2  -4  -4   58.49    7.10
   2  -4  -4   70.69    8.40
   1  -4  -4   16.10    4.00
   1  -4  -4   17.30    1.90
   1  -4  -4   19.40    4.30
  -1   4   4   19.70    4.10
  -1   4   4   17.60    1.40
  -1   4   4   18.40    1.50
  -1   4   4   19.90    4.10
   0  -4  -4    6.40    3.00
   0  -4  -4    2.70    1.90
   0  -4  -4    9.20    3.70
   0  -4  -4    5.90    1.90
   0  -4  -4    5.00    2.40
   0   4   4    3.70    1.60
   0   4   4    5.10    2.00
   0   4   4    6.40    1.70
   0   4   4    3.20    3.00
   0   4   4    3.20    2.50
  -1  -4  -4  190.78    7.10
  -1  -4  -4  207.38    7.90
  -1  -4  -4  192.98    9.30
   1   4   4  211.18   10.40
   1   4   4  191.58    9.40
   1   4   4  187.98    6.80
   1   4   4  183.18    7.40
   1   4   4  193.28    6.40
   1   4   4  196.98    5.80
   1   4   4  164.98    8.50
  -2  -4  -4   49.30    5.00
  -2  -4  -4   50.69    5.10
  -2  -4  -4   52.09    5.20
  -2  -4  -4   51.49    4.70
  -2  -4  -4   42.10    6.00
   2   4   4   41.60    4.00
   2   4   4   56.39    2.80
   2   4   4   52.99    5.90
   2   4   4   49.99    5.60
   2   4   4   51.99    6.00
   2   4   4   55.59    5.10
  -3  -4  -4  139.59    9.20
  -3  -4  -4  120.39    9.60
  -3  -4  -4  122.49    7.40
  -3  -4  -4  127.79    7.50
  -3  -4  -4  136.09    7.40
  -3  -4  -4  125.29    4.30
   3   4   4  128.29    8.20
   3   4   4  114.59    8.50
   3   4   4  114.59    7.90
   3   4   4  133.19    8.00
   3   4   4  125.09    8.00
  -4  -4  -4  251.47   10.80
  -4  -4  -4  265.47    9.40
  -4  -4  -4  275.97   14.60
  -4  -4  -4  269.37   11.80
   4   4   4  253.57   11.60
   4   4   4  280.97   12.00
   4   4   4  256.27   14.20
  -5  -4  -4  141.99   11.80
  -5  -4  -4  128.39    7.90
  -5  -4  -4  130.29    8.60
   5   4   4  121.39    8.90
   5   4   4  132.39    9.80
   5   4   4  134.99    3.50
   5   4   4  130.69   11.60
  -6  -4  -4   23.20    4.90
  -6  -4  -4   21.50    5.60
  -6  -4  -4   21.30    4.40
   6   4   4   23.50    2.00
   6   4   4   24.90    6.70
   6   4   4   25.20    5.60
  -7  -4  -4   47.70    7.40
  -7  -4  -4   61.99    7.70
  -7  -4  -4   68.29   10.50
   7   4   4   54.59    8.50
   7   4   4   54.69    8.00
  -8  -4  -4    4.50    6.70
  -8  -4  -4    2.90    4.20
  -8  -4  -4    4.60    4.00
   8   4   4    0.00    5.10
   8   4   4   -0.80    4.20
  -9  -4  -4    3.80    5.90
  -9  -4  -4   10.10    5.00
  -9  -4  -4    8.50    4.60
   9   4   4    7.80    5.00
   9   4   4    4.20    5.90
 -10  -4  -4    3.40    6.40
 -10  -4  -4    0.80    4.20
 -10  -4  -4   10.50    5.90
  10   4   4    0.10    5.10
 -11  -4  -4    2.50    9.20
 -11  -4  -4   10.90    5.70
  11   4   4   -3.60    5.70
  -8   5   4    8.00    5.50
  -8   5   4    5.40    4.00
  -7   5   4   15.60    3.90
  -7   5   4    6.80    5.90
  -7   5   4    3.30    4.00
  -6   5   4    3.90    2.70
  -6   5   4    1.80    3.30
  -6   5   4   -1.70    4.60
  -5   5   4    0.40    4.40
  -5   5   4    6.10    3.70
  -5   5   4    4.80    3.50
   4  -5  -4   28.80    7.60
  -4   5   4   37.50    6.10
  -4   5   4   32.50    6.20
   3  -5  -4   52.29    8.40
   3  -5  -4   58.89    8.80
  -3   5   4   52.09    7.10
  -3   5   4   53.09    6.20
   2  -5  -4    0.40    0.80
   2  -5  -4   -0.20    4.20
   2  -5  -4    3.20    3.90
   2  -5  -4    0.50    0.80
  -2   5   4   -6.10    2.10
  -2   5   4    4.30    2.90
   1  -5  -4   -5.40    3.30
   1  -5  -4    0.60    1.50
   1  -5  -4    0.50    3.60
   1  -5  -4   -0.90    1.40
  -1   5   4    0.00    1.00
  -1   5   4   -2.50    1.70
  -1   5   4    1.90    2.80
  -1   5   4    0.30    1.00
   0  -5  -4  188.18    7.00
   0  -5  -4  188.28    7.20
   0  -5  -4  179.98    9.90
   0   5   4  181.78    9.40
   0   5   4  189.38    9.30
   0   5   4  190.48    6.50
   0   5   4  185.48    7.50
   0   5   4  189.98    6.80
  -1  -5  -4  328.87   11.00
  -1  -5  -4  349.17   12.60
  -1  -5  -4  340.77   10.60
   1   5   4  323.47    9.50
   1   5   4  332.27    9.90
   1   5   4  354.16   13.40
   1   5   4  326.77   15.10
   1   5   4  321.87   12.80
   1   5   4  323.17   10.00
   1   5   4  348.47   10.80
  -2  -5  -4  106.09    6.60
  -2  -5  -4   96.79    6.60
  -2  -5  -4  103.09    7.10
   2   5   4   94.89    6.30
   2   5   4   87.79    7.40
   2   5   4   95.49    7.90
   2   5   4   91.09    7.30
  -3  -5  -4  331.47   12.80
  -3  -5  -4  308.17   11.50
  -3  -5  -4  297.57    8.00
  -3  -5  -4  287.67   15.00
  -3  -5  -4  327.47   14.10
   3   5   4  291.07   12.60
   3   5   4  293.57   12.10
   3   5   4  303.07   14.00
  -4  -5  -4   89.99    7.30
  -4  -5  -4   96.39    5.50
  -4  -5  -4   99.29   10.70
   4   5   4  105.09    8.50
   4   5   4   92.49    7.90
   4   5   4   87.99    8.90
  -5  -5  -4   37.70    4.80
  -5  -5  -4   36.60    5.90
  -5  -5  -4   35.30    7.70
   5   5   4   35.40    7.80
   5   5   4   37.90    6.50
   5   5   4   40.40    6.80
  -6  -5  -4    4.20    5.80
  -6  -5  -4    3.40    2.90
  -6  -5  -4   10.50    4.00
   6   5   4    6.00    4.70
   6   5   4   -4.10    3.90
   6   5   4    1.70    1.20
  -7  -5  -4   13.40    5.40
  -7  -5  -4   14.50    7.30
  -7  -5  -4    7.60    3.70
   7   5   4   17.00    6.50
   7   5   4    9.30    2.10
   7   5   4   12.40    5.90
  -8  -5  -4    0.60    5.10
  -8  -5  -4    3.40    3.80
  -8  -5  -4    5.40    4.40
   8   5   4    0.90    4.90
   8   5   4    1.30    5.20
   8   5   4    3.40    1.80
  -9  -5  -4    6.10    4.70
  -9  -5  -4    0.60    4.90
  -9  -5  -4    5.30    6.40
   9   5   4  -10.70    3.80
   9   5   4   -3.80    5.20
 -10  -5  -4    0.40    8.30
 -10  -5  -4    6.50    5.80
 -10  -5  -4    4.50    4.80
  10   5   4    3.20    6.70
  10   5   4   -4.50    4.40
 -11  -5  -4   16.40    6.10
 -11  -5  -4    0.30    7.70
  11   5   4    2.00    6.60
  -8   6   4    6.40    4.80
  -8   6   4    0.20    5.40
  -7   6   4    7.00    6.00
  -7   6   4   -0.20    3.50
  -6   6   4    3.70    2.90
  -6   6   4    2.10    5.00
  -6   6   4   -0.30    3.20
   5  -6  -4    0.20    7.80
  -5   6   4    8.70    4.10
  -5   6   4   14.20    6.20
  -5   6   4    8.10    4.20
   4  -6  -4   52.49    9.70
  -4   6   4   46.10    7.80
  -4   6   4   42.60    6.60
   3  -6  -4  309.27   17.40
   3  -6  -4  336.77   17.00
  -3   6   4  305.47   13.80
  -3   6   4  314.17   16.20
   2  -6  -4    0.30    1.70
   2  -6  -4    3.70    3.70
   2  -6  -4   -1.00    5.10
   2  -6  -4    2.40    1.80
  -2   6   4    2.50    1.10
  -2   6   4    3.00    1.20
  -2   6   4    3.60    2.70
  -2   6   4    1.40    2.90
   1  -6  -4    4.70    5.30
   1  -6  -4    4.90    2.30
   1  -6  -4   -0.70    0.80
   1  -6  -4    4.00    4.40
  -1   6   4    3.10    2.60
  -1   6   4    1.40    3.20
  -1   6   4    3.30    1.60
  -1   6   4    1.40    1.40
   0  -6  -4   17.00    5.10
   0  -6  -4   17.80    3.70
   0  -6  -4   17.20    3.30
   0   6   4   10.00    4.00
   0   6   4   14.60    2.90
   0   6   4   15.80    3.60
  -1  -6  -4    6.30    3.00
  -1  -6  -4   10.30    3.20
  -1  -6  -4    8.50    2.60
   1   6   4    6.70    2.40
   1   6   4    6.20    3.00
   1   6   4    6.40    3.00
   1   6   4    6.80    2.50
  -2  -6  -4  135.59    8.30
  -2  -6  -4  136.29    8.00
  -2  -6  -4  127.79    7.80
   2   6   4  137.49    8.60
   2   6   4  139.39    5.50
   2   6   4  128.29    9.30
   2   6   4  138.79    8.00
  -3  -6  -4    6.40    3.20
  -3  -6  -4    6.60    2.40
  -3  -6  -4    6.20    5.20
  -3  -6  -4    7.20    3.60
  -3  -6  -4    6.80    3.40
   3   6   4    8.20    3.50
   3   6   4    8.40    4.30
   3   6   4    6.60    3.50
  -4  -6  -4   42.70    8.70
  -4  -6  -4   40.40    6.00
  -4  -6  -4   48.80    5.10
   4   6   4   38.50    6.90
   4   6   4   36.80    6.90
   4   6   4   45.30    6.80
  -5  -6  -4   30.80    4.50
  -5  -6  -4   28.70    7.10
  -5  -6  -4   29.80    6.00
   5   6   4   46.10    7.80
   5   6   4   34.80    6.90
  -6  -6  -4   26.90    8.70
  -6  -6  -4   29.40    6.50
  -6  -6  -4   16.00    4.30
   6   6   4   31.80    6.60
   6   6   4   13.10    5.70
  -7  -6  -4   12.90    4.70
  -7  -6  -4   15.70    5.20
  -7  -6  -4   15.00    6.80
   7   6   4    9.40    6.10
   7   6   4    9.80    6.10
  -8  -6  -4   45.20   10.10
  -8  -6  -4   38.40    7.50
  -8  -6  -4   48.80    8.90
   8   6   4   44.40    9.30
   8   6   4   40.60    8.30
  -9  -6  -4   12.40    5.50
  -9  -6  -4    7.70    6.20
  -9  -6  -4   11.50    7.80
   9   6   4    9.40    6.60
   9   6   4    6.10    6.10
 -10  -6  -4    3.70    4.60
 -10  -6  -4    6.80    5.90
 -10  -6  -4   -0.40    9.30
  10   6   4    3.00    6.70
  10   6   4   -6.70    4.90
 -11  -6  -4  -23.00    8.60
 -11  -6  -4    7.40    5.30
  11   6   4   10.40    8.20
  -7   7   4    5.70    4.90
  -7   7   4    5.70    6.00
  -6   7   4   10.10    5.80
  -6   7   4   -1.10    4.00
   5  -7  -4   -4.90    7.70
  -5   7   4    3.80    3.60
  -5   7   4    4.60    3.50
   4  -7  -4   49.20   10.70
  -4   7   4   20.80    6.20
  -4   7   4   31.40    6.10
   3  -7  -4  179.28   15.10
   3  -7  -4  182.58    6.40
   3  -7  -4  180.58    6.60
   3  -7  -4  211.08   13.90
  -3   7   4  186.38   10.90
  -3   7   4  183.88   13.80
  -3   7   4  198.18   12.00
   2  -7  -4    1.80    2.10
   2  -7  -4    0.10    2.20
   2  -7  -4   -4.30    6.00
   2  -7  -4   -0.60    4.20
  -2   7   4   -5.20    2.80
  -2   7   4   -0.10    1.40
  -2   7   4    0.60    2.00
   1  -7  -4   12.20    3.20
   1  -7  -4   14.20    3.40
   1  -7  -4    7.60    4.40
  -1   7   4   11.30    3.20
  -1   7   4   12.70    4.70
  -1   7   4   12.40    2.80
   0  -7  -4    3.10    2.80
   0  -7  -4    7.10    4.10
   0  -7  -4    2.30    2.70
   0   7   4    5.70    2.80
   0   7   4    5.80    2.70
   0   7   4    7.50    4.40
   0   7   4    0.00    2.80
  -1  -7  -4   12.70    3.60
  -1  -7  -4    8.20    3.50
  -1  -7  -4   11.90    2.70
   1   7   4   12.40    4.70
   1   7   4    8.20    3.10
   1   7   4   11.60    3.40
   1   7   4   14.20    3.60
  -2  -7  -4  208.68    9.60
  -2  -7  -4  200.48   10.60
   2   7   4  205.28   12.00
   2   7   4  212.98    8.70
   2   7   4  212.68   10.60
   2   7   4  200.58   10.20
  -3  -7  -4   33.50    4.40
  -3  -7  -4   46.30    6.70
  -3  -7  -4   39.40    5.90
   3   7   4   49.50    7.00
   3   7   4   36.60    5.80
   3   7   4   38.80    3.60
   3   7   4   33.00    7.10
  -4  -7  -4   29.70    6.10
  -4  -7  -4   13.50    6.10
  -4  -7  -4   20.40    4.10
   4   7   4   31.10    7.10
   4   7   4   21.60    5.40
  -5  -7  -4    4.50    4.80
  -5  -7  -4    3.70    7.70
  -5  -7  -4    4.20    3.70
   5   7   4   12.10    6.30
   5   7   4    8.10    5.20
  -6  -7  -4    5.40    5.50
  -6  -7  -4    0.80    3.30
  -6  -7  -4    2.10    6.00
   6   7   4   -0.40    5.20
   6   7   4    3.00    4.80
  -7  -7  -4   65.89   12.60
  -7  -7  -4   76.09    9.90
  -7  -7  -4   70.29    8.70
   7   7   4   86.19   11.30
   7   7   4   77.59   11.40
  -8  -7  -4    0.70    5.30
  -8  -7  -4    0.70    4.30
  -8  -7  -4   -6.90    7.60
   8   7   4    9.80    5.00
   8   7   4   -2.60    5.80
  -9  -7  -4    5.10    4.80
  -9  -7  -4   -1.10    7.20
  -9  -7  -4   -0.30    3.90
   9   7   4   -8.30    5.20
   9   7   4   -9.70    5.20
 -10  -7  -4   11.30    9.10
 -10  -7  -4    4.80    5.70
 -10  -7  -4    3.90    5.40
  10   7   4    9.30    7.50
  10   7   4   18.40    8.70
   6  -8  -4   -2.20    8.70
  -6   8   4    5.60    4.80
  -6   8   4    5.50    5.20
   5  -8  -4   85.89   14.60
  -5   8   4   72.89   10.80
  -5   8   4   77.49    8.50
   4  -8  -4    3.90    7.50
   4  -8  -4   -1.50    1.80
  -4   8   4    1.00    4.40
  -4   8   4    8.10    3.10
  -4   8   4    0.90    3.60
   3  -8  -4   -5.40    6.50
   3  -8  -4    5.20    2.90
   3  -8  -4    8.70    5.70
  -3   8   4   12.40    4.70
  -3   8   4   13.90    5.10
  -3   8   4   12.90    3.50
   2  -8  -4   42.60    8.80
   2  -8  -4   33.50    7.70
   2  -8  -4   29.10    4.60
  -2   8   4   33.10    4.90
  -2   8   4   26.30    6.20
  -2   8   4   20.50    6.30
   1  -8  -4   -1.10    2.70
   1  -8  -4    4.50    3.30
   1  -8  -4   -1.10    3.90
  -1   8   4    5.70    2.60
  -1   8   4    2.10    2.20
  -1   8   4    2.00    4.30
   0  -8  -4    9.00    5.70
   0  -8  -4   13.80    4.10
   0  -8  -4    7.40    4.20
   0   8   4    4.80    3.60
   0   8   4    8.60    3.00
   0   8   4   18.20    5.70
   0   8   4   18.20    3.90
  -1  -8  -4    4.90    3.40
  -1  -8  -4    4.00    3.30
  -1  -8  -4    5.70    5.20
   1   8   4    1.80    2.90
   1   8   4    5.50    3.90
   1   8   4    5.30    3.00
   1   8   4    6.70    3.40
  -2  -8  -4  158.48   10.00
  -2  -8  -4  149.39    7.80
  -2  -8  -4  145.39   10.00
   2   8   4  165.78    8.90
   2   8   4  166.68    9.00
   2   8   4  171.58   10.10
   2   8   4  181.68   12.10
  -3  -8  -4   35.80    6.30
  -3  -8  -4   34.00    5.50
   3   8   4   35.50    8.00
   3   8   4   46.50    6.80
   3   8   4   43.50    4.50
  -4  -8  -4   -1.80    4.40
  -4  -8  -4   -1.00    3.60
   4   8   4    0.70    5.30
   4   8   4   -3.00    4.10
   4   8   4    3.80    1.60
  -5  -8  -4  125.49   16.90
  -5  -8  -4  104.09    9.30
  -5  -8  -4  111.89   11.20
   5   8   4  126.99   12.90
   5   8   4  107.59    9.70
  -6  -8  -4    6.00    4.60
  -6  -8  -4    4.00    5.60
  -6  -8  -4    5.00    6.70
   6   8   4    6.00    6.70
   6   8   4   15.60    5.50
  -7  -8  -4   -9.80    7.80
  -7  -8  -4   10.10    6.40
  -7  -8  -4    3.40    4.70
   7   8   4   10.20    6.30
   7   8   4   17.30    7.90
  -8  -8  -4   -5.10    5.40
  -8  -8  -4   -2.60    4.20
  -8  -8  -4  -16.10    8.30
   8   8   4    5.00    6.00
   8   8   4    7.00    7.40
  -9  -8  -4   -3.40    9.80
  -9  -8  -4    3.40    5.20
   9   8   4    3.30    6.70
   9   8   4   -3.70    6.30
 -10  -8  -4    2.00    6.70
 -10  -8  -4  -17.80    9.70
  10   8   4   10.30    6.80
  10   8   4   -5.60    6.50
   6  -9  -4   -2.60    6.90
  -6   9   4    3.00    4.70
   5  -9  -4   -4.70    8.20
  -5   9   4   11.80    6.20
   4  -9  -4    2.30    8.30
   4  -9  -4   -0.50    2.70
  -4   9   4    1.10    5.20
  -4   9   4   -0.90    3.80
   3  -9  -4    8.20    7.50
   3  -9  -4    5.80    8.10
   3  -9  -4    5.20    3.30
  -3   9   4   -0.80    4.60
  -3   9   4   -3.20    4.60
   2  -9  -4    0.30    3.30
   2  -9  -4   -3.50    6.60
   2  -9  -4   -5.70    6.10
  -2   9   4   -2.90    3.60
  -2   9   4   -3.40    4.10
   1  -9  -4   -3.10    3.40
   1  -9  -4    0.00    4.40
  -1   9   4    0.90    4.10
  -1   9   4   -6.30    3.60
   0  -9  -4   49.30    8.40
   0  -9  -4   43.40    6.30
   0   9   4   49.40    6.20
   0   9   4   39.10    7.90
  -1  -9  -4    0.40    5.70
  -1  -9  -4   -0.20    3.70
  -1  -9  -4    0.50    3.50
   1   9   4   -3.50    2.40
   1   9   4    0.80    4.90
  -2  -9  -4   16.40    5.40
   2   9   4   22.00    5.40
   2   9   4   17.50    6.30
  -3  -9  -4  216.68   13.20
   3   9   4  222.48   12.90
   3   9   4  217.08   14.80
  -4  -9  -4    1.30    3.80
  -4  -9  -4    0.10    4.40
   4   9   4    3.60    6.60
   4   9   4    9.40    5.00
  -5  -9  -4   25.40    7.00
  -5  -9  -4   20.30    6.20
   5   9   4   35.80    9.30
   5   9   4   17.90    5.80
  -6  -9  -4   -8.50    8.10
  -6  -9  -4   -9.40    4.40
   6   9   4   -0.70    4.40
   6   9   4   -3.40    4.90
  -7  -9  -4    5.20    7.90
   7   9   4    5.30    5.90
   7   9   4    1.70    4.20
  -8  -9  -4   -0.70    8.00
   8   9   4   -3.70    5.30
   8   9   4    5.10    8.00
  -9  -9  -4  -10.40   10.70
   9   9   4  -10.70    6.20
   9   9   4   10.50    6.30
   5 -10  -4    2.80    9.90
  -5  10   4   14.10    7.20
   4 -10  -4    9.20    9.10
  -4  10   4   13.90    5.90
   3 -10  -4   12.90    8.20
   3 -10  -4    4.80    8.80
   3 -10  -4    8.10    4.00
  -3  10   4    6.20    5.70
  -3  10   4    7.70    5.00
   2 -10  -4    5.30    8.80
   2 -10  -4   -6.00    6.50
   2 -10  -4    1.80    4.10
  -2  10   4   -2.50    3.90
  -2  10   4   12.60    6.20
   1 -10  -4    9.80    4.70
   1 -10  -4    0.00    6.10
  -1  10   4   17.90    6.60
  -1  10   4   16.60    6.20
   0 -10  -4   10.50    6.90
   0 -10  -4    6.80    4.70
   0  10   4   10.10    6.30
   0  10   4    6.00    4.10
  -1 -10  -4   -1.40    5.00
  -1 -10  -4   -3.00    3.80
   1  10   4   -1.40    3.20
   1  10   4   -4.60    4.90
  -2 -10  -4   16.10    5.90
  -2 -10  -4   42.10    8.50
   2  10   4   35.90    6.50
   2  10   4   35.20    9.10
  -3 -10  -4    3.00    5.20
   3  10   4   -1.70    3.60
   3  10   4   -1.30    6.20
  -4 -10  -4   21.90    7.20
  -4 -10  -4   21.70    6.20
   4  10   4   19.60    6.60
   4  10   4   22.10    8.80
  -5 -10  -4   -5.70    4.60
   5  10   4    1.40    7.00
   5  10   4    1.00    5.00
  -6 -10  -4    4.20    5.00
   6  10   4    0.70    5.90
   6  10   4    6.20    5.50
  -7 -10  -4   -1.70    6.10
  -7 -10  -4   -2.80   10.00
   7  10   4   -0.80    5.10
   7  10   4    1.60    5.40
  -8 -10  -4  -22.50    9.20
  -8 -10  -4   -2.90    4.60
   8  10   4   -1.40    5.90
   8  10   4    3.80    5.50
   3 -11  -4    0.80    3.90
   3 -11  -4   -4.60    8.50
   3 -11  -4    3.50    9.70
  -3  11   4    3.80    5.40
   2 -11  -4   11.00    8.10
   2 -11  -4    1.10    4.70
   2 -11  -4  -14.30    7.20
  -2  11   4    7.60    6.10
  -2  11   4    2.30    6.10
   1 -11  -4    5.30    7.50
   1 -11  -4    3.20    5.00
  -1  11   4   -0.10    3.50
  -1  11   4  -10.10    4.70
   0 -11  -4   11.20    5.30
   0 -11  -4   13.10    8.10
   0  11   4   22.60    8.20
   0  11   4   18.20    7.20
  -1 -11  -4   -4.10    4.50
  -1 -11  -4    0.00    4.50
   1  11   4    3.80    5.00
   1  11   4   -1.50    6.00
  -2 -11  -4    3.40    5.00
  -2 -11  -4   15.00    7.80
   2  11   4  -10.90    5.30
  -3 -11  -4    3.40    5.70
   3  11   4   -2.50    7.20
   3  11   4    0.90    4.60
  -4 -11  -4   -4.30    5.40
   4  11   4   -5.80    4.10
   4  11   4  -10.00    6.60
  -5 -11  -4    4.30    6.00
   5  11   4   -1.00    3.50
   5  11   4    2.00    6.00
  -6 -11  -4   -1.20    6.60
   6  11   4   -6.40    7.20
   6  11   4   10.90    7.50
  -7 -11  -4   11.40    8.30
   7  11   4   28.20   10.10
   7  11   4   10.30    7.90
   2 -12  -4    8.30    8.80
   2 -12  -4   10.10    5.80
   2 -12  -4   -1.80    9.30
  -2  12   4   11.00    7.60
   1 -12  -4   -4.90    5.30
   1 -12  -4    2.20    5.40
  -1  12   4    9.60    6.00
  -1  12   4    0.30    6.80
   0 -12  -4   -0.10    7.20
   0 -12  -4   -4.10    4.60
   0  12   4   -7.30    5.80
   0  12   4    5.30    4.90
  -1 -12  -4   -4.00    4.70
  -1 -12  -4    2.50    7.10
   1  12   4    8.80    6.40
   1  12   4   -5.50    6.20
  -2 -12  -4    5.30    6.40
  -2 -12  -4    4.80    7.30
   2  12   4   16.80    9.10
   2  12   4    7.10    5.00
  -3 -12  -4    7.30    6.00
  -3 -12  -4   10.80    8.20
   3  12   4   -8.30    7.20
  -4 -12  -4   -2.00    6.00
   4  12   4    3.10    8.40
  -5 -12  -4   -2.60    6.20
   5  12   4   -4.50    7.30
   5  12   4   -5.60    4.90
  -6 -12  -4   -1.40    7.10
   6  12   4    4.20    6.70
   6  12   4   -0.10    6.80
  -2 -13  -4   14.10    9.00
   1   9  -5   -8.00    6.30
  -1  -9   5  -26.50    9.90
   0   9  -5    5.80    5.60
   0  -9   5   -6.50    7.40
   0  -9   5    4.50    6.30
  -1   9  -5    0.10    6.50
  -1   9  -5    0.60    5.00
   1  -9   5    2.10    8.20
   4   8  -5   11.00    8.80
  -4  -8   5  -14.30   11.10
   3   8  -5   10.80    8.00
  -3  -8   5   16.90    8.50
  -3  -8   5    8.80   12.40
   2   8  -5    6.10    6.90
  -2  -8   5    2.90    7.00
  -2  -8   5   -7.20   10.60
   1   8  -5    2.60    6.20
  -1  -8   5  -10.40    6.70
  -1  -8   5    3.10    7.40
   0   8  -5    0.60    4.50
   0   8  -5   -1.70    4.10
   0  -8   5   -9.70    9.60
   0  -8   5    1.50    5.10
  -1   8  -5   10.30    6.00
  -1   8  -5    7.30    5.60
   1  -8   5    1.30   10.50
   1  -8   5    2.20    6.90
  -2   8  -5   -0.10    5.60
  -2   8  -5    0.40    5.70
   2  -8   5    8.90    7.70
  -3   8  -5   -4.10    4.90
  -3   8  -5   -1.00    5.10
   3  -8   5    0.30    7.30
  -4   8  -5   -5.50    5.40
   4  -8   5   -3.90    6.50
   5   7  -5    5.90    7.50
  -5  -7   5    0.00    8.60
  -5  -7   5   -3.80    4.30
   4   7  -5   12.20    7.60
  -4  -7   5  -15.10    9.40
  -4  -7   5   -0.60    5.80
  -4  -7   5   24.80    6.20
   3   7  -5    2.10    6.10
  -3  -7   5   -9.20    9.80
  -3  -7   5   18.90    6.00
  -3  -7   5   -5.30    5.20
   2   7  -5    4.30    6.20
  -2  -7   5  -20.40    7.90
  -2  -7   5    3.50    6.40
   1   7  -5   -5.90    3.00
   1   7  -5   -0.20    5.60
  -1  -7   5    0.50    5.90
  -1  -7   5  -17.10    7.40
   0   7  -5    7.40    6.10
   0   7  -5   -2.70    3.60
   0  -7   5  -10.10    8.30
   0  -7   5   13.40    7.60
  -1   7  -5   53.29    9.80
  -1   7  -5   38.80    7.70
   1  -7   5   53.09   10.80
   1  -7   5   26.30   12.00
  -2   7  -5    4.40    4.50
  -2   7  -5   -1.40    4.40
   2  -7   5   -5.40    6.60
  -3   7  -5   -2.50    4.50
  -3   7  -5    0.10    5.30
   3  -7   5    0.90    5.50
  -4   7  -5    1.30    5.10
  -4   7  -5   -0.40    4.20
   4  -7   5   -1.60    6.20
  -5   7  -5    9.20    6.90
   5  -7   5   11.10    7.20
   5  -7   5   11.30    7.30
  -6   7  -5    3.80    7.10
   6  -7   5   10.80    7.60
   6  -7   5   10.00    7.30
   6   6  -5   -8.90    4.80
  -6  -6   5   23.90    5.90
  -6  -6   5  -13.70    6.90
  -6  -6   5   -4.40    9.20
   5   6  -5   -1.80    4.50
  -5  -6   5    4.70    5.60
  -5  -6   5    5.30   10.10
  -5  -6   5   19.50    6.60
   4   6  -5   34.80    8.70
  -4  -6   5   52.99    9.60
  -4  -6   5   31.50    7.90
  -4  -6   5   32.00   10.00
   3   6  -5   10.00    5.30
  -3  -6   5   24.00    6.60
  -3  -6   5    3.70    5.80
  -3  -6   5   10.00    8.20
   2   6  -5    9.10    6.40
  -2  -6   5   23.90    6.80
  -2  -6   5   18.90    7.20
  -2  -6   5    9.40    9.70
   1   6  -5    6.20    5.40
   1   6  -5   -3.30    3.10
  -1  -6   5   -1.10    4.00
  -1  -6   5  -17.50    7.40
  -1  -6   5   -1.60    4.00
   0   6  -5   61.79    9.50
   0   6  -5   60.59    7.90
   0  -6   5   53.59    8.00
   0  -6   5   69.29   10.20
   0  -6   5   42.20   11.80
  -1   6  -5    8.80    5.30
  -1   6  -5   -0.30    4.00
   1  -6   5   -3.80    8.20
   1  -6   5    2.50    4.40
   1  -6   5   -2.70    4.50
  -2   6  -5    5.40    4.70
  -2   6  -5    3.30    4.90
   2  -6   5   -7.70    4.50
   2  -6   5   -0.10    5.90
   2  -6   5    1.40    6.70
  -3   6  -5   12.70    6.40
  -3   6  -5   10.30    5.60
   3  -6   5    2.20    5.10
   3  -6   5    2.20    6.40
  -4   6  -5    3.50    4.00
  -4   6  -5   -4.20    4.60
   4  -6   5   -3.10    5.90
  -5   6  -5   53.09   10.00
  -5   6  -5   44.00    8.40
   5  -6   5   65.49   11.40
   5  -6   5   58.79    9.80
  -6   6  -5   27.50    7.20
  -6   6  -5   25.20    8.60
   6  -6   5   24.70    8.30
   6  -6   5   35.00    8.70
  -7   6  -5   -1.70    6.40
  -7   6  -5   10.40    5.80
   7  -6   5    1.70    6.30
   7  -6   5    2.60    7.00
   7   5  -5   -4.50    6.60
  -7  -5   5   -5.80    9.50
  -7  -5   5  -25.40    8.60
   6   5  -5    3.40    5.60
  -6  -5   5  -18.50    6.00
  -6  -5   5    8.90    9.50
   5   5  -5    9.60    6.30
  -5  -5   5    6.60    5.10
  -5  -5   5   -1.90    6.70
  -5  -5   5   -2.30    6.00
   4   5  -5   12.90    6.40
  -4  -5   5   -0.60    6.70
  -4  -5   5   18.60    6.50
  -4  -5   5    9.50    6.10
  -4  -5   5   12.10    9.40
   3   5  -5   -1.90    4.30
  -3  -5   5    0.10    4.30
  -3  -5   5    2.00    4.10
  -3  -5   5   -7.10    7.80
   2   5  -5   -2.00    4.60
   2   5  -5    0.30    2.50
  -2  -5   5   -8.50    7.20
  -2  -5   5   -0.30    3.90
  -2  -5   5    1.90    3.90
   1   5  -5   22.40    4.80
   1   5  -5   25.70    7.00
  -1  -5   5   20.00    9.30
  -1  -5   5   31.20    7.20
  -1  -5   5   24.90    7.00
   0   5  -5   25.20    6.50
   0   5  -5   13.30    4.50
   0  -5   5    9.00    8.60
   0  -5   5    8.90    6.30
   0  -5   5   12.40    5.40
  -1   5  -5   -1.70    3.20
  -1   5  -5    2.00    3.20
   1  -5   5   -0.80    4.10
   1  -5   5   -3.00    7.50
   1  -5   5    4.70    4.50
  -2   5  -5   -1.70    3.40
  -2   5  -5   -7.90    2.40
   2  -5   5    1.70    5.60
   2  -5   5   -7.10    7.10
   2  -5   5    0.90    6.00
  -3   5  -5    0.10    4.40
  -3   5  -5    3.00    4.70
   3  -5   5    3.20    5.70
   3  -5   5    6.50    6.30
  -4   5  -5   -0.40    4.10
  -4   5  -5    1.90    3.70
   4  -5   5    1.70    5.70
   4  -5   5    3.70    5.80
  -5   5  -5  159.28   11.90
  -5   5  -5  198.88   16.40
   5  -5   5  153.68   13.20
   5  -5   5  175.68   12.40
   5  -5   5  166.68   14.40
  -6   5  -5   34.10    9.10
  -6   5  -5   28.20    6.90
  -6   5  -5   31.30    7.50
   6  -5   5   25.90    7.60
   6  -5   5   26.60    7.60
  -7   5  -5    8.70    5.80
  -7   5  -5   -0.60    6.00
   7  -5   5   -2.20    5.50
   7  -5   5    3.00    6.60
  -8   5  -5   16.70    7.30
  -8   5  -5   15.10    8.50
   8  -5   5    8.00    7.00
   7   4  -5    5.70    6.20
  -7  -4   5    1.00    7.80
  -7  -4   5   -3.90    8.00
   6   4  -5   -5.80    4.90
  -6  -4   5  -12.10    6.70
  -6  -4   5   -2.50    7.60
   5   4  -5   13.70    5.90
  -5  -4   5    6.70    7.80
  -5  -4   5   -1.20    6.30
  -5  -4   5   13.10    5.80
   4   4  -5  141.99   11.50
  -4  -4   5  127.59   11.10
  -4  -4   5  118.09   14.00
  -4  -4   5  107.99   14.10
   3   4  -5    6.00    5.10
  -3  -4   5   -4.80    5.10
  -3  -4   5   -0.90    5.10
  -3  -4   5    0.10    4.30
  -3  -4   5    0.60    4.30
   2   4  -5    0.40    3.20
   2   4  -5    0.00    2.10
  -2  -4   5    0.80    3.90
  -2  -4   5   -1.80    4.30
  -2  -4   5   -4.10    4.60
   1   4  -5   -0.70    2.50
   1   4  -5   -1.00    2.80
  -1  -4   5    0.10    4.20
  -1  -4   5    8.10    7.60
  -1  -4   5    2.90    2.20
  -1  -4   5    5.10    5.00
   0   4  -5   21.30    5.90
   0   4  -5   19.90    4.50
   0  -4   5   21.00    8.30
   0  -4   5   29.00    6.40
   0  -4   5   25.80    5.90
  -1   4  -5   14.30    5.40
  -1   4  -5   13.50    4.30
   1  -4   5   12.20    4.80
   1  -4   5   12.20    5.90
   1  -4   5   10.00    6.20
  -2   4  -5    7.50    4.30
  -2   4  -5   14.50    4.70
   2  -4   5    8.70    5.50
   2  -4   5   12.20    6.10
   2  -4   5    3.00    5.70
  -3   4  -5   49.20    7.80
  -3   4  -5   53.59    5.10
  -3   4  -5   66.39    8.80
   3  -4   5   48.30    8.40
   3  -4   5   50.29    5.80
   3  -4   5   50.49    8.70
  -4   4  -5   25.60    5.80
  -4   4  -5   29.40    7.50
   4  -4   5   40.40    8.90
   4  -4   5   41.50    8.60
  -5   4  -5    5.50    4.50
  -5   4  -5    0.80    5.00
   5  -4   5    4.20    6.10
   5  -4   5    4.20    4.40
   5  -4   5    7.50    4.90
  -6   4  -5    8.90    5.00
  -6   4  -5    5.50    4.70
  -6   4  -5   -3.70    5.60
   6  -4   5    0.10    5.20
   6  -4   5   -5.30    5.80
  -7   4  -5    4.20    4.90
  -7   4  -5   -1.20    6.30
  -7   4  -5    0.40    4.00
   7  -4   5   -3.30    4.80
   7  -4   5   -5.40    5.10
  -8   4  -5   -6.30    6.10
  -8   4  -5    5.50    5.60
   8  -4   5    4.00    6.30
  -9   4  -5   13.10    6.90
  -9   4  -5   -1.10    5.60
   9  -4   5   -4.50    6.80
   8   3  -5   -4.20    4.10
   8   3  -5    5.00    6.10
  -8  -3   5  -12.90    6.70
  -8  -3   5    1.70    8.60
   7   3  -5   -0.40    5.00
   7   3  -5   -2.70    2.70
  -7  -3   5   -6.70    6.30
  -7  -3   5    4.90    5.90
   6   3  -5   -1.20    4.60
  -6  -3   5   -0.10    5.20
  -6  -3   5    0.00    5.70
   5   3  -5   13.10    5.80
  -5  -3   5   10.20    7.00
  -5  -3   5    8.10    7.50
  -5  -3   5    7.50    4.60
   4   3  -5  102.29    9.50
  -4  -3   5   96.39   12.70
  -4  -3   5   96.49   11.40
  -4  -3   5   98.59    9.20
   3   3  -5   48.60    7.40
  -3  -3   5   46.30    3.70
  -3  -3   5   42.30    7.40
  -3  -3   5   36.80    7.30
  -3  -3   5   41.20    9.60
  -3  -3   5   42.70    8.40
   2   3  -5    6.10    3.20
   2   3  -5    3.30    2.10
   2   3  -5    9.00    4.20
  -2  -3   5    7.20    4.50
  -2  -3   5    6.80    6.20
  -2  -3   5    4.90    1.10
  -2  -3   5   -0.50    3.60
  -2  -3   5    5.50    1.70
   1   3  -5   12.60    4.70
   1   3  -5    9.40    3.40
   1   3  -5    6.20    2.80
  -1  -3   5    3.40    4.70
  -1  -3   5    3.60    3.40
  -1  -3   5    7.80    2.30
  -1  -3   5    1.20    3.70
   0   3  -5   -0.30    2.70
   0   3  -5   -3.60    3.00
   0   3  -5    0.50    2.40
   0  -3   5    0.40    4.10
   0  -3   5   -0.90    3.10
   0  -3   5   -0.60    1.90
   0  -3   5    1.70    5.60
  -1   3  -5  140.19    9.60
  -1   3  -5  118.59    9.10
  -1   3  -5  115.89    8.60
   1  -3   5  115.89   10.00
   1  -3   5  112.49   11.90
   1  -3   5  141.29   10.30
  -2   3  -5    8.10    2.10
  -2   3  -5    5.30    3.40
  -2   3  -5    4.50    3.60
   2  -3   5    4.00    3.60
   2  -3   5    8.80    6.70
   2  -3   5    6.70    3.70
   2  -3   5    1.10    4.30
  -3   3  -5   86.59    7.40
  -3   3  -5   91.19    5.80
  -3   3  -5  104.19    9.80
   3  -3   5   89.79    9.70
   3  -3   5   81.89    9.40
   3  -3   5   96.29    6.80
  -4   3  -5    4.90    4.10
  -4   3  -5    0.00    3.10
   4  -3   5    0.20    5.30
   4  -3   5    2.70    4.90
   4  -3   5   -2.60    2.00
  -5   3  -5    3.00    3.90
  -5   3  -5    4.20    4.90
  -5   3  -5   11.30    5.10
   5  -3   5    6.30    7.00
   5  -3   5    9.60    4.50
   5  -3   5   18.00    5.70
  -6   3  -5    1.60    5.00
  -6   3  -5    7.40    4.80
  -6   3  -5    0.50    4.20
   6  -3   5   -2.30    4.10
   6  -3   5    0.40    5.80
   6  -3   5    3.70    6.70
  -7   3  -5    3.90    5.20
  -7   3  -5   -1.70    3.60
  -7   3  -5    4.20    5.70
   7  -3   5   -1.50    4.80
  -8   3  -5    0.50    4.60
  -8   3  -5   -1.90    4.70
   8  -3   5   -9.80    5.40
  -9   3  -5   -1.00    5.30
  -9   3  -5   -2.90    6.20
   9  -3   5    5.40    6.50
   8   2  -5    4.20    5.80
   8   2  -5    2.10    4.20
  -8  -2   5   -1.20    6.80
  -8  -2   5    1.80    6.00
   7   2  -5   10.90    4.60
   7   2  -5   24.10    6.70
  -7  -2   5    6.60    6.70
  -7  -2   5   15.50    8.70
   6   2  -5    4.50    4.70
  -6  -2   5    4.90    7.40
  -6  -2   5    6.70    5.90
   5   2  -5   40.40    6.80
  -5  -2   5   27.30    7.80
  -5  -2   5   33.80    7.80
  -5  -2   5   35.90    6.30
   4   2  -5   -2.10    3.70
   4   2  -5   -1.50    3.40
  -4  -2   5    2.20    4.60
  -4  -2   5    4.30    3.00
  -4  -2   5    3.90    4.50
  -4  -2   5   -0.30    3.70
   3   2  -5   23.90    5.30
   3   2  -5   21.60    5.10
  -3  -2   5   20.70    5.10
  -3  -2   5   26.50    6.90
  -3  -2   5   25.10    5.80
  -3  -2   5   25.90    3.60
   2   2  -5   16.80    3.50
   2   2  -5   12.40    4.10
   2   2  -5   15.20    4.40
  -2  -2   5   18.50    4.60
  -2  -2   5   12.50    5.60
  -2  -2   5   23.00    6.10
  -2  -2   5   14.70    2.10
  -2  -2   5   17.50    4.80
  -2  -2   5   18.50    2.20
   1   2  -5    0.30    2.40
   1   2  -5    0.60    2.10
   1   2  -5   -1.00    1.90
   1   2  -5   -2.80    2.50
  -1  -2   5    3.10    3.70
  -1  -2   5   -0.90    3.00
  -1  -2   5    2.40    4.90
  -1  -2   5   -0.10    1.40
   0   2  -5  169.58    8.50
   0   2  -5  167.08    9.20
   0   2  -5  163.98    9.30
   0  -2   5  157.38   11.10
   0  -2   5  181.28    8.70
   0  -2   5  190.48   14.30
   0  -2   5  159.38    9.50
  -1   2  -5    2.90    3.30
  -1   2  -5    1.70    2.40
  -1   2  -5    0.00    2.70
   1  -2   5   10.40    5.80
   1  -2   5    3.40    4.10
   1  -2   5    0.40    3.70
  -2   2  -5  127.89    9.40
  -2   2  -5   97.29    7.70
  -2   2  -5  116.39    4.80
   2  -2   5  106.09    9.70
   2  -2   5  111.19    9.10
   2  -2   5   96.49   10.40
   2  -2   5  125.19    7.80
  -3   2  -5   79.59    7.70
  -3   2  -5   84.99    7.40
   3  -2   5   68.39    7.30
   3  -2   5   69.19    8.90
   3  -2   5   66.89    5.70
  -4   2  -5   31.80    5.80
  -4   2  -5   20.70    5.50
  -4   2  -5   27.10    4.90
   4  -2   5   24.20    7.00
   4  -2   5   13.70    4.70
   4  -2   5   21.30    3.10
   4  -2   5   19.30    4.10
  -5   2  -5   -2.90    3.50
  -5   2  -5   -0.70    3.10
  -5   2  -5    1.00    3.70
   5  -2   5   -0.10    4.60
   5  -2   5    3.70    5.70
   5  -2   5   -3.20    2.80
  -6   2  -5    6.00    4.20
  -6   2  -5    6.10    5.00
  -6   2  -5   -0.40    3.80
   6  -2   5   -4.60    6.10
   6  -2   5   -1.60    4.90
  -7   2  -5   -0.30    3.70
  -7   2  -5    1.60    5.00
  -7   2  -5    9.00    5.30
   7  -2   5    6.00    5.90
  -8   2  -5   10.90    5.10
  -8   2  -5   13.40    6.70
  -8   2  -5    8.70    6.30
   8  -2   5    6.40    6.00
  -9   2  -5   10.10    6.70
  -9   2  -5    7.90    5.50
   9  -2   5   12.50    7.00
 -10   2  -5    4.60    7.60
 -10   2  -5    6.20    5.20
  10  -2   5    2.70    6.60
   8   1  -5    5.40    5.40
   8   1  -5   -1.00    3.80
  -8  -1   5   -5.00    5.30
  -8  -1   5    7.60    7.80
   7   1  -5   29.20    6.30
   7   1  -5   36.50    6.90
  -7  -1   5   13.00    6.80
  -7  -1   5   25.90    7.80
   6   1  -5   96.59    8.50
   6   1  -5   93.49    8.90
  -6  -1   5   74.69   12.60
  -6  -1   5   98.89   11.70
   5   1  -5    1.30    3.40
  -5  -1   5    1.10    3.90
  -5  -1   5   -1.20    3.00
  -5  -1   5    1.20    3.90
   4   1  -5   24.10    5.10
   4   1  -5   31.40    5.20
  -4  -1   5   23.30    4.70
  -4  -1   5   18.60    5.30
  -4  -1   5   21.90    6.30
   3   1  -5    1.80    2.20
   3   1  -5    0.10    2.70
   3   1  -5    1.10    3.00
  -3  -1   5   -0.60    2.10
  -3  -1   5    1.90    1.00
  -3  -1   5    1.60    3.20
  -3  -1   5    1.10    3.30
  -3  -1   5    3.40    3.10
   2   1  -5   21.40    3.50
   2   1  -5   17.00    4.20
   2   1  -5   28.30    4.80
  -2  -1   5   25.50    2.90
  -2  -1   5   17.90    5.10
  -2  -1   5   22.80    5.60
  -2  -1   5   23.20    4.20
  -2  -1   5   17.50    2.30
  -2  -1   5   28.20    4.80
   1   1  -5   54.29    4.50
   1   1  -5   56.99    5.60
   1   1  -5   53.39    5.70
  -1  -1   5   62.49    4.50
  -1  -1   5   56.79    7.30
  -1  -1   5   49.99    7.80
  -1  -1   5   66.09    6.20
  -1  -1   5   61.59    5.30
   0   1  -5   13.60    3.70
   0   1  -5   14.80    3.50
   0   1  -5   20.80    4.30
   0   1  -5   12.00    2.20
   0  -1   5   11.70    4.20
   0  -1   5   13.70    4.10
   0  -1   5   12.70    4.10
   0  -1   5   14.10    3.00
  -1   1  -5   27.00    4.50
  -1   1  -5   37.00    5.20
  -1   1  -5   23.90    3.40
  -1   1  -5   24.00    4.80
  -1   1  -5   27.60    4.30
   1  -1   5   25.10    4.00
   1  -1   5   27.20    5.40
   1  -1   5   15.00    4.60
   1  -1   5   33.50    5.50
  -2   1  -5   53.69    6.10
  -2   1  -5   62.99    6.10
  -2   1  -5   54.39    5.80
   2  -1   5   50.69    8.00
   2  -1   5   58.09    7.60
   2  -1   5   51.59    6.80
  -3   1  -5  255.27   11.20
  -3   1  -5  264.87   11.40
  -3   1  -5  275.57   13.30
   3  -1   5  259.67   14.60
   3  -1   5  252.57   12.50
  -4   1  -5   85.49    7.30
  -4   1  -5   99.19    8.00
  -4   1  -5  114.39    9.70
   4  -1   5  102.89    9.30
   4  -1   5  101.39   10.80
   4  -1   5   88.59    5.50
  -5   1  -5   11.10    4.30
  -5   1  -5   10.40    4.60
  -5   1  -5    8.80    4.30
   5  -1   5    4.20    4.60
   5  -1   5   12.00    6.70
   5  -1   5   11.10    1.50
  -6   1  -5   10.30    4.70
  -6   1  -5   14.00    5.20
  -6   1  -5    9.90    5.40
   6  -1   5   16.30    6.20
   6  -1   5   23.00    8.50
  -7   1  -5   -1.80    3.30
  -7   1  -5    3.10    4.60
  -7   1  -5    4.40    4.90
   7  -1   5   -4.80    4.40
  -8   1  -5    2.50    5.20
  -8   1  -5    5.90    4.40
  -8   1  -5   11.60    5.50
   8  -1   5    8.20    5.70
  -9   1  -5    3.20    4.70
  -9   1  -5    2.00    5.30
  -9   1  -5    1.40    5.70
   9  -1   5    6.80    5.90
 -10   1  -5   -2.10    5.90
 -10   1  -5    1.70    6.60
  10  -1   5    8.10    6.60
   8   0  -5   59.39    8.90
   8   0  -5   70.19    8.30
  -8   0   5   53.89   11.00
  -8   0   5   43.70   11.70
   7   0  -5   11.00    4.70
   7   0  -5    6.60    4.50
  -7   0   5   10.50    7.50
  -7   0   5    6.40    5.60
   6   0  -5  109.69    8.20
   6   0  -5   98.39    9.00
  -6   0   5   94.79   11.30
  -6   0   5   98.99   12.50
   5   0  -5    3.80    3.30
   5   0  -5    2.50    3.40
  -5   0   5    2.90    4.30
  -5   0   5    2.60    1.20
  -5   0   5    1.10    2.70
  -5   0   5   -1.20    3.50
   4   0  -5    5.80    3.10
   4   0  -5    1.60    3.10
   4   0  -5   -1.80    2.70
  -4   0   5   -1.40    2.30
  -4   0   5    4.30    1.30
  -4   0   5    3.70    4.80
  -4   0   5    3.20    1.90
  -4   0   5   -0.20    3.20
   3   0  -5    5.30    2.40
   3   0  -5    3.00    2.80
   3   0  -5    0.40    2.80
  -3   0   5    2.40    3.80
  -3   0   5    6.30    2.60
  -3   0   5    2.30    2.50
  -3   0   5    0.00    2.60
  -3   0   5    2.80    1.80
   2   0  -5    2.40    1.80
   2   0  -5    2.20    2.50
   2   0  -5    3.10    2.60
  -2   0   5    1.50    2.10
  -2   0   5    2.90    2.00
  -2   0   5    1.90    2.90
  -2   0   5   -2.30    1.50
  -2   0   5    0.30    2.40
  -2   0   5   -0.10    2.10
   1   0  -5  672.63   17.30
   1   0  -5  713.93   17.50
   1   0  -5  692.83   17.80
  -1   0   5  698.03   17.30
  -1   0   5  680.93   24.40
  -1   0   5  681.43   18.00
  -1   0   5  643.74   17.50
  -1   0   5  690.63   23.80
   0   0  -5  104.69    3.90
   0   0  -5  108.59    6.70
   0   0  -5  100.99    3.30
   0   0  -5  113.19    6.60
   0   0  -5   97.29    6.50
   0   0  -5  107.79    8.30
   0   0   5   99.39    8.40
   0   0   5  102.39    6.90
   0   0   5  120.39    8.90
   0   0   5  109.59    6.30
  -1   0  -5    2.50    2.50
  -1   0  -5    0.60    2.60
  -1   0  -5    3.20    0.80
  -1   0  -5    4.90    3.10
  -1   0  -5    2.30    2.50
  -1   0  -5    0.80    0.50
  -1   0  -5    0.10    2.50
   1   0   5    2.80    3.70
   1   0   5    3.30    2.20
   1   0   5   -3.80    2.30
   1   0   5    2.00    2.70
  -2   0  -5    1.90    2.40
  -2   0  -5    0.10    1.70
  -2   0  -5    0.20    1.30
  -2   0  -5   -0.40    2.00
  -2   0  -5    1.60    2.20
  -2   0  -5    2.80    3.10
   2   0   5    0.60    1.70
   2   0   5    0.10    3.00
   2   0   5   -1.20    3.20
   2   0   5    0.10    3.60
  -3   0  -5  133.39    7.40
  -3   0  -5  144.89   10.20
  -3   0  -5  147.49    9.70
  -3   0  -5  132.59    7.90
   3   0   5  154.68    4.60
   3   0   5  121.89    8.80
   3   0   5  133.79   10.20
  -4   0  -5  219.68   10.40
  -4   0  -5  210.08   10.90
  -4   0  -5  205.28   11.40
   4   0   5  213.78    7.70
   4   0   5  196.68   13.00
   4   0   5  231.78   11.60
  -5   0  -5   32.00    5.30
  -5   0  -5   36.30    5.80
  -5   0  -5   34.80    6.00
   5   0   5   35.90    6.80
   5   0   5   44.50    3.50
   5   0   5   42.70    8.30
  -6   0  -5    4.00    3.90
  -6   0  -5    6.90    4.20
  -6   0  -5    7.40    4.30
   6   0   5    6.00    1.80
   6   0   5    0.60    4.60
   6   0   5    3.70    4.80
  -7   0  -5   70.69    9.70
  -7   0  -5   53.09    8.80
  -7   0  -5   67.19    8.40
   7   0   5   60.89    9.50
  -8   0  -5    2.90    4.30
  -8   0  -5   -0.70    3.80
  -8   0  -5    5.30    5.20
   8   0   5    2.00    5.20
  -9   0  -5    4.50    5.00
  -9   0  -5    5.80    5.90
  -9   0  -5    9.80    6.20
   9   0   5    5.10    5.70
 -10   0  -5   -4.90    5.50
 -10   0  -5    5.50    6.50
  10   0   5   -3.00    5.80
 -11   0  -5    3.70    5.90
 -11   0  -5   -3.00    6.10
  11   0   5    1.80    7.20
   8  -1  -5   70.59    7.20
   8  -1  -5   66.49    9.60
  -8   1   5   57.29   12.20
  -8   1   5   61.99   11.40
   7  -1  -5    8.40    3.80
   7  -1  -5    4.80    3.90
  -7   1   5    1.00    4.80
  -7   1   5    1.80    5.90
   6  -1  -5   15.70    4.00
   6  -1  -5    9.60    4.50
  -6   1   5    7.40    5.80
  -6   1   5    0.60    4.30
   5  -1  -5    1.50    2.20
   5  -1  -5    1.10    2.70
   5  -1  -5    0.00    2.10
  -5   1   5   -0.30    1.50
  -5   1   5    3.50    3.50
  -5   1   5   -1.30    3.30
   4  -1  -5   -3.60    2.40
   4  -1  -5   -2.40    2.00
   4  -1  -5   -1.90    2.00
  -4   1   5   -0.10    2.00
  -4   1   5    3.40    3.40
  -4   1   5    2.40    4.20
  -4   1   5   -1.00    1.30
   3  -1  -5  110.29    6.00
   3  -1  -5  130.39    7.70
  -3   1   5  117.89    8.40
  -3   1   5  133.69    7.60
  -3   1   5  114.89    6.10
  -3   1   5  122.79   11.10
   2  -1  -5    0.50    2.00
   2  -1  -5   -0.70    1.90
  -2   1   5    1.40    1.80
  -2   1   5    0.60    2.90
  -2   1   5    1.30    3.30
  -2   1   5    3.40    2.30
  -2   1   5    1.20    1.80
   1  -1  -5 1109.69   22.90
   1  -1  -5 1059.79   22.20
   1  -1  -5 1083.29   30.20
   1  -1  -5 1092.29   22.30
  -1   1   5 1061.99   31.10
  -1   1   5 1110.89   24.70
  -1   1   5 1046.10   21.90
  -1   1   5  982.10   24.80
  -1   1   5 1053.19   31.10
  -1   1   5 1088.69   23.20
   0  -1  -5   21.20    3.00
   0  -1  -5   25.70    3.90
   0  -1  -5   27.50    5.00
   0  -1  -5   21.40    3.90
   0  -1  -5   25.10    3.60
   0   1   5   26.00    5.50
   0   1   5   25.00    4.70
   0   1   5   23.10    3.60
   0   1   5   20.00    3.80
   0   1   5   32.30    3.80
  -1  -1  -5  583.44   15.90
  -1  -1  -5  619.54   19.00
  -1  -1  -5  561.14   15.00
  -1  -1  -5  583.44   19.60
  -1  -1  -5  570.44   17.20
   1   1   5  580.64   17.00
   1   1   5  587.24   20.60
   1   1   5  582.24   15.00
   1   1   5  561.54   19.20
   1   1   5  566.94   16.10
  -2  -1  -5   21.70    2.70
  -2  -1  -5   35.40    5.70
  -2  -1  -5   20.80    3.90
  -2  -1  -5   17.60    3.90
  -2  -1  -5   26.50    3.90
  -2  -1  -5   21.40    4.30
   2   1   5   21.80    4.10
   2   1   5   22.00    5.30
   2   1   5   24.80    4.70
   2   1   5   28.90    4.10
   2   1   5   23.70    4.60
  -3  -1  -5    4.40    3.60
  -3  -1  -5    3.90    3.20
  -3  -1  -5    9.50    3.20
  -3  -1  -5    9.20    3.00
  -3  -1  -5    5.90    2.40
   3   1   5    5.70    1.90
   3   1   5   10.40    5.10
   3   1   5    8.10    2.50
   3   1   5    5.30    3.70
  -4  -1  -5   31.60    4.90
  -4  -1  -5   26.30    5.40
  -4  -1  -5   24.60    5.10
  -4  -1  -5   30.30    5.10
   4   1   5   27.00    3.60
   4   1   5   22.80    6.10
   4   1   5   31.60    4.20
   4   1   5   26.20    5.50
  -5  -1  -5    3.80    4.00
  -5  -1  -5   -2.50    2.80
  -5  -1  -5   -0.90    3.10
   5   1   5    1.50    2.40
   5   1   5    2.30    4.20
   5   1   5    2.40    5.80
  -6  -1  -5   -3.80    3.30
  -6  -1  -5    1.80    1.70
  -6  -1  -5    4.50    2.70
  -6  -1  -5    2.20    3.20
  -6  -1  -5    3.30    3.80
   6   1   5    0.60    3.40
   6   1   5    0.90    2.50
   6   1   5   -7.70    5.50
  -7  -1  -5    3.70    2.10
  -7  -1  -5    4.60    4.20
  -7  -1  -5    0.50    4.40
  -7  -1  -5    5.40    4.10
   7   1   5    2.40    2.60
   7   1   5    2.10    5.00
  -8  -1  -5    1.10    4.00
  -8  -1  -5   14.60    6.20
  -8  -1  -5    6.40    4.70
   8   1   5   -1.20    5.20
  -9  -1  -5   13.80    5.10
  -9  -1  -5   17.00    7.40
  -9  -1  -5   11.10    6.40
   9   1   5   14.10    6.50
 -10  -1  -5   -2.20    5.80
 -10  -1  -5   -4.90    5.60
  10   1   5    0.20    5.80
 -11  -1  -5   -0.40    6.30
 -11  -1  -5    0.00    6.80
  11   1   5   -1.60    7.20
   8  -2  -5    2.10    4.40
  -8   2   5    2.20    4.90
  -8   2   5    0.20    4.40
   7  -2  -5    2.10    3.10
   7  -2  -5    4.60    2.60
  -7   2   5   -1.10    4.20
  -7   2   5    9.70    6.70
   6  -2  -5   -2.30    2.00
   6  -2  -5   -3.40    1.90
  -6   2   5    4.00    4.20
  -6   2   5   -0.30    3.50
  -6   2   5    0.40    1.90
   5  -2  -5   10.00    2.60
   5  -2  -5   10.60    2.40
   5  -2  -5    8.70    3.80
  -5   2   5    8.40    4.60
  -5   2   5   10.40    5.70
  -5   2   5   10.50    3.00
   4  -2  -5   44.60    6.10
   4  -2  -5   42.60    3.60
   4  -2  -5   43.90    3.40
  -4   2   5   41.10    3.30
  -4   2   5   45.90    4.80
  -4   2   5   35.40    6.90
  -4   2   5   49.50    7.00
   3  -2  -5  145.99    5.60
   3  -2  -5  143.59    8.10
   3  -2  -5  144.89    5.60
  -3   2   5  164.88    5.80
  -3   2   5  144.79    5.40
  -3   2   5  154.18   11.70
  -3   2   5  161.78   10.20
   2  -2  -5   81.29    4.30
   2  -2  -5   84.39    6.10
  -2   2   5   87.79    6.00
  -2   2   5   83.29    4.10
  -2   2   5   85.59    7.90
  -2   2   5   85.79    8.10
  -2   2   5   79.39    4.30
  -2   2   5   91.49    6.60
   1  -2  -5  223.88    8.90
   1  -2  -5  231.68    7.70
   1  -2  -5  233.28    9.40
   1  -2  -5  236.58    7.40
  -1   2   5  225.78   12.50
  -1   2   5  233.38    9.00
  -1   2   5  233.08   11.50
  -1   2   5  233.78    7.80
  -1   2   5  226.88   10.00
  -1   2   5  232.48    7.10
   0  -2  -5  599.74   14.90
   0  -2  -5  597.64   14.20
   0  -2  -5  601.54   20.00
   0  -2  -5  604.64   15.20
   0  -2  -5  591.74   18.30
   0  -2  -5  628.14   14.90
   0   2   5  626.44   14.10
   0   2   5  605.14   15.20
   0   2   5  646.24   17.80
   0   2   5  612.64   15.70
   0   2   5  625.94   21.30
   0   2   5  591.74   19.00
  -1  -2  -5   43.30    5.00
  -1  -2  -5   43.80    4.30
  -1  -2  -5   45.50    4.30
  -1  -2  -5   43.60    4.70
   1   2   5   51.89    5.90
   1   2   5   45.70    4.60
   1   2   5   47.90    5.40
   1   2   5   47.40    5.20
   1   2   5   46.40    2.80
   1   2   5   44.50    3.90
  -2  -2  -5  410.56   13.50
  -2  -2  -5  369.96   11.90
  -2  -2  -5  405.56   16.00
  -2  -2  -5  386.26   11.80
  -2  -2  -5  399.46   13.10
   2   2   5  391.76   13.10
   2   2   5  404.06   11.60
   2   2   5  392.86   13.40
   2   2   5  397.66   13.10
   2   2   5  413.36   14.10
   2   2   5  386.36   16.60
   2   2   5  393.36   11.90
  -3  -2  -5   44.90    4.50
  -3  -2  -5   45.80    5.50
  -3  -2  -5   40.00    5.30
  -3  -2  -5   41.30    4.50
  -3  -2  -5   38.30    5.10
   3   2   5   40.80    6.90
   3   2   5   36.00    4.00
   3   2   5   45.60    5.90
   3   2   5   40.80    4.50
  -4  -2  -5  114.79    8.40
  -4  -2  -5  114.69    8.10
  -4  -2  -5  126.29    7.80
  -4  -2  -5  118.79    9.10
   4   2   5  115.69   10.00
   4   2   5  111.39    8.00
   4   2   5  122.69    7.70
   4   2   5  118.49    6.60
  -5  -2  -5   17.60    1.80
  -5  -2  -5    9.30    4.10
  -5  -2  -5   19.90    3.10
  -5  -2  -5   15.60    3.00
  -5  -2  -5   11.20    4.30
  -5  -2  -5   14.50    4.20
   5   2   5   17.30    3.90
   5   2   5   15.00    4.50
   5   2   5   22.00    6.10
  -6  -2  -5   88.49    9.70
  -6  -2  -5   89.49    5.60
  -6  -2  -5   94.09    8.70
  -6  -2  -5   91.79    6.40
  -6  -2  -5   94.59    8.20
  -6  -2  -5   92.49    3.90
   6   2   5   85.49    8.40
   6   2   5   88.49    6.60
   6   2   5   94.19   11.80
  -7  -2  -5  101.99    6.20
  -7  -2  -5   93.99   10.80
  -7  -2  -5   85.09   11.00
  -7  -2  -5   99.29    9.00
   7   2   5  104.89    9.70
   7   2   5   85.29    6.90
  -8  -2  -5    6.40    5.50
  -8  -2  -5    3.00    5.50
  -8  -2  -5   -2.10    4.00
   8   2   5    0.80    3.40
   8   2   5    1.40    5.00
  -9  -2  -5    2.30    5.30
  -9  -2  -5    6.80    5.10
  -9  -2  -5    5.00    5.30
   9   2   5    6.70    6.00
 -10  -2  -5   18.40    8.20
 -10  -2  -5   25.20    9.40
 -10  -2  -5   24.30    6.40
  10   2   5   23.60    8.60
 -11  -2  -5    9.80    8.90
 -11  -2  -5    2.20    6.60
  11   2   5    2.40    7.40
   8  -3  -5   -1.90    4.50
  -8   3   5    1.00    5.10
  -8   3   5   12.30    7.20
   7  -3  -5    1.60    2.80
  -7   3   5    3.30    5.70
  -7   3   5    2.30    4.70
   6  -3  -5   15.30    1.50
   6  -3  -5   16.40    4.70
  -6   3   5   12.10    5.20
  -6   3   5   20.90    6.40
  -6   3   5   16.80    4.00
   5  -3  -5   23.50    5.20
   5  -3  -5   26.60    1.30
   5  -3  -5   25.70    1.10
  -5   3   5   24.10    4.50
  -5   3   5   25.20    6.50
  -5   3   5   29.80    7.60
   4  -3  -5    4.80    3.50
  -4   3   5    3.60    4.00
  -4   3   5    7.10    4.00
  -4   3   5   11.70    3.40
   3  -3  -5    1.80    2.50
   3  -3  -5    1.40    0.60
   3  -3  -5    2.10    0.70
  -3   3   5   -0.60    2.80
  -3   3   5    2.40    3.20
   2  -3  -5    4.60    2.20
   2  -3  -5    8.20    1.50
   2  -3  -5    9.00    3.90
   2  -3  -5    7.10    1.40
  -2   3   5    5.80    3.70
  -2   3   5    8.30    3.30
  -2   3   5    6.90    1.10
  -2   3   5    9.70    1.10
  -2   3   5    7.60    2.90
   1  -3  -5   97.59    4.20
   1  -3  -5  104.49    7.30
   1  -3  -5  104.29    6.20
  -1   3   5   92.09    7.10
  -1   3   5   98.49    3.80
  -1   3   5  111.09    8.30
  -1   3   5   88.59    4.10
  -1   3   5  104.09    7.10
   0  -3  -5   79.49    6.00
   0  -3  -5   93.39    6.30
   0  -3  -5   83.09    5.00
   0  -3  -5   86.79    4.70
   0  -3  -5   89.69    7.10
   0  -3  -5   89.49    5.10
   0   3   5   88.79    7.70
   0   3   5   79.59    4.80
   0   3   5   78.69    4.10
   0   3   5   82.49    5.80
  -1  -3  -5   10.10    2.90
  -1  -3  -5    9.20    2.90
  -1  -3  -5   11.10    3.20
  -1  -3  -5    5.70    2.10
  -1  -3  -5    6.40    2.70
  -1  -3  -5    5.60    1.70
   1   3   5    4.90    2.60
   1   3   5    4.50    2.40
   1   3   5    6.50    3.10
   1   3   5    7.30    2.10
   1   3   5   10.40    2.40
   1   3   5    2.80    2.30
  -2  -3  -5  821.52   20.30
  -2  -3  -5  803.62   22.10
  -2  -3  -5  851.21   25.00
  -2  -3  -5  795.82   19.00
  -2  -3  -5  807.82   15.00
  -2  -3  -5  797.02   19.30
   2   3   5  823.52   21.50
   2   3   5  830.22   18.80
   2   3   5  825.52   19.90
   2   3   5  792.12   20.10
   2   3   5  834.22   25.70
   2   3   5  807.02   21.30
   2   3   5  822.62   22.40
  -3  -3  -5    2.50    3.00
  -3  -3  -5    2.00    2.00
  -3  -3  -5    1.70    2.10
  -3  -3  -5    3.40    3.10
  -3  -3  -5   -0.30    2.80
   3   3   5    2.50    2.30
   3   3   5    1.20    2.80
   3   3   5    0.50    3.10
   3   3   5    0.00    1.70
  -4  -3  -5   27.60    5.00
  -4  -3  -5   25.80    4.00
  -4  -3  -5   23.20    4.90
  -4  -3  -5   32.80    4.80
  -4  -3  -5   28.20    5.90
  -4  -3  -5   30.20    4.30
   4   3   5   28.00    4.50
   4   3   5   27.20    4.50
   4   3   5   29.60    5.50
   4   3   5   20.50    5.60
  -5  -3  -5   -0.10    3.60
  -5  -3  -5   -1.10    3.40
  -5  -3  -5    6.10    2.50
  -5  -3  -5    2.40    2.50
   5   3   5    3.30    3.60
   5   3   5    4.20    3.20
   5   3   5    6.30    4.40
  -6  -3  -5   12.20    5.10
  -6  -3  -5   11.20    4.30
  -6  -3  -5    1.50    3.90
  -6  -3  -5   12.20    3.30
   6   3   5    1.70    3.10
   6   3   5   15.80    7.30
   6   3   5    7.90    4.80
  -7  -3  -5  392.06   18.00
  -7  -3  -5  328.77   14.70
  -7  -3  -5  383.46   20.70
   7   3   5  333.47   13.80
   7   3   5  356.36   17.40
  -8  -3  -5  219.78   15.10
  -8  -3  -5  243.68   18.40
  -8  -3  -5  233.38   13.50
   8   3   5  239.48   12.40
   8   3   5  260.57   16.20
  -9  -3  -5   66.79   11.70
  -9  -3  -5   90.49    9.90
  -9  -3  -5   81.49   10.60
   9   3   5   71.39    8.00
   9   3   5  115.39   11.60
 -10  -3  -5    3.90    5.30
 -10  -3  -5   -7.10    6.30
 -10  -3  -5    0.00    5.80
  10   3   5    3.70    6.30
 -11  -3  -5   -3.70    5.70
 -11  -3  -5   -4.80    5.30
  11   3   5   -4.10    6.70
  -8   4   5    0.20    4.60
  -8   4   5   -1.30    3.70
  -7   4   5    6.90    5.40
  -7   4   5    1.40    3.90
  -7   4   5    2.60    3.00
  -6   4   5    0.30    3.10
  -6   4   5    7.50    5.20
  -6   4   5    4.70    3.30
   5  -4  -5   -3.50    1.90
  -5   4   5    1.40    2.60
  -5   4   5   -5.80    3.30
  -5   4   5    1.50    4.10
   4  -4  -5   31.40    5.20
  -4   4   5   34.70    5.70
  -4   4   5   34.60    7.00
  -4   4   5   38.30    7.20
   3  -4  -5    1.80    2.60
  -3   4   5    1.20    3.00
  -3   4   5   -2.20    2.30
   2  -4  -5   31.80    6.70
   2  -4  -5   32.10    4.90
   2  -4  -5   40.30    6.60
  -2   4   5   24.70    4.70
  -2   4   5   39.30    6.60
   1  -4  -5    0.70    1.30
   1  -4  -5    0.30    3.40
   1  -4  -5   -1.10    1.40
   1  -4  -5    0.50    3.20
   1  -4  -5    1.20    1.10
  -1   4   5   -0.50    0.70
  -1   4   5   -0.20    2.50
  -1   4   5   -0.80    1.90
  -1   4   5    0.60    0.90
   0  -4  -5  143.59    6.30
   0  -4  -5  164.48    8.80
   0  -4  -5  157.88    6.90
   0  -4  -5  157.28    5.90
   0  -4  -5  156.58    8.20
   0   4   5  161.88    9.90
   0   4   5  153.48    5.50
   0   4   5  169.38    7.10
   0   4   5  143.59    5.90
   0   4   5  162.78    9.00
   0   4   5  152.08    7.50
  -1  -4  -5   41.90    5.10
  -1  -4  -5   47.20    4.70
  -1  -4  -5   43.80    4.20
  -1  -4  -5   40.40    4.70
   1   4   5   39.90    5.60
   1   4   5   42.60    3.80
   1   4   5   44.60    5.50
   1   4   5   44.20    3.20
   1   4   5   47.20    3.40
   1   4   5   44.30    4.30
   1   4   5   44.80    5.80
  -2  -4  -5   -0.10    2.70
  -2  -4  -5   -1.00    2.30
  -2  -4  -5   -1.30    1.90
   2   4   5    0.10    2.80
   2   4   5    0.80    3.00
   2   4   5    0.40    2.20
   2   4   5    0.70    1.20
   2   4   5   -0.90    2.10
  -3  -4  -5    7.10    3.60
  -3  -4  -5    1.10    3.10
  -3  -4  -5    3.20    2.90
  -3  -4  -5    5.50    3.70
  -3  -4  -5    3.30    1.10
   3   4   5    0.90    3.00
   3   4   5    1.70    3.00
   3   4   5   -0.20    1.90
   3   4   5    1.80    2.30
  -4  -4  -5   60.29    7.80
  -4  -4  -5   62.39    8.00
  -4  -4  -5   45.40    5.70
   4   4   5   51.59    6.40
   4   4   5   53.59    8.60
   4   4   5   55.59    6.40
   4   4   5   56.69    7.10
  -5  -4  -5   73.99    9.50
  -5  -4  -5   62.99    6.20
   5   4   5   66.89    7.00
   5   4   5   69.49    8.70
   5   4   5   64.99    6.90
  -6  -4  -5   -1.00    3.80
  -6  -4  -5    3.00    4.80
   6   4   5    0.70    3.60
   6   4   5   -8.50    5.10
   6   4   5    5.50    4.80
  -7  -4  -5  585.04   20.80
  -7  -4  -5  608.54   27.00
  -7  -4  -5  616.74   23.00
   7   4   5  587.84   20.40
   7   4   5  591.54   22.50
  -8  -4  -5   24.80    8.40
  -8  -4  -5   26.20    6.70
  -8  -4  -5   25.80    7.30
   8   4   5   24.20    7.70
   8   4   5   30.50    6.40
  -9  -4  -5   14.20    6.20
  -9  -4  -5   17.50    6.40
  -9  -4  -5   22.50    7.50
   9   4   5   36.10    9.40
   9   4   5   15.10    6.20
 -10  -4  -5    5.40    4.90
 -10  -4  -5   -0.70    4.90
 -10  -4  -5   -6.10    5.80
 -10  -4  -5    6.70    6.80
  10   4   5   -9.20    5.60
  10   4   5   -2.50    4.20
 -11  -4  -5   -4.30    7.80
 -11  -4  -5   10.60    5.00
  11   4   5   -0.50    6.60
  -8   5   5   -1.10    5.00
  -8   5   5    5.00    4.20
  -7   5   5    3.10    3.70
  -7   5   5    1.90    4.80
  -7   5   5    1.10    5.00
  -6   5   5    0.10    4.00
  -6   5   5    6.90    3.70
  -6   5   5    5.80    5.60
  -5   5   5    6.90    3.90
  -5   5   5   -1.00    4.20
  -4   5   5    9.60    4.20
  -4   5   5    9.20    4.90
   3  -5  -5   15.60    6.20
   3  -5  -5   19.40    7.40
  -3   5   5   13.20    4.60
  -3   5   5   10.40    4.10
   2  -5  -5   -2.90    3.10
   2  -5  -5    7.20    5.50
  -2   5   5   -1.70    2.40
  -2   5   5    3.30    3.20
   1  -5  -5   69.99    3.80
   1  -5  -5   72.79    6.90
   1  -5  -5   67.39    8.50
  -1   5   5   78.39    3.10
  -1   5   5   74.19    2.80
  -1   5   5   71.99    7.20
  -1   5   5   74.69    7.10
   0  -5  -5    3.40    2.00
   0  -5  -5    0.10    2.00
   0  -5  -5   -0.90    3.50
   0  -5  -5    4.50    3.80
   0   5   5   -1.00    2.30
   0   5   5    1.60    1.60
   0   5   5    4.50    1.80
   0   5   5    4.30    1.60
   0   5   5    1.00    2.40
  -1  -5  -5    3.70    2.60
  -1  -5  -5    2.40    2.20
  -1  -5  -5    1.70    2.20
   1   5   5    3.60    1.20
   1   5   5    4.50    2.20
   1   5   5    8.30    3.60
   1   5   5    6.60    3.60
   1   5   5    4.60    3.50
   1   5   5    7.30    2.20
  -2  -5  -5   47.70    5.60
  -2  -5  -5   54.39    5.40
  -2  -5  -5   53.49    5.10
   2   5   5   48.20    3.30
   2   5   5   51.89    6.60
   2   5   5   52.99    5.30
   2   5   5   52.89    6.70
   2   5   5   45.90    6.40
  -3  -5  -5    0.00    2.60
  -3  -5  -5   -2.00    2.60
  -3  -5  -5    2.60    3.90
  -3  -5  -5   -0.10    2.60
   3   5   5   -1.60    1.90
   3   5   5    1.70    0.90
   3   5   5    0.60    2.20
   3   5   5   -2.60    2.00
   3   5   5    1.10    3.70
  -4  -5  -5   45.50    3.10
  -4  -5  -5   36.30    7.30
  -4  -5  -5   47.70    5.90
   4   5   5   49.70    8.30
   4   5   5   47.20    1.90
   4   5   5   47.40    6.70
   4   5   5   51.19    6.90
  -5  -5  -5   10.00    5.80
  -5  -5  -5    8.60    4.40
  -5  -5  -5    9.10    2.40
   5   5   5   10.40    4.90
   5   5   5    8.60    4.40
   5   5   5   10.80    4.80
  -6  -5  -5    4.80    5.80
  -6  -5  -5    8.90    4.70
  -6  -5  -5    3.70    2.70
   6   5   5   14.90    6.20
   6   5   5   15.00    5.80
   6   5   5    3.00    4.50
  -7  -5  -5   -1.40    6.10
  -7  -5  -5    9.40    5.20
  -7  -5  -5    1.10    2.60
   7   5   5    1.30    4.50
   7   5   5    6.90    5.80
  -8  -5  -5    5.90    5.00
  -8  -5  -5    0.80    6.00
  -8  -5  -5    2.60    3.30
   8   5   5    1.00    4.60
   8   5   5    0.10    5.10
  -9  -5  -5    3.00    5.40
  -9  -5  -5    2.70    4.10
  -9  -5  -5   -3.10    4.40
   9   5   5    3.80    5.80
   9   5   5   -7.50    5.00
 -10  -5  -5   -4.70    7.20
 -10  -5  -5    7.80    5.20
 -10  -5  -5   -2.50    5.40
  10   5   5    2.40    6.10
  10   5   5    9.60    6.90
 -11  -5  -5  -11.30    7.30
 -11  -5  -5   10.70    5.00
 -11  -5  -5    8.10    6.90
  11   5   5   -6.60    6.60
  -7   6   5   -1.60    4.80
  -7   6   5    6.40    4.50
  -6   6   5   -0.40    3.50
  -6   6   5    6.70    3.40
  -6   6   5    7.60    5.60
  -5   6   5    8.00    4.40
  -5   6   5    5.60    3.50
  -5   6   5    6.30    4.70
   4  -6  -5   18.80    7.40
  -4   6   5   21.60    5.50
  -4   6   5   34.20    6.70
   3  -6  -5   14.90    7.60
   3  -6  -5   24.80    7.50
  -3   6   5   21.10    5.60
  -3   6   5   17.70    5.20
   2  -6  -5  186.48   11.80
   2  -6  -5  210.98   13.90
  -2   6   5  187.18   11.40
  -2   6   5  181.58   11.20
   1  -6  -5   52.19    3.70
   1  -6  -5   43.00    3.70
   1  -6  -5   41.60    6.90
   1  -6  -5   49.30    7.30
  -1   6   5   42.20    2.90
  -1   6   5   48.10    3.00
  -1   6   5   54.39    7.30
  -1   6   5   44.90    6.50
   0  -6  -5   68.19    5.00
   0  -6  -5   54.39    7.20
   0  -6  -5   62.09    5.00
   0   6   5   69.19    6.50
   0   6   5   71.59    7.40
   0   6   5   61.79    4.40
  -1  -6  -5   -1.10    2.20
  -1  -6  -5    3.10    2.90
  -1  -6  -5    2.30    2.50
   1   6   5    1.40    1.60
   1   6   5    1.40    1.90
   1   6   5    1.10    3.50
   1   6   5    1.50    3.00
   1   6   5    0.50    1.90
  -2  -6  -5    7.80    3.30
  -2  -6  -5    7.90    3.30
  -2  -6  -5    8.20    3.10
   2   6   5   10.20    4.30
   2   6   5    6.60    3.20
   2   6   5    3.10    1.80
   2   6   5    7.10    3.10
  -3  -6  -5  103.49    8.50
  -3  -6  -5  102.19    8.00
  -3  -6  -5   78.49    7.20
   3   6   5  102.39    7.70
   3   6   5   94.79    8.80
   3   6   5  110.39    9.40
  -4  -6  -5    4.40    3.70
  -4  -6  -5    4.60    1.50
  -4  -6  -5    7.10    5.90
   4   6   5    2.90    3.60
   4   6   5    8.40    5.00
   4   6   5    6.90    4.40
  -5  -6  -5   85.09    7.50
  -5  -6  -5   66.29   10.30
  -5  -6  -5   80.89    5.50
   5   6   5   71.79   10.40
   5   6   5   79.69    9.50
   5   6   5   66.59    8.60
  -6  -6  -5   58.09   10.30
  -6  -6  -5   52.09    7.90
  -6  -6  -5   45.20    6.00
   6   6   5   54.09    8.90
   6   6   5   64.49    9.40
  -7  -6  -5   -1.50    3.60
  -7  -6  -5    9.90    6.10
  -7  -6  -5    1.40    3.80
   7   6   5    3.40    4.00
   7   6   5    2.70    1.20
   7   6   5   -1.70    4.80
  -8  -6  -5    1.80    3.60
  -8  -6  -5   -0.90    3.70
  -8  -6  -5    0.40    5.70
   8   6   5   -6.90    4.60
   8   6   5    4.10    5.50
  -9  -6  -5   11.90    4.70
  -9  -6  -5   -3.60    5.60
  -9  -6  -5   10.40    6.20
   9   6   5   12.90    6.80
   9   6   5    0.30    5.40
 -10  -6  -5   -3.90    6.00
 -10  -6  -5    7.60    9.60
 -10  -6  -5   10.50    5.00
  10   6   5    2.40    6.10
  10   6   5    0.10    5.80
 -11  -6  -5  -12.20    6.30
 -11  -6  -5   -0.80    6.50
  11   6   5    0.60    7.30
  -7   7   5    1.50    4.00
  -7   7   5    5.50    4.90
  -6   7   5    5.90    4.90
  -6   7   5   -0.80    3.80
  -6   7   5    5.60    3.30
   5  -7  -5   76.19   12.50
  -5   7   5   87.19    8.60
  -5   7   5   90.89   11.00
   4  -7  -5  157.18   15.70
  -4   7   5  119.59    9.90
  -4   7   5  130.19   12.40
  -4   7   5  112.59    9.80
   3  -7  -5   33.60    7.80
   3  -7  -5   41.30    9.90
  -3   7   5   41.10    7.00
  -3   7   5   31.00    6.00
  -3   7   5   32.90    6.80
   2  -7  -5   -1.50    5.60
   2  -7  -5   -7.30    3.60
   2  -7  -5    2.50    1.80
   2  -7  -5    3.90    1.90
  -2   7   5    0.20    0.80
  -2   7   5    1.50    0.80
  -2   7   5    3.90    4.10
  -2   7   5    1.30    2.80
   1  -7  -5   16.40    6.20
   1  -7  -5    7.10    6.00
   1  -7  -5   17.00    3.20
  -1   7   5   15.40    5.10
  -1   7   5   18.30    2.60
  -1   7   5   18.50    4.40
   0  -7  -5   22.10    3.80
   0  -7  -5   19.00    3.60
   0  -7  -5   20.40    6.10
   0   7   5   22.60    5.50
   0   7   5   17.20    4.40
   0   7   5   19.40    3.30
  -1  -7  -5   -1.90    2.50
  -1  -7  -5    2.00    2.30
  -1  -7  -5   -3.10    2.30
  -1  -7  -5    2.10    3.60
   1   7   5    1.90    3.20
   1   7   5    0.40    2.30
   1   7   5   -0.40    2.10
   1   7   5    4.40    3.20
  -2  -7  -5    4.70    3.70
  -2  -7  -5    3.90    3.30
  -2  -7  -5    4.00    2.80
   2   7   5    8.90    4.90
   2   7   5   -1.00    2.90
   2   7   5    4.90    1.30
   2   7   5    6.70    3.30
  -3  -7  -5   19.70    4.90
  -3  -7  -5   16.50    4.40
  -3  -7  -5   19.50    5.10
   3   7   5   21.50    6.00
   3   7   5   20.70    4.80
   3   7   5   17.70    5.40
  -4  -7  -5   -8.10    5.10
  -4  -7  -5    2.50    3.20
  -4  -7  -5    1.10    1.70
   4   7   5    0.90    3.30
   4   7   5   -1.60    4.30
   4   7   5   -2.80    3.20
  -5  -7  -5   21.80    5.40
  -5  -7  -5   30.10    8.00
  -5  -7  -5   25.20    3.90
   5   7   5   31.10    7.70
   5   7   5   37.40    7.30
   5   7   5   27.30    6.50
  -6  -7  -5   -1.60    3.50
  -6  -7  -5    0.80    3.00
  -6  -7  -5   -4.10    7.00
   6   7   5   -8.50    4.70
   6   7   5    4.10    4.30
  -7  -7  -5   -1.80    4.40
  -7  -7  -5   -1.40    3.20
  -7  -7  -5   -0.10    7.40
   7   7   5    2.60    5.80
   7   7   5   -1.50    3.80
  -8  -7  -5   19.90    7.10
  -8  -7  -5   10.20    9.40
  -8  -7  -5   13.00    5.10
   8   7   5   17.50    6.80
   8   7   5   26.40    7.40
  -9  -7  -5   -1.50    6.00
  -9  -7  -5   -2.20    8.70
  -9  -7  -5   -2.00    3.90
   9   7   5  -10.70    4.90
   9   7   5   -1.60    5.90
 -10  -7  -5   -0.30    7.70
 -10  -7  -5   -7.00    5.70
  10   7   5   -2.10    5.90
  10   7   5   -8.20    5.50
  -6   8   5   -0.30    4.10
  -6   8   5    9.00    5.70
   5  -8  -5   36.80   10.60
  -5   8   5   51.39    8.20
  -5   8   5   43.00    8.40
  -5   8   5   61.69    7.50
   4  -8  -5   49.00   12.00
  -4   8   5   40.20    7.10
  -4   8   5   33.00    7.90
  -4   8   5   46.30    7.70
   3  -8  -5   67.19   11.20
   3  -8  -5   65.49   12.00
   3  -8  -5   65.79    3.00
  -3   8   5   60.39    9.90
  -3   8   5   78.79    8.70
  -3   8   5   70.29    7.50
   2  -8  -5   -4.30    4.20
   2  -8  -5    2.60    2.50
   2  -8  -5    0.80    6.50
  -2   8   5   -1.00    2.40
  -2   8   5    1.10    3.80
   1  -8  -5    3.10    2.90
   1  -8  -5    1.40    2.60
   1  -8  -5    1.70    4.50
   1  -8  -5    8.80    6.80
  -1   8   5    0.40    1.80
  -1   8   5    5.50    4.60
  -1   8   5    0.40    2.40
   0  -8  -5   21.80    4.40
   0  -8  -5   13.60    6.40
   0  -8  -5   21.10    4.30
   0   8   5   22.60    4.80
   0   8   5   15.90    4.70
   0   8   5   27.20    6.70
   0   8   5   28.00    4.20
  -1  -8  -5   30.50    7.40
  -1  -8  -5   25.70    4.90
  -1  -8  -5   27.30    5.20
   1   8   5   22.30    4.30
   1   8   5   20.90    4.00
   1   8   5   27.00    6.80
   1   8   5   22.00    5.00
  -2  -8  -5   10.10    4.60
  -2  -8  -5   12.40    3.50
   2   8   5   10.40    4.40
   2   8   5    8.10    5.10
   2   8   5    7.40    3.60
   2   8   5    7.90    2.20
  -3  -8  -5   19.70    4.60
  -3  -8  -5   21.90    5.50
   3   8   5   16.70    5.00
   3   8   5   21.40    6.70
   3   8   5   20.40    2.30
   3   8   5   15.90    4.70
  -4  -8  -5  242.58   13.00
   4   8   5  236.08   15.50
   4   8   5  225.78   13.20
   4   8   5  252.77   14.70
  -5  -8  -5  147.39    9.00
  -5  -8  -5  177.28   12.70
  -5  -8  -5  152.68   15.60
   5   8   5  135.29   11.40
   5   8   5  163.68   12.90
  -6  -8  -5   49.80   11.80
  -6  -8  -5   54.79    7.60
  -6  -8  -5   51.29    8.70
   6   8   5   63.29   10.60
   6   8   5   50.39    9.00
  -7  -8  -5    6.80    4.30
  -7  -8  -5   15.40    5.70
  -7  -8  -5    2.50    8.80
   7   8   5    7.10    4.90
   7   8   5   10.30    7.20
  -8  -8  -5   -1.50    5.80
  -8  -8  -5   -6.10    6.40
   8   8   5    3.20    5.60
   8   8   5    1.90    6.70
  -9  -8  -5    2.20    4.60
  -9  -8  -5  -16.00    7.90
   9   8   5    5.70    6.60
   9   8   5   -9.00    5.90
 -10  -8  -5  -10.60    5.50
 -10  -8  -5  -20.70    9.50
  10   8   5   -6.00    6.20
  10   8   5  -10.30    6.20
   5  -9  -5   -2.90    8.70
  -5   9   5   -0.60    3.20
   4  -9  -5   14.70    8.50
  -4   9   5   19.40    6.10
  -4   9   5   11.50    5.90
   3  -9  -5    2.20    5.40
   3  -9  -5   -1.60    2.20
   3  -9  -5  -11.30    7.00
  -3   9   5    1.20    5.00
  -3   9   5   -1.00    3.70
   2  -9  -5    1.40    5.80
   2  -9  -5    5.60    7.10
   2  -9  -5   -2.60    2.70
  -2   9   5    0.70    4.20
  -2   9   5   11.30    4.80
   1  -9  -5    2.10    3.30
   1  -9  -5   -0.30    6.10
  -1   9   5    3.90    4.70
  -1   9   5   -1.50    2.40
   0  -9  -5   18.30    7.40
   0  -9  -5   13.10    4.30
   0   9   5   12.10    3.90
   0   9   5   14.90    6.30
  -1  -9  -5   78.99   11.20
  -1  -9  -5   50.59    6.80
   1   9   5   70.39    9.90
   1   9   5   48.70    6.10
   1   9   5   56.09    6.20
  -2  -9  -5   30.30    6.50
  -2  -9  -5   34.60    6.30
   2   9   5   31.40    5.50
   2   9   5   25.30    7.70
   2   9   5   36.60    6.10
  -3  -9  -5   19.50    5.80
  -3  -9  -5   19.00    4.20
   3   9   5   27.90    8.30
   3   9   5   18.40    5.30
   3   9   5   23.60    5.70
   4   9   5   53.19   10.20
   4   9   5   64.89    9.10
  -5  -9  -5   34.20    7.40
  -5  -9  -5   22.50    5.70
   5   9   5   31.40    7.50
   5   9   5   47.90   10.10
  -6  -9  -5    0.50    6.20
  -6  -9  -5    6.80    6.00
   6   9   5    4.10    5.30
   6   9   5   -1.90    4.90
  -7  -9  -5   -9.10    5.80
  -7  -9  -5   -5.50    5.70
   7   9   5    3.50    7.10
   7   9   5    1.20    4.00
  -8  -9  -5  -10.10    8.80
  -8  -9  -5   -2.40    6.40
   8   9   5    8.20    6.00
   8   9   5   -4.60    4.90
  -9  -9  -5   -6.80    8.60
  -9  -9  -5    5.20    6.20
   9   9   5   -5.00    7.00
   9   9   5   -3.60    4.20
   4 -10  -5   -0.30    6.60
  -4  10   5   -0.90    3.50
   3 -10  -5   -9.00    7.00
   3 -10  -5   -8.50    6.80
   3 -10  -5   -0.30    2.80
  -3  10   5    3.40    4.60
  -3  10   5   -3.00    3.70
   2 -10  -5  -11.20    7.00
   2 -10  -5    0.30    7.70
   2 -10  -5    0.90    3.50
  -2  10   5   -2.40    3.40
  -2  10   5   -1.80    4.30
   1 -10  -5   16.80    5.10
   1 -10  -5   -1.20    6.40
  -1  10   5   -2.90    4.70
  -1  10   5    3.30    3.90
   0 -10  -5    0.50    5.90
   0 -10  -5    1.80    3.70
   0  10   5   -0.70    5.50
  -1 -10  -5   23.10    5.90
  -1 -10  -5   12.50    7.10
   1  10   5   10.60    6.70
  -2 -10  -5    6.90    4.80
  -2 -10  -5   -1.30    4.30
   2  10   5   -0.50    5.80
   2  10   5    5.20    4.00
  -3 -10  -5   39.60    7.40
   3  10   5   49.40    8.10
   3  10   5   55.89   10.60
  -4 -10  -5   30.50    8.10
   4  10   5   32.50    7.30
   4  10   5   40.60    9.20
  -5 -10  -5   -0.70    4.00
   5  10   5    9.70    5.80
   5  10   5   -0.90    6.80
  -6 -10  -5    9.00    5.20
   6  10   5    4.60    7.80
   6  10   5   -4.00    4.70
  -7 -10  -5  -26.00    7.90
   7  10   5    4.10    6.00
   7  10   5   -7.20    6.90
  -8 -10  -5  -18.10    9.50
   8  10   5   -4.20    5.40
   8  10   5   -4.90    7.40
  -9 -10  -5  -26.10   11.10
   9  10   5    8.40    7.20
   9  10   5    0.20    8.30
   3 -11  -5   -4.60    9.40
   3 -11  -5    0.40    6.20
  -3  11   5   -4.10    4.30
  -3  11   5   -3.50    4.70
   2 -11  -5    5.10    7.00
   2 -11  -5   11.00    8.10
   2 -11  -5    1.90    4.10
  -2  11   5   10.50    5.80
  -2  11   5   -0.70    4.90
   1 -11  -5   15.50    7.30
   1 -11  -5   19.30    5.30
  -1  11   5   24.80    8.00
  -1  11   5    8.30    6.00
   0 -11  -5    6.20    5.00
   0 -11  -5    4.50    7.40
   0  11   5    0.10    5.20
   0  11   5    3.60    3.90
  -1 -11  -5    5.90    7.20
  -1 -11  -5    4.10    4.90
   1  11   5    8.10    7.00
  -2 -11  -5   -1.20    6.90
  -2 -11  -5    0.60    4.50
   2  11   5    5.00    7.20
  -3 -11  -5    0.30    5.10
   3  11   5   -8.30    6.40
   3  11   5    4.00    4.50
  -4 -11  -5    4.50    6.00
   4  11   5    3.50    5.80
   4  11   5   -0.40    4.80
  -5 -11  -5   -4.90    5.50
   5  11   5    3.90    8.00
   5  11   5   -3.40    4.80
  -6 -11  -5   -0.70    6.40
   6  11   5    8.40    6.90
   6  11   5    1.80    5.50
  -7 -11  -5    9.90    7.20
   7  11   5   -1.60    3.90
   7  11   5    3.30    8.60
  -8 -11  -5  -20.80   10.80
   8  11   5   -2.00    6.30
   8  11   5  -15.40    7.40
   2 -12  -5    1.40    7.70
   2 -12  -5   -1.40    4.30
   2 -12  -5   -5.20    9.20
  -2  12   5   -2.60    6.10
  -2  12   5    2.40    4.80
   1 -12  -5   -6.60    7.60
   1 -12  -5   -7.50    3.50
  -1  12   5   -1.50    5.80
  -1  12   5    3.60    6.20
   0 -12  -5    5.70    8.10
   0 -12  -5    0.80    5.00
   0  12   5    2.70    7.00
   0  12   5   13.70    6.60
  -1 -12  -5    9.40    6.10
  -1 -12  -5   -0.50    6.90
   1  12   5    5.00    7.50
   1  12   5    4.50    5.40
  -2 -12  -5    8.70    7.90
  -2 -12  -5   -5.80    4.60
   2  12   5  -10.30    6.30
  -3 -12  -5    0.90    7.70
  -3 -12  -5    1.50    5.80
   3  12   5   -2.00    7.60
  -4 -12  -5   -0.80    5.30
   4  12   5   10.10    9.20
  -5 -12  -5    6.30    6.10
   5  12   5   -5.80    8.30
   5  12   5    3.40    6.00
  -6 -12  -5   11.30    7.80
   6  12   5    5.30    5.50
   6  12   5   -7.80    8.10
  -1 -13  -5    5.90    8.10
  -2 -13  -5   14.50    9.30
  -2 -13  -5    4.20    7.10
   2  13   5   19.90    6.90
   2  13   5    2.80    8.30
  -3 -13  -5    1.20    6.70
  -3 -13  -5   -1.40    7.60
   3  13   5   10.70    9.60
  -4 -13  -5   -7.20    8.00
   2   8  -6   -3.70    6.50
   1   8  -6    2.70    6.50
  -1  -8   6  -10.10    8.00
  -1  -8   6    2.20    6.00
   0   8  -6   -3.80    6.00
   0  -8   6    1.40    6.90
   0  -8   6    0.40   12.30
  -1   8  -6   -8.10    4.90
  -1   8  -6   -1.70    5.90
   1  -8   6   10.90    8.20
   1  -8   6    1.40    8.80
  -2   8  -6   10.20    7.10
  -2   8  -6   -3.10    6.20
   2  -8   6    7.60    8.40
  -3   8  -6   -5.30    5.20
  -3   8  -6   -4.10    5.80
   4   7  -6   10.40    8.30
  -4  -7   6    1.90   12.50
   3   7  -6   11.00    6.60
  -3  -7   6    8.20    7.40
  -3  -7   6  -14.00   10.10
   2   7  -6    4.60    6.40
  -2  -7   6  -11.70    9.60
  -2  -7   6    7.10    7.30
   1   7  -6    2.00    4.70
  -1  -7   6   -3.70    6.30
  -1  -7   6  -22.10    8.40
   0   7  -6   15.40    6.00
   0   7  -6    7.60    7.00
   0  -7   6    1.10    7.50
   0  -7   6    4.40    6.90
  -1   7  -6    3.60    5.90
  -1   7  -6   -2.80    4.20
   1  -7   6   10.50    7.30
   1  -7   6   -0.90    7.40
  -2   7  -6   -0.70    5.90
  -2   7  -6    4.70    6.80
   2  -7   6   -5.90    6.20
   2  -7   6   -0.30    5.00
  -3   7  -6   -0.80    5.90
  -3   7  -6   -1.20    5.50
   3  -7   6    7.10    7.50
  -4   7  -6   11.90    7.50
  -4   7  -6   -3.00    5.50
   4  -7   6   -3.40    6.90
  -5   7  -6   -1.20    6.70
   5  -7   6   -3.70    7.30
   5   6  -6    0.20    6.60
  -5  -6   6   13.00    5.50
  -5  -6   6   -7.00   10.60
   4   6  -6   23.80    9.00
  -4  -6   6    5.10   10.90
  -4  -6   6   28.60    7.40
  -4  -6   6   -0.10    6.30
   3   6  -6   -3.00    5.60
  -3  -6   6    7.10    5.40
  -3  -6   6    2.70    5.60
  -3  -6   6   -6.40    9.00
   2   6  -6   -0.70    4.10
  -2  -6   6   15.80    6.20
  -2  -6   6   -9.90    9.10
  -2  -6   6    9.50    6.90
   1   6  -6    9.30    6.30
  -1  -6   6   14.50    7.00
  -1  -6   6    3.50    7.50
  -1  -6   6   11.60    5.60
   0   6  -6   22.30    6.70
   0   6  -6   26.10    6.20
   0  -6   6    2.20    9.70
   0  -6   6   17.40    7.80
   0  -6   6   21.80    6.70
  -1   6  -6   27.70    7.00
  -1   6  -6   15.60    6.10
   1  -6   6   32.80    8.30
   1  -6   6   25.40    7.60
   1  -6   6    8.20    7.60
  -2   6  -6   -4.40    4.50
  -2   6  -6   -6.80    3.90
   2  -6   6   -0.30    6.50
   2  -6   6   -0.90    4.50
  -3   6  -6   -5.70    4.10
  -3   6  -6    2.40    5.60
   3  -6   6   -8.80    5.80
  -4   6  -6   -4.50    4.80
  -4   6  -6   -1.00    5.40
   4  -6   6   -6.40    4.20
  -5   6  -6    1.10    5.10
  -5   6  -6    1.30    5.00
   5  -6   6    5.70    6.50
   5  -6   6    9.30    7.50
  -6   6  -6   14.80    5.50
  -6   6  -6   -8.10    6.20
   6  -6   6    1.00    6.10
   6   5  -6    3.40    7.30
  -6  -5   6    1.00   11.00
  -6  -5   6   19.60    6.80
   5   5  -6    6.00    6.50
  -5  -5   6    3.20    8.00
  -5  -5   6    5.80    5.70
  -5  -5   6  -10.20    6.00
   4   5  -6    8.50    5.90
  -4  -5   6   16.40    6.30
  -4  -5   6    2.70    5.50
  -4  -5   6   -3.30    9.10
   3   5  -6   62.59   10.10
  -3  -5   6   56.19   12.40
  -3  -5   6   65.39   10.40
  -3  -5   6   53.29    9.90
   2   5  -6   -3.90    5.00
  -2  -5   6   -1.80    4.90
  -2  -5   6  -14.20    7.30
  -2  -5   6    5.80    5.30
   1   5  -6   17.50    4.60
   1   5  -6   31.90    7.10
  -1  -5   6   28.10    7.40
  -1  -5   6   18.40    8.70
  -1  -5   6   23.60    7.40
   0   5  -6    1.80    4.70
   0   5  -6    3.80    3.90
   0  -5   6    5.10    4.50
   0  -5   6  -11.00    7.30
   0  -5   6   -4.80    4.20
  -1   5  -6    0.40    3.70
  -1   5  -6    3.80    4.00
   1  -5   6    3.20    8.60
   1  -5   6   -0.90    4.40
   1  -5   6   10.50    5.10
  -2   5  -6    6.30    5.30
  -2   5  -6    3.00    4.50
   2  -5   6    1.00    5.20
   2  -5   6   -6.50    7.60
   2  -5   6   -4.70    5.50
  -3   5  -6    0.50    5.00
  -3   5  -6   -0.90    4.50
   3  -5   6   -1.80    5.90
   3  -5   6   -5.60    3.60
  -4   5  -6   -0.50    4.40
  -4   5  -6   -1.90    5.20
   4  -5   6    1.60    5.50
   4  -5   6   -4.80    5.70
  -5   5  -6   37.20    9.10
  -5   5  -6   63.69    9.40
   5  -5   6   48.70   10.30
   5  -5   6   52.39    8.80
   5  -5   6   52.49   10.90
  -6   5  -6    0.70    5.30
  -6   5  -6   18.80    7.40
  -6   5  -6   17.80    6.20
   6  -5   6    3.20    6.40
   6  -5   6   -0.90    4.90
  -7   5  -6   -0.40    5.10
  -7   5  -6   12.50    6.10
   7  -5   6   17.70    8.70
  -8   5  -6    6.90    5.50
   6   4  -6    0.40    6.10
  -6  -4   6    0.90    6.10
  -6  -4   6  -11.60    8.10
   5   4  -6   -0.10    5.00
  -5  -4   6  -12.10    6.20
  -5  -4   6   10.50    9.30
  -5  -4   6    9.20    5.70
   4   4  -6    4.60    5.60
  -4  -4   6    1.00    5.50
  -4  -4   6    1.20    5.20
  -4  -4   6    9.80    5.90
  -4  -4   6   -1.40    5.60
   3   4  -6   10.70    5.40
  -3  -4   6   16.60    6.00
  -3  -4   6   15.70    6.80
  -3  -4   6   18.20    9.50
   2   4  -6    6.30    2.90
   2   4  -6   -3.60    4.50
  -2  -4   6    8.20    5.00
  -2  -4   6    2.20    5.70
  -2  -4   6    6.00    4.50
   1   4  -6   27.70    6.40
   1   4  -6   21.40    4.70
  -1  -4   6   22.30    8.10
  -1  -4   6   34.00    7.60
  -1  -4   6   22.30    7.10
   0   4  -6    4.30    3.50
   0   4  -6    3.80    4.00
   0  -4   6    3.80    4.60
   0  -4   6    9.90    8.80
   0  -4   6    1.80    5.00
  -1   4  -6    1.40    3.70
  -1   4  -6    4.10    4.80
   1  -4   6    4.50    5.80
   1  -4   6    2.80    7.80
   1  -4   6   -1.90    4.10
  -2   4  -6   27.70    6.50
  -2   4  -6   13.70    5.00
   2  -4   6   23.30    8.50
   2  -4   6    1.90    4.20
   2  -4   6    2.50    5.90
  -3   4  -6    5.20    4.20
  -3   4  -6   14.60    5.90
   3  -4   6   18.30    7.80
   3  -4   6    8.80    7.10
   3  -4   6    8.30    6.10
  -4   4  -6  313.97   15.80
  -4   4  -6  323.37   18.90
   4  -4   6  303.67   18.00
   4  -4   6  288.97   17.70
  -5   4  -6   79.39    9.70
  -5   4  -6   66.59   10.70
  -5   4  -6   68.89    9.50
   5  -4   6   80.89   11.50
   5  -4   6   66.39   11.20
   5  -4   6   56.39    7.60
  -6   4  -6   12.60    6.20
  -6   4  -6    9.50    5.00
  -6   4  -6    2.00    4.90
   6  -4   6    7.30    7.30
   6  -4   6   10.80    5.00
   6  -4   6    7.60    6.40
  -7   4  -6   -1.60    4.50
  -7   4  -6   -1.30    6.40
  -7   4  -6    1.30    4.80
   7  -4   6   -5.70    4.80
  -8   4  -6   -7.80    5.70
  -8   4  -6    7.20    5.70
   8  -4   6   -6.70    5.70
   7   3  -6    2.10    6.00
   7   3  -6   -3.50    4.20
  -7  -3   6   -8.90    7.00
  -7  -3   6   -3.70    7.70
   6   3  -6    9.20    5.70
  -6  -3   6   -9.70    6.70
  -6  -3   6   11.20    8.60
   5   3  -6   47.40    8.20
  -5  -3   6   18.70    7.40
  -5  -3   6   31.20   10.10
   4   3  -6   94.99   10.10
  -4  -3   6  103.69   10.00
  -4  -3   6  125.69   17.20
  -4  -3   6  112.79   12.10
  -4  -3   6   95.79   12.10
   3   3  -6   16.20    5.70
  -3  -3   6   12.90    5.20
  -3  -3   6    9.80    6.10
  -3  -3   6   16.90    8.90
  -3  -3   6   10.60    5.50
   2   3  -6   -4.60    3.60
  -2  -3   6   -4.70    3.80
  -2  -3   6   -5.00    3.80
  -2  -3   6   -3.80    4.40
   1   3  -6   -0.90    2.80
   1   3  -6    3.20    2.70
   1   3  -6    7.90    4.60
  -1  -3   6    8.30    2.60
  -1  -3   6    4.30    5.50
  -1  -3   6    9.70    5.60
  -1  -3   6   12.30    4.70
   0   3  -6    6.40    3.40
   0   3  -6   10.00    5.00
   0   3  -6    5.50    3.80
   0  -3   6   -0.20    5.00
   0  -3   6    0.20    4.00
   0  -3   6    9.40    4.50
  -1   3  -6    7.90    4.90
  -1   3  -6    8.00    3.90
  -1   3  -6    6.60    4.20
   1  -3   6    7.70    5.30
   1  -3   6   18.70    7.90
   1  -3   6   10.50    5.70
  -2   3  -6   26.50    6.40
  -2   3  -6   31.70    6.30
   2  -3   6   42.30    8.30
   2  -3   6   32.40    9.30
   2  -3   6   36.80    7.80
  -3   3  -6   49.40    8.00
  -3   3  -6   43.00    7.00
  -3   3  -6   43.10    4.20
   3  -3   6   54.79    7.20
   3  -3   6   44.20    8.80
   3  -3   6   41.50    9.10
   3  -3   6   51.09    8.80
  -4   3  -6  717.83   26.60
  -4   3  -6  702.33   23.10
  -4   3  -6  600.24   19.50
   4  -3   6  672.93   27.40
   4  -3   6  665.63   18.20
   4  -3   6  746.43   26.40
  -5   3  -6    6.70    4.40
  -5   3  -6    3.30    5.30
  -5   3  -6    0.20    3.30
   5  -3   6    2.00    5.80
   5  -3   6  -13.50    4.90
   5  -3   6   -1.50    3.50
  -6   3  -6    1.60    3.90
  -6   3  -6    3.00    4.70
  -6   3  -6   -1.80    4.90
   6  -3   6   -3.00    7.20
   6  -3   6    5.10    4.00
   6  -3   6    4.50    5.90
  -7   3  -6    1.00    4.70
  -7   3  -6   -1.00    4.20
  -7   3  -6   -3.20    4.20
   7  -3   6    2.80    5.40
  -8   3  -6    3.70    5.40
  -8   3  -6    2.20    5.30
  -8   3  -6    0.20    4.70
   8  -3   6   -6.00    4.50
  -9   3  -6   22.10    7.80
  -9   3  -6   -1.30    4.90
   9  -3   6    2.90    7.40
   7   2  -6   -4.20    3.80
   7   2  -6   -0.50    5.10
  -7  -2   6   -5.70    5.90
  -7  -2   6    3.10    7.90
   6   2  -6    0.90    4.70
  -6  -2   6   -5.30    6.30
  -6  -2   6   -1.20    5.90
   5   2  -6    8.30    5.00
  -5  -2   6   -3.50    5.70
  -5  -2   6   -2.90    4.70
   4   2  -6    1.40    4.60
  -4  -2   6    5.90    4.60
  -4  -2   6    0.50    4.60
  -4  -2   6    2.80    3.70
  -4  -2   6   -1.20    3.50
   3   2  -6    6.60    4.50
  -3  -2   6    3.70    4.20
  -3  -2   6   -6.00    5.20
  -3  -2   6    1.30    4.00
  -3  -2   6   11.50    5.10
   2   2  -6    1.70    2.20
   2   2  -6   -2.30    3.60
  -2  -2   6   -3.20    3.80
  -2  -2   6    1.10    3.60
  -2  -2   6    1.40    3.40
  -2  -2   6    1.20    1.40
  -2  -2   6   -0.30    5.80
   1   2  -6   10.60    3.30
   1   2  -6   10.70    2.90
   1   2  -6    4.80    3.10
  -1  -2   6    7.10    2.40
  -1  -2   6    6.70    4.90
  -1  -2   6    2.80    4.70
  -1  -2   6    3.70    3.20
   0   2  -6   30.10    5.90
   0   2  -6   36.40    4.50
   0   2  -6   29.90    5.00
   0  -2   6   31.60    7.20
   0  -2   6   31.10    7.30
   0  -2   6   38.60    6.70
   0  -2   6   35.00    4.70
  -1   2  -6   14.70    3.60
  -1   2  -6   20.30    4.60
  -1   2  -6   14.80    5.20
   1  -2   6   14.90    5.40
   1  -2   6   32.10    8.10
   1  -2   6   24.20    6.40
  -2   2  -6    5.20    3.50
  -2   2  -6    1.40    1.40
  -2   2  -6    6.60    4.10
   2  -2   6    1.50    4.50
   2  -2   6    8.90    6.50
   2  -2   6    2.50    4.40
  -3   2  -6   -0.50    2.00
  -3   2  -6   -1.20    3.70
  -3   2  -6    1.70    3.80
   3  -2   6    0.60    5.10
   3  -2   6   -4.40    4.50
   3  -2   6    4.30    3.10
   3  -2   6   -0.10    6.00
  -4   2  -6    3.20    3.30
  -4   2  -6    4.50    4.60
  -4   2  -6    0.70    3.10
   4  -2   6    1.70    5.00
   4  -2   6    0.90    6.10
   4  -2   6    2.90    2.80
  -5   2  -6    7.80    4.90
  -5   2  -6   16.40    4.90
  -5   2  -6    5.60    5.20
   5  -2   6    8.30    3.70
   5  -2   6   11.50    2.70
   5  -2   6   14.60    6.40
   5  -2   6   14.10    2.20
   5  -2   6   17.40    8.00
  -6   2  -6    1.70    5.10
  -6   2  -6    0.80    3.80
  -6   2  -6    0.00    4.20
   6  -2   6    8.10    5.00
   6  -2   6    3.60    6.80
   6  -2   6   -2.50    2.90
  -7   2  -6   -3.30    3.60
  -7   2  -6   -5.70    3.70
  -7   2  -6   -2.10    4.00
   7  -2   6   -3.80    5.20
   7  -2   6    9.50    7.80
  -8   2  -6   -1.90    3.50
  -8   2  -6   -8.60    5.90
  -8   2  -6    2.70    5.40
   8  -2   6   -7.20    5.20
  -9   2  -6   12.80    6.60
  -9   2  -6    5.80    8.10
   9  -2   6    1.30    6.30
 -10   2  -6   -9.50    4.30
 -10   2  -6   12.70    7.10
  10  -2   6   -0.30    7.10
   8   1  -6    2.20    4.80
   8   1  -6    2.90    4.90
  -8  -1   6   -2.60    8.00
  -8  -1   6  -13.50    5.60
   7   1  -6   41.70    7.40
   7   1  -6   29.60    7.10
  -7  -1   6   16.00    7.60
  -7  -1   6   22.70    7.70
   6   1  -6    2.40    4.70
   6   1  -6    5.20    4.50
  -6  -1   6    7.60    6.30
  -6  -1   6   -2.40    5.10
   5   1  -6   27.90    6.20
  -5  -1   6   16.90    6.90
  -5  -1   6    3.60    5.00
   4   1  -6   42.60    6.40
  -4  -1   6   31.60    7.90
  -4  -1   6   25.40    6.00
  -4  -1   6   23.40    5.20
   3   1  -6   -0.40    3.00
   3   1  -6   -1.00    3.60
   3   1  -6    1.20    2.00
  -3  -1   6    2.90    3.40
  -3  -1   6   -1.20    3.40
  -3  -1   6    2.00    2.20
  -3  -1   6    0.70    1.10
  -3  -1   6    4.00    4.80
  -3  -1   6   -4.10    2.70
   2   1  -6   14.30    4.20
   2   1  -6   17.00    4.40
   2   1  -6   12.90    2.90
  -2  -1   6   19.50    6.20
  -2  -1   6    8.90    2.20
  -2  -1   6    8.40    3.80
  -2  -1   6   13.20    4.30
  -2  -1   6    5.80    5.20
   1   1  -6    0.30    3.20
   1   1  -6   -3.70    2.40
   1   1  -6   -1.40    1.30
  -1  -1   6    1.60    4.80
  -1  -1   6    2.50    4.10
  -1  -1   6    2.20    3.10
  -1  -1   6   -1.10    1.70
   0   1  -6   52.39    5.80
   0   1  -6   48.40    3.50
   0   1  -6   44.80    6.30
   0   1  -6   46.90    6.30
   0  -1   6   49.00    5.10
   0  -1   6   56.49    7.20
   0  -1   6   38.10    7.30
   0  -1   6   47.50    8.00
  -1   1  -6    1.90    1.70
  -1   1  -6    7.30    3.60
  -1   1  -6    8.40    3.90
   1  -1   6    4.60    4.20
   1  -1   6    4.80    4.50
   1  -1   6    0.90    3.80
  -2   1  -6    9.00    3.90
  -2   1  -6    7.60    4.00
   2  -1   6   15.00    5.80
   2  -1   6   12.30    6.00
   2  -1   6    7.00    3.70
  -3   1  -6  102.49    9.60
  -3   1  -6  101.79    7.10
  -3   1  -6   98.69    8.10
   3  -1   6  105.09    9.50
   3  -1   6  106.09   10.90
   3  -1   6  110.19   12.30
  -4   1  -6    1.40    2.70
  -4   1  -6    4.40    4.30
  -4   1  -6    8.50    4.10
   4  -1   6    9.70    6.30
   4  -1   6    1.60    2.20
   4  -1   6    0.00    4.80
  -5   1  -6    4.10    4.00
  -5   1  -6    5.00    3.80
  -5   1  -6    1.50    3.10
   5  -1   6    4.80    5.20
   5  -1   6    7.10    5.40
   5  -1   6    0.30    1.60
  -6   1  -6   -2.20    4.10
  -6   1  -6   -6.10    2.50
  -6   1  -6    0.50    3.70
   6  -1   6   -0.20    5.00
   6  -1   6   -0.30    3.90
  -7   1  -6    5.90    4.60
  -7   1  -6    0.60    3.90
  -7   1  -6    4.50    4.60
   7  -1   6    1.60    5.20
   7  -1   6   -0.20    5.20
  -8   1  -6   -0.80    4.50
  -8   1  -6   -1.40    3.10
  -8   1  -6    2.30    5.90
   8  -1   6   -2.70    5.30
  -9   1  -6   -0.60    4.40
  -9   1  -6    0.30    3.50
  -9   1  -6   -3.20    5.90
   9  -1   6   -7.80    5.30
 -10   1  -6    3.60    7.20
 -10   1  -6    0.50    5.90
  10  -1   6   11.80    7.70
   8   0  -6   15.70    5.60
   8   0  -6    6.30    5.20
  -8   0   6    3.30    8.20
  -8   0   6    6.20    7.50
   7   0  -6   48.10    7.80
   7   0  -6   53.49    7.40
  -7   0   6   36.90    8.90
  -7   0   6   39.00   10.40
   6   0  -6    0.50    2.80
   6   0  -6   -6.10    3.20
  -6   0   6   -1.90    6.40
  -6   0   6   -1.80    4.70
   5   0  -6    5.00    3.30
   5   0  -6   -0.60    3.40
  -5   0   6   -3.10    3.80
  -5   0   6    0.70    5.30
   4   0  -6    1.80    2.60
   4   0  -6    8.30    4.10
  -4   0   6    2.30    1.20
  -4   0   6    0.20    3.30
  -4   0   6   -2.20    4.90
  -4   0   6    0.60    2.60
   3   0  -6    5.60    2.30
   3   0  -6    4.00    3.00
   3   0  -6   -0.50    3.10
  -3   0   6   -0.60    3.10
  -3   0   6    2.80    2.90
  -3   0   6    6.60    4.60
  -3   0   6   -0.40    2.60
  -3   0   6    0.50    1.90
  -3   0   6    7.20    3.30
   2   0  -6    7.30    2.20
   2   0  -6    7.70    3.40
   2   0  -6    5.40    3.20
  -2   0   6   10.30    2.80
  -2   0   6    6.70    4.70
  -2   0   6    5.00    2.90
  -2   0   6    2.60    2.10
  -2   0   6    6.80    4.60
  -2   0   6    6.90    3.30
   1   0  -6   56.69    5.90
   1   0  -6   54.79    6.20
  -1   0   6   59.49    6.70
  -1   0   6   55.79    4.60
  -1   0   6   59.49    9.10
  -1   0   6   65.49    9.00
  -1   0   6   56.79    5.20
   0   0  -6   88.59    7.00
   0   0  -6   91.29    6.70
   0   0   6   96.39    9.60
   0   0   6   98.69    6.70
   0   0   6   97.89    7.40
   0   0   6   92.59   10.10
  -1   0  -6   10.80    3.60
  -1   0  -6   12.40    3.70
  -1   0  -6   13.60    4.20
   1   0   6   12.60    3.40
   1   0   6    9.40    4.80
   1   0   6   16.90    5.40
   1   0   6   15.80    4.40
  -2   0  -6   75.19    6.70
  -2   0  -6   71.49    7.50
  -2   0  -6   75.49    4.00
   2   0   6   71.69    8.10
   2   0   6   75.39    8.80
   2   0   6   69.89    6.60
  -3   0  -6   -1.40    2.00
  -3   0  -6    0.20    3.60
  -3   0  -6    1.40    2.50
   3   0   6    4.10    4.00
   3   0   6   -0.10    3.80
   3   0   6    0.10    3.50
  -4   0  -6   22.70    5.10
  -4   0  -6   34.10    6.30
  -4   0  -6   20.00    3.80
   4   0   6   39.40    8.70
   4   0   6   27.60    6.30
   4   0   6   35.00    4.10
  -5   0  -6   45.60    6.40
  -5   0  -6   53.29    7.30
  -5   0  -6   33.90    6.80
   5   0   6   43.70    8.80
   5   0   6   49.20    7.90
   5   0   6   44.70    4.10
  -6   0  -6   13.40    5.20
  -6   0  -6   12.60    4.70
  -6   0  -6    7.90    4.60
   6   0   6   17.30    7.00
   6   0   6    3.60    5.60
   6   0   6   10.90    2.50
  -7   0  -6   24.10    6.30
  -7   0  -6   13.20    5.80
  -7   0  -6   26.90    6.60
   7   0   6   37.20    7.70
   7   0   6   19.80    8.00
  -8   0  -6    4.30    5.10
  -8   0  -6   -2.70    5.80
  -8   0  -6    6.50    5.00
   8   0   6   10.40    6.60
  -9   0  -6    3.90    6.30
  -9   0  -6    7.10    6.60
  -9   0  -6   -3.90    3.80
   9   0   6    5.90    6.40
 -10   0  -6   -4.20    6.30
 -10   0  -6    3.20    6.10
  10   0   6   14.50    7.40
   8  -1  -6   17.20    6.40
  -8   1   6   27.40    8.70
  -8   1   6   30.70    9.40
   7  -1  -6   10.70    4.10
   7  -1  -6   10.80    5.00
  -7   1   6    7.10    5.70
  -7   1   6   12.00    6.70
   6  -1  -6   -2.70    3.10
   6  -1  -6   -3.60    2.90
  -6   1   6    3.20    5.60
  -6   1   6    0.80    3.90
   5  -1  -6   15.70    4.50
   5  -1  -6   25.90    4.50
  -5   1   6   12.60    4.80
  -5   1   6   24.90    7.20
   4  -1  -6   13.60    4.50
   4  -1  -6    8.20    3.10
   4  -1  -6   13.30    3.70
  -4   1   6    8.80    3.00
  -4   1   6    6.00    5.50
  -4   1   6    2.50    3.40
   3  -1  -6   42.30    4.80
   3  -1  -6   45.10    4.90
   3  -1  -6   50.19    6.60
  -3   1   6   36.10    7.30
  -3   1   6   35.30    4.40
  -3   1   6   50.39    5.10
  -3   1   6   35.50    5.30
  -3   1   6   32.80    7.60
   2  -1  -6   60.79    5.30
   2  -1  -6   52.09    4.90
  -2   1   6   51.99    5.20
  -2   1   6   54.49    5.30
  -2   1   6   51.59    8.40
  -2   1   6   51.09    4.90
  -2   1   6   54.39    7.30
  -2   1   6   61.59    5.50
   1  -1  -6   18.20    3.90
   1  -1  -6   18.90    3.90
  -1   1   6   15.80    4.90
  -1   1   6   13.40    4.50
  -1   1   6   12.80    3.40
  -1   1   6   12.00    2.10
  -1   1   6   14.00    3.20
   0  -1  -6  572.94   15.60
   0  -1  -6  553.44   16.10
   0  -1  -6  559.24   13.30
   0   1   6  568.84   21.50
   0   1   6  515.65   21.20
   0   1   6  562.44   16.50
   0   1   6  562.74   17.00
  -1  -1  -6   12.00    3.60
  -1  -1  -6   13.60    3.60
  -1  -1  -6   14.30    3.80
   1   1   6    3.00    3.70
   1   1   6   11.10    3.70
   1   1   6   10.40    4.20
   1   1   6   11.90    3.40
  -2  -1  -6   -0.30    2.70
  -2  -1  -6    0.00    2.40
  -2  -1  -6   -0.10    3.10
  -2  -1  -6    4.40    3.20
  -2  -1  -6   -1.60    1.00
   2   1   6    0.20    1.00
   2   1   6    0.00    2.60
   2   1   6    0.70    3.20
   2   1   6    2.70    4.20
  -3  -1  -6    8.40    3.80
  -3  -1  -6    7.20    3.10
  -3  -1  -6    9.80    3.60
  -3  -1  -6    8.50    2.30
   3   1   6    9.10    4.10
   3   1   6    8.20    5.10
   3   1   6    6.40    3.80
  -4  -1  -6   25.80    5.80
  -4  -1  -6   32.20    4.90
  -4  -1  -6   32.30    5.20
   4   1   6   37.90    4.80
   4   1   6   38.00    7.80
   4   1   6   33.40    5.80
  -5  -1  -6    5.00    3.30
  -5  -1  -6    1.30    2.80
  -5  -1  -6    2.60    4.50
   5   1   6    1.50    5.70
   5   1   6    0.40    2.30
   5   1   6   13.00    5.30
  -6  -1  -6    5.10    3.90
  -6  -1  -6    1.40    4.00
  -6  -1  -6    4.20    4.90
   6   1   6    2.50    5.00
   6   1   6    4.60    7.00
   6   1   6   -0.10    2.30
  -7  -1  -6   -3.60    4.00
  -7  -1  -6    0.90    4.10
  -7  -1  -6    2.30    5.30
  -7  -1  -6    1.00    2.00
   7   1   6    0.90    2.40
   7   1   6   -3.60    7.00
   7   1   6    0.70    5.20
  -8  -1  -6    0.20    4.20
  -8  -1  -6    4.20    4.80
  -8  -1  -6    1.60    5.90
   8   1   6   -5.40    3.20
  -9  -1  -6   16.30    6.80
  -9  -1  -6   -3.20    5.50
  -9  -1  -6   -1.10    3.60
   9   1   6   -2.30    5.70
 -10  -1  -6    3.70    6.30
 -10  -1  -6   -8.10    5.50
 -10  -1  -6  -10.70    4.10
  10   1   6   -4.00    5.80
 -11  -1  -6   -2.10    5.10
 -11  -1  -6   -2.70    6.90
  11   1   6    9.90    8.30
   8  -2  -6    4.90    4.00
  -8   2   6   13.20    6.20
  -8   2   6    3.90    7.20
   7  -2  -6   25.40    6.70
   7  -2  -6   13.40    3.60
  -7   2   6   17.00    7.00
  -7   2   6   18.90    6.50
   6  -2  -6   -1.30    2.20
   6  -2  -6   -8.20    2.40
  -6   2   6   -1.20    4.30
  -6   2   6   -0.10    4.00
   5  -2  -6    8.50    2.70
   5  -2  -6    4.70    3.90
  -5   2   6   10.70    2.90
  -5   2   6   12.90    5.00
  -5   2   6    9.00    5.90
   4  -2  -6   18.70    3.00
   4  -2  -6   19.10    3.30
   4  -2  -6   19.90    4.40
  -4   2   6   15.60    4.70
  -4   2   6   14.30    3.00
  -4   2   6    8.90    5.40
   3  -2  -6   27.70    4.90
   3  -2  -6   24.90    3.40
  -3   2   6   30.30    7.50
  -3   2   6   25.20    3.40
  -3   2   6   22.70    6.00
  -3   2   6   21.70    4.50
   2  -2  -6  225.88    8.20
   2  -2  -6  217.78    8.00
   2  -2  -6  193.58    9.50
  -2   2   6  220.88    8.30
  -2   2   6  225.88   13.90
  -2   2   6  216.58    9.70
  -2   2   6  227.68   10.30
  -2   2   6  222.98   13.80
   1  -2  -6  109.89    6.80
   1  -2  -6  109.19    6.00
   1  -2  -6  112.89    6.30
   1  -2  -6  119.69    7.40
  -1   2   6  107.59    8.80
  -1   2   6  102.99    7.40
  -1   2   6  105.59    5.80
  -1   2   6   99.79    7.20
  -1   2   6  103.29    9.10
  -1   2   6  111.69    6.20
   0  -2  -6   24.70    4.00
   0  -2  -6   13.60    3.10
   0  -2  -6   14.20    3.50
   0  -2  -6   21.00    3.80
   0   2   6   17.20    3.50
   0   2   6   14.40    3.70
   0   2   6   18.80    4.40
   0   2   6   15.90    3.40
   0   2   6   24.00    5.40
   0   2   6   17.10    1.90
  -1  -2  -6  208.48   10.20
  -1  -2  -6  220.58    8.90
  -1  -2  -6  219.88    9.60
   1   2   6  213.68    9.60
   1   2   6  214.18   11.20
   1   2   6  210.48    7.40
   1   2   6  210.88   12.90
   1   2   6  214.98   10.60
  -2  -2  -6    9.70    3.80
  -2  -2  -6   13.50    3.30
  -2  -2  -6   14.60    3.40
   2   2   6    9.00    1.50
   2   2   6   13.70    5.10
   2   2   6   16.80    4.10
   2   2   6   13.50    4.00
  -3  -2  -6  269.87   12.20
  -3  -2  -6  269.57   10.50
  -3  -2  -6  281.07   13.50
  -3  -2  -6  267.37   11.20
  -3  -2  -6  283.47   12.40
   3   2   6  274.27   11.10
   3   2   6  278.37   10.10
   3   2   6  272.57   12.50
   3   2   6  272.27   15.60
  -4  -2  -6   25.60    5.20
  -4  -2  -6   13.60    4.70
  -4  -2  -6   23.00    4.10
  -4  -2  -6   34.00    5.60
   4   2   6   25.50    4.20
   4   2   6   27.20    4.10
   4   2   6   32.90    6.20
   4   2   6   35.80    7.50
  -5  -2  -6    0.60    2.50
  -5  -2  -6   -1.00    3.00
  -5  -2  -6    2.10    4.20
  -5  -2  -6   -2.20    3.00
   5   2   6    3.50    4.50
   5   2   6    5.20    4.30
   5   2   6   -2.70    1.80
  -6  -2  -6   46.50    2.80
  -6  -2  -6   44.10    4.20
  -6  -2  -6   36.70    6.20
  -6  -2  -6   24.80    6.40
  -6  -2  -6   38.80    6.80
   6   2   6   49.20    5.40
   6   2   6   41.70    9.90
   6   2   6   38.80    6.80
  -7  -2  -6    6.20    5.50
  -7  -2  -6    1.70    1.50
  -7  -2  -6   -3.60    4.10
  -7  -2  -6    7.60    5.00
  -7  -2  -6    2.30    2.90
   7   2   6    1.10    3.10
   7   2   6   -2.90    7.00
   7   2   6   -2.30    4.80
  -8  -2  -6   17.60    6.70
  -8  -2  -6   43.60    7.60
  -8  -2  -6   41.40    8.80
   8   2   6   53.49    9.60
   8   2   6   44.30    5.70
  -9  -2  -6   -1.50    4.50
  -9  -2  -6    4.40    5.90
  -9  -2  -6   -2.60    5.40
   9   2   6   -4.30    5.70
 -10  -2  -6    0.40    6.30
 -10  -2  -6   -1.70    4.90
 -10  -2  -6   -4.90    4.40
  10   2   6    8.10    6.70
 -11  -2  -6    0.60    7.10
 -11  -2  -6   14.10    7.80
  11   2   6   -4.20    6.00
   8  -3  -6   -1.70    5.00
  -8   3   6   10.70    6.30
  -8   3   6    7.70    6.50
   7  -3  -6    0.80    4.00
  -7   3   6    1.50    4.90
  -7   3   6   13.40    7.00
   6  -3  -6    2.60    3.80
  -6   3   6    6.50    2.90
  -6   3   6    4.80    4.50
  -6   3   6   -2.20    4.10
   5  -3  -6    2.30    1.00
   5  -3  -6    2.30    1.00
   5  -3  -6    2.30    3.70
  -5   3   6    2.90    2.50
  -5   3   6    1.70    3.70
  -5   3   6   -2.40    3.10
   4  -3  -6   47.50    2.50
   4  -3  -6   59.79    6.20
   4  -3  -6   47.30    2.70
  -4   3   6   56.49    7.90
  -4   3   6   46.30    8.70
   3  -3  -6    9.70    1.80
   3  -3  -6   10.10    1.90
   3  -3  -6   10.20    3.40
  -3   3   6    6.00    1.20
  -3   3   6    5.50    3.00
  -3   3   6   10.40    5.00
  -3   3   6    6.60    3.50
  -3   3   6   11.70    1.50
   2  -3  -6   98.59    7.20
   2  -3  -6  102.49    4.70
   2  -3  -6  104.29    4.70
   2  -3  -6  107.89    8.70
  -2   3   6   92.59    9.50
  -2   3   6  106.59    9.40
  -2   3   6  102.39    4.20
  -2   3   6  101.69    4.50
  -2   3   6  111.69    7.90
   1  -3  -6    3.10    1.90
   1  -3  -6    4.20    2.30
   1  -3  -6   -2.80    3.20
   1  -3  -6    5.70    2.70
  -1   3   6    1.90    1.80
  -1   3   6    3.50    2.00
  -1   3   6    1.30    1.40
  -1   3   6    1.80    3.60
  -1   3   6    1.90    2.50
   0  -3  -6  420.66   15.00
   0  -3  -6  417.16   12.30
   0  -3  -6  427.46   11.60
   0  -3  -6  399.36   13.20
   0  -3  -6  414.86   12.20
   0   3   6  408.76   13.30
   0   3   6  405.86   12.00
   0   3   6  391.06   17.90
   0   3   6  411.96   15.40
   0   3   6  419.66   12.20
  -1  -3  -6   54.99    5.10
  -1  -3  -6   52.69    4.70
  -1  -3  -6   51.59    4.20
  -1  -3  -6   51.39    5.10
   1   3   6   54.49    6.60
   1   3   6   49.60    5.20
   1   3   6   60.09    5.70
   1   3   6   60.29    4.60
  -2  -3  -6   34.90    3.40
  -2  -3  -6   38.10    5.30
  -2  -3  -6   38.80    4.70
  -2  -3  -6   40.10    4.10
  -2  -3  -6   30.10    3.10
   2   3   6   36.30    5.40
   2   3   6   35.60    6.50
   2   3   6   37.50    5.40
   2   3   6   35.90    4.60
   2   3   6   39.80    3.80
  -3  -3  -6  391.36   14.50
  -3  -3  -6  382.66    8.30
  -3  -3  -6  368.26    8.30
  -3  -3  -6  380.16   13.10
  -3  -3  -6  366.66   13.00
   3   3   6  408.26   13.60
   3   3   6  387.56   14.60
   3   3   6  352.36   17.80
   3   3   6  378.86   14.10
  -4  -3  -6   23.00    1.10
  -4  -3  -6   20.20    4.80
  -4  -3  -6   21.80    4.60
  -4  -3  -6   18.90    5.20
  -4  -3  -6   14.20    3.70
   4   3   6   25.80    7.20
   4   3   6   26.10    5.00
   4   3   6   23.20    4.50
   4   3   6   22.50    4.00
  -5  -3  -6    2.00    3.30
  -5  -3  -6   -0.90    3.20
  -5  -3  -6    2.10    3.40
  -5  -3  -6   -2.70    2.80
   5   3   6    7.10    6.10
   5   3   6   -4.50    3.80
   5   3   6    1.10    2.70
  -6  -3  -6   19.30    5.90
  -6  -3  -6   21.60    4.00
  -6  -3  -6   19.40    5.50
  -6  -3  -6   20.90    5.40
   6   3   6   17.50    4.70
   6   3   6   17.40    5.90
   6   3   6   18.70    7.00
  -7  -3  -6  192.28   12.20
  -7  -3  -6  216.28   14.80
  -7  -3  -6  186.98   14.60
  -7  -3  -6  179.68    9.10
   7   3   6  176.58   10.10
   7   3   6  175.68   15.60
   7   3   6  193.08   12.90
  -8  -3  -6  112.99    9.60
  -8  -3  -6  110.29   12.40
  -8  -3  -6   81.29   11.80
   8   3   6   91.19    8.40
   8   3   6  127.19   12.50
  -9  -3  -6   -6.10    4.90
  -9  -3  -6    2.80    5.00
  -9  -3  -6   -4.50    5.50
   9   3   6   -2.10    4.00
   9   3   6   -2.20    5.20
 -10  -3  -6   -3.50    5.50
 -10  -3  -6    7.70    5.40
 -10  -3  -6    4.10    7.30
  10   3   6    2.20    6.70
 -11  -3  -6   -1.50    7.30
 -11  -3  -6    6.00    8.40
  11   3   6    3.90    7.10
  -8   4   6    5.10    6.00
  -8   4   6   13.70    7.50
   7  -4  -6   -6.80    2.30
  -7   4   6    5.80    5.30
  -7   4   6    0.50    4.80
   6  -4  -6   -1.70    3.70
  -6   4   6    2.10    4.70
  -6   4   6    5.30    4.70
  -6   4   6    2.70    3.10
   5  -4  -6    5.20    3.40
  -5   4   6    3.20    2.70
  -5   4   6    4.80    4.40
  -5   4   6    7.40    4.30
   4  -4  -6   74.89    7.50
  -4   4   6   67.29    7.10
  -4   4   6   65.39    9.30
  -4   4   6   85.09    9.60
   3  -4  -6    2.50    3.10
  -3   4   6    0.20    2.70
  -3   4   6    0.50    3.60
  -3   4   6    4.70    3.30
   2  -4  -6   22.60    1.60
   2  -4  -6   26.60    4.70
   2  -4  -6   21.90    5.80
   2  -4  -6   25.10    1.60
  -2   4   6   18.70    5.90
  -2   4   6   15.90    4.40
   1  -4  -6   53.19    3.60
   1  -4  -6   54.59    5.20
   1  -4  -6   46.80    3.50
   1  -4  -6   51.19    7.10
  -1   4   6   48.40    3.20
  -1   4   6   52.39    8.10
  -1   4   6   45.40    5.90
  -1   4   6   47.70    2.80
   0  -4  -6    9.00    2.80
   0  -4  -6   14.20    4.40
   0  -4  -6   11.40    4.00
   0  -4  -6    9.50    2.40
   0  -4  -6   13.70    3.10
   0   4   6   11.60    3.00
   0   4   6   13.90    2.60
   0   4   6    7.90    2.10
   0   4   6   24.20    5.70
  -1  -4  -6  263.17   10.10
  -1  -4  -6  249.68    8.50
  -1  -4  -6  267.27   10.40
  -1  -4  -6  262.07    9.30
   1   4   6  268.37   10.00
   1   4   6  272.17   11.50
   1   4   6  228.68   11.70
   1   4   6  236.18   13.40
   1   4   6  269.97   10.10
  -2  -4  -6  141.79    8.10
  -2  -4  -6  137.09    7.60
  -2  -4  -6  155.28    5.60
  -2  -4  -6  154.28    7.10
  -2  -4  -6  139.19    5.50
   2   4   6  140.79   10.80
   2   4   6  147.19    9.30
   2   4   6  154.18    6.40
   2   4   6  145.89    8.10
   2   4   6  142.59    8.30
  -3  -4  -6    5.90    3.30
  -3  -4  -6    2.90    1.40
  -3  -4  -6    5.40    3.40
  -3  -4  -6    7.90    3.60
   3   4   6    7.50    2.70
   3   4   6   10.90    5.50
   3   4   6    2.70    3.20
   3   4   6    4.60    3.40
  -4  -4  -6   31.10    4.30
  -4  -4  -6   37.00    5.20
  -4  -4  -6   30.20    5.80
   4   4   6   42.50    5.90
   4   4   6   34.20    5.40
   4   4   6   35.50    7.30
   4   4   6   33.30    6.00
  -5  -4  -6   66.89    7.20
  -5  -4  -6   48.60    7.40
  -5  -4  -6   65.19    6.50
   5   4   6   69.39    6.80
   5   4   6   47.20    9.60
   5   4   6   56.49    7.50
  -6  -4  -6   16.90    5.30
  -6  -4  -6   13.00    5.90
   6   4   6   19.60    7.00
   6   4   6   10.70    5.30
   6   4   6   17.20    5.20
  -7  -4  -6   18.40    5.90
  -7  -4  -6    5.50    4.60
  -7  -4  -6    5.60    5.60
   7   4   6   13.10    6.20
   7   4   6   -0.40    4.50
   7   4   6    3.80    7.30
  -8  -4  -6   -2.60    5.10
  -8  -4  -6    5.40    4.70
  -8  -4  -6   -2.40    5.00
   8   4   6    6.90    6.10
   8   4   6   -4.90    4.10
  -9  -4  -6   -2.10    3.20
  -9  -4  -6    0.80    5.70
  -9  -4  -6  -12.10    4.90
   9   4   6   -4.00    4.00
   9   4   6    4.00    5.90
 -10  -4  -6  -12.60    5.10
 -10  -4  -6   -1.20    5.10
 -10  -4  -6   -1.60    5.10
  10   4   6   -6.50    6.00
 -11  -4  -6  -15.80    4.90
 -11  -4  -6   -1.80    5.90
 -11  -4  -6    4.40    8.80
  11   4   6   -3.30    6.80
  -7   5   6   12.80    6.50
  -7   5   6    2.30    4.60
  -6   5   6    7.30    4.90
  -6   5   6    2.80    4.50
  -6   5   6    1.90    3.50
  -5   5   6    4.10    4.40
  -5   5   6    4.00    3.40
  -5   5   6    1.10    3.10
  -4   5   6    3.00    3.90
  -4   5   6   -0.90    3.60
  -4   5   6    0.40    2.60
  -4   5   6   -0.80    2.40
   3  -5  -6    3.80    2.80
   3  -5  -6    6.70    5.90
  -3   5   6    7.20    4.70
  -3   5   6    2.00    3.40
   2  -5  -6   28.20    7.40
   2  -5  -6   31.40    6.90
   2  -5  -6   19.90    4.50
  -2   5   6   25.00    6.10
  -2   5   6   29.30    5.70
  -2   5   6   20.60    4.60
   1  -5  -6   26.80    2.90
   1  -5  -6   31.50    2.80
   1  -5  -6   41.60    6.70
   1  -5  -6   38.70    7.10
   1  -5  -6   25.40    4.20
  -1   5   6   23.40    4.40
  -1   5   6   35.80    6.30
  -1   5   6   29.60    2.00
  -1   5   6   27.00    5.80
  -1   5   6   33.10    2.30
   0  -5  -6  101.29    5.40
   0  -5  -6  111.69    8.70
   0  -5  -6   82.19    5.40
   0  -5  -6   92.79    8.30
   0   5   6   97.69    5.20
   0   5   6   97.69    8.80
   0   5   6   98.89    8.60
   0   5   6   99.49    6.50
  -1  -5  -6  154.88    7.90
  -1  -5  -6  160.58    7.20
  -1  -5  -6  152.08    9.30
   1   5   6  142.89    9.80
   1   5   6  143.49    6.70
   1   5   6  145.19    9.50
   1   5   6  159.78    7.70
   1   5   6  169.68   11.10
   1   5   6  153.38    6.60
  -2  -5  -6    2.10    2.50
  -2  -5  -6    1.10    3.10
   2   5   6    1.10    2.90
   2   5   6    1.00    2.60
   2   5   6    4.30    1.60
   2   5   6    9.30    4.20
   2   5   6    3.20    3.80
  -3  -5  -6   69.19    5.80
  -3  -5  -6  113.99    8.30
  -3  -5  -6   87.89    9.20
   3   5   6   90.39    6.90
   3   5   6   93.89    7.90
   3   5   6   86.89    8.00
   3   5   6   73.39    9.00
  -4  -5  -6   89.99    3.00
  -4  -5  -6   90.99   10.20
  -4  -5  -6   92.59    3.20
  -4  -5  -6   86.09    7.60
   4   5   6  102.59    8.60
   4   5   6   91.09    7.70
   4   5   6   90.49   10.40
  -5  -5  -6   25.60    5.70
  -5  -5  -6   21.70    3.50
  -5  -5  -6   23.80    6.50
   5   5   6   27.30    5.80
   5   5   6   25.30    7.10
   5   5   6   16.40    5.60
  -6  -5  -6  407.46   21.40
  -6  -5  -6  411.96   16.90
   6   5   6  397.06   22.10
   6   5   6  402.06   18.20
   6   5   6  425.76   17.50
  -7  -5  -6    1.80    3.80
  -7  -5  -6    6.70    6.40
   7   5   6   16.30    5.90
   7   5   6    4.00    4.60
   7   5   6    6.60    6.30
  -8  -5  -6  122.39   11.40
  -8  -5  -6  138.89   15.70
  -8  -5  -6  121.29   10.10
   8   5   6  131.19   12.90
   8   5   6  111.99   10.50
  -9  -5  -6    0.50    7.00
  -9  -5  -6    2.10    4.90
  -9  -5  -6    8.50    4.20
   9   5   6   -3.50    4.30
   9   5   6   -1.90    5.20
 -10  -5  -6    9.60    6.50
 -10  -5  -6   12.50    5.10
 -10  -5  -6   -6.00    7.20
  10   5   6    4.30    5.70
  10   5   6   -7.50    5.10
 -11  -5  -6   -6.00    7.70
 -11  -5  -6   18.50    5.90
 -11  -5  -6   -0.50    5.60
  11   5   6    3.20    7.20
  -7   6   6    7.30    4.30
  -7   6   6   -0.30    4.90
  -7   6   6   16.90    6.50
  -6   6   6    0.30    4.40
  -6   6   6   12.20    5.40
  -6   6   6    8.50    3.80
  -6   6   6    2.80    3.50
  -5   6   6    0.60    3.70
  -5   6   6    1.70    3.00
  -5   6   6   -1.80    3.80
  -5   6   6    0.30    4.10
  -4   6   6   15.00    5.00
  -4   6   6   15.40    5.10
  -4   6   6    8.40    4.50
  -4   6   6   22.30    6.20
  -4   6   6   18.50    5.30
   3  -6  -6    3.40    4.30
   3  -6  -6    5.60    7.10
  -3   6   6    0.50    3.10
  -3   6   6    3.70    3.90
  -3   6   6    6.70    4.30
   2  -6  -6   97.19   10.10
   2  -6  -6   84.79   10.70
  -2   6   6   98.99    9.50
  -2   6   6   86.19    8.80
   1  -6  -6   27.60    7.00
   1  -6  -6   24.20    6.60
   1  -6  -6   33.40    3.20
  -1   6   6   21.30    5.60
  -1   6   6   25.10    2.20
  -1   6   6   23.50    4.20
  -1   6   6   25.60    2.00
  -1   6   6   33.80    6.70
   0  -6  -6    6.10    2.50
   0  -6  -6    9.30    4.90
   0  -6  -6    8.80    4.00
   0  -6  -6    0.50    2.30
   0   6   6    8.70    3.80
   0   6   6    3.80    2.00
   0   6   6    5.40    2.10
   0   6   6   -0.90    3.50
  -1  -6  -6    7.90    3.20
  -1  -6  -6    4.90    2.80
   1   6   6    4.20    1.40
   1   6   6    7.80    2.70
   1   6   6    9.80    4.20
   1   6   6    0.30    2.90
  -2  -6  -6    2.50    3.10
  -2  -6  -6    2.80    3.00
   2   6   6   -0.70    2.40
   2   6   6    2.30    1.70
   2   6   6   -0.50    2.30
   2   6   6    3.30    3.90
  -3  -6  -6  101.59    7.70
  -3  -6  -6  115.99    8.60
   3   6   6   92.39    4.40
   3   6   6  101.99    9.90
   3   6   6  103.69    8.00
   3   6   6   93.19    8.90
  -4  -6  -6   56.99    7.10
  -4  -6  -6   46.70    8.50
   4   6   6   61.29    2.90
   4   6   6   54.09    7.90
   4   6   6   60.79    7.90
   4   6   6   66.39    9.90
  -5  -6  -6   12.00    1.90
  -5  -6  -6   11.20    4.40
  -5  -6  -6   10.50    6.50
   5   6   6   19.40    5.80
   5   6   6   14.80    6.90
   5   6   6   14.10    5.40
  -6  -6  -6  335.37   16.10
  -6  -6  -6  322.87   12.10
  -6  -6  -6  342.27   20.80
   6   6   6  320.87   16.80
   6   6   6  297.97   18.60
   6   6   6  321.67   16.40
  -7  -6  -6    5.60    3.20
  -7  -6  -6   -0.80    5.10
  -7  -6  -6    5.10    6.90
   7   6   6    0.10    4.60
   7   6   6   -1.60    4.90
  -8  -6  -6   -0.60    7.30
  -8  -6  -6    4.20    3.40
  -8  -6  -6    3.20    5.50
   8   6   6   -1.50    5.70
   8   6   6    2.10    5.10
  -9  -6  -6   -7.80    7.30
  -9  -6  -6    5.10    4.00
  -9  -6  -6   -1.30    3.70
   9   6   6    1.60    5.60
   9   6   6   10.70    7.40
 -10  -6  -6   -5.20    5.40
 -10  -6  -6   12.80    5.50
 -10  -6  -6  -10.90    8.60
  10   6   6    3.50    5.30
  10   6   6   -2.10    5.10
 -11  -6  -6   44.10   10.00
 -11  -6  -6   33.90   11.80
  11   6   6   38.10   11.40
  -6   7   6   13.50    4.80
  -6   7   6    1.10    4.40
  -6   7   6    3.00    4.60
  -6   7   6    5.00    4.00
  -6   7   6   10.40    3.70
  -5   7   6   14.80    5.60
  -5   7   6   13.10    4.90
  -5   7   6   14.40    5.30
  -5   7   6   16.50    6.10
   4  -7  -6    1.30    7.30
  -4   7   6   -4.00    3.40
  -4   7   6    6.10    4.20
  -4   7   6    2.60    3.50
   3  -7  -6   10.50    7.60
   3  -7  -6    1.90    6.30
  -3   7   6   19.00    5.40
  -3   7   6    8.40    4.60
   2  -7  -6   43.30    8.50
   2  -7  -6   45.10    9.00
  -2   7   6   44.50    7.70
  -2   7   6   47.20    7.70
   1  -7  -6   56.69    9.60
   1  -7  -6   55.69    4.10
   1  -7  -6   52.99    9.50
   1  -7  -6   55.39    4.40
  -1   7   6   54.29    7.90
  -1   7   6   55.19    3.20
  -1   7   6   65.99    7.40
   0  -7  -6   22.40    6.30
   0  -7  -6   20.60    6.40
   0  -7  -6   18.00    3.70
   0   7   6   12.70    2.70
   0   7   6   21.20    5.60
   0   7   6   16.90    4.80
  -1  -7  -6    2.00    3.00
  -1  -7  -6   -2.20    2.60
  -1  -7  -6    3.20    4.80
   1   7   6    0.40    1.10
   1   7   6    0.30    2.20
   1   7   6   -1.00    1.90
   1   7   6    1.20    3.30
   1   7   6    2.50    3.80
  -2  -7  -6    4.10    3.30
  -2  -7  -6    2.70    3.20
   2   7   6   -1.90    3.30
   2   7   6   -3.40    2.30
   2   7   6    6.30    4.60
  -3  -7  -6   17.00    4.80
  -3  -7  -6    1.00    3.40
   3   7   6   14.50    5.30
   3   7   6    6.30    3.60
   3   7   6    7.90    2.20
   3   7   6   13.00    5.40
  -4  -7  -6    2.90    4.10
  -4  -7  -6    3.80    4.80
   4   7   6    5.70    4.30
   4   7   6    3.40    4.70
   4   7   6    0.40    4.60
   4   7   6   -1.20    1.30
  -5  -7  -6   51.89    9.60
  -5  -7  -6   53.59    8.20
   5   7   6   62.19    8.60
   5   7   6   70.09   10.70
   5   7   6   50.79    8.50
  -6  -7  -6   28.40    9.30
  -6  -7  -6   24.80    7.00
  -6  -7  -6   18.80    3.50
   6   7   6   30.30    8.90
   6   7   6   26.60    7.20
   6   7   6   31.30    7.80
  -7  -7  -6   51.79    8.80
  -7  -7  -6   39.00   10.60
  -7  -7  -6   68.29    6.90
   7   7   6   54.19    9.30
   7   7   6   65.69   10.50
  -8  -7  -6   -4.90    7.50
  -8  -7  -6    1.80    3.30
  -8  -7  -6    0.40    5.80
   8   7   6   -0.30    5.10
   8   7   6    1.30    5.70
  -9  -7  -6   -0.10    5.90
  -9  -7  -6    3.30    7.00
   9   7   6    2.00    5.70
   9   7   6   -4.60    5.30
 -10  -7  -6   -9.70    5.90
 -10  -7  -6    0.90    6.80
  10   7   6    2.30    7.30
  10   7   6    8.90    7.40
  -6   8   6    9.80    4.00
  -6   8   6    4.30    4.70
  -6   8   6    7.40    5.50
  -5   8   6   16.30    4.80
  -5   8   6   23.20    7.00
  -5   8   6   17.80    5.80
  -5   8   6   24.80    7.00
   4  -8  -6    2.40    7.70
  -4   8   6    6.10    3.40
  -4   8   6   11.40    5.20
  -4   8   6   -2.60    4.00
   3  -8  -6    6.00    5.00
   3  -8  -6    5.70    8.30
  -3   8   6    9.90    5.10
  -3   8   6    7.20    4.70
  -3   8   6    9.80    4.40
   2  -8  -6    1.50    6.60
   2  -8  -6    4.10    1.70
   2  -8  -6    4.40    1.70
   2  -8  -6   22.50    8.30
  -2   8   6   12.40    4.60
  -2   8   6    4.50    3.30
   1  -8  -6   -2.30    2.20
   1  -8  -6   -3.60    2.00
   1  -8  -6    3.40    6.10
   1  -8  -6   -3.30    3.70
  -1   8   6    1.30    4.20
  -1   8   6    3.30    3.50
   0  -8  -6    7.60    3.30
   0  -8  -6    6.10    3.10
   0  -8  -6    9.40    6.30
   0   8   6    3.70    3.70
   0   8   6    7.00    3.60
   0   8   6    9.80    2.90
   0   8   6    6.40    5.10
  -1  -8  -6    8.60    4.00
  -1  -8  -6    1.30    5.60
   1   8   6   -1.10    3.30
   1   8   6   -1.40    3.30
   1   8   6   -0.10    2.40
   1   8   6    6.80    3.00
  -2  -8  -6   -1.60    3.20
  -2  -8  -6   -1.70    3.90
   2   8   6    2.30    3.80
   2   8   6    4.20    4.60
   2   8   6    0.80    0.80
   2   8   6   -0.50    2.70
  -3  -8  -6   84.79    8.40
  -3  -8  -6  115.99    9.20
   3   8   6  105.19   10.50
   3   8   6   74.99    7.80
   3   8   6   93.99   10.70
  -4  -8  -6    8.60    4.90
   4   8   6   13.30    5.60
   4   8   6    9.10    5.70
   4   8   6    7.60    3.90
  -5  -8  -6    1.50    7.50
  -5  -8  -6    3.70    4.70
   5   8   6    6.40    5.70
   5   8   6    1.60    4.30
   5   8   6   -0.50    4.50
  -6  -8  -6   -3.90    7.10
  -6  -8  -6    7.20    5.70
   6   8   6    2.20    3.70
   6   8   6    0.40    5.80
  -7  -8  -6    7.10    6.10
  -7  -8  -6   -1.40    8.20
   7   8   6    0.30    3.80
   7   8   6   -0.20    5.80
  -8  -8  -6   -4.90    9.10
  -8  -8  -6    7.20    6.10
   8   8   6    2.10    5.30
   8   8   6    8.50    7.20
  -9  -8  -6   11.70    7.40
  -9  -8  -6  -11.80    8.90
   9   8   6   17.30    7.40
   9   8   6    2.90    6.80
 -10  -8  -6   -6.60   10.30
 -10  -8  -6    3.10    6.80
  10   8   6   -4.70    7.80
  10   8   6   -0.80    6.60
   5  -9  -6    2.20    7.60
  -5   9   6    6.00    5.10
   4  -9  -6    7.70    9.20
  -4   9   6   18.20    5.70
  -4   9   6    7.50    4.80
   3  -9  -6    6.00    6.10
   3  -9  -6    6.50    5.90
  -3   9   6   -0.80    3.70
  -3   9   6   -0.90    4.20
   2  -9  -6    7.50    2.60
   2  -9  -6    8.80    6.70
   2  -9  -6    2.50    7.10
  -2   9   6    7.00    3.70
  -2   9   6    7.40    5.00
   1  -9  -6   -1.60    2.70
   1  -9  -6    8.50    5.70
   1  -9  -6   12.50    6.20
  -1   9   6    1.30    4.50
  -1   9   6   -2.60    3.00
   0  -9  -6    6.50    3.50
   0  -9  -6   15.00    5.80
   0   9   6    8.90    5.70
   0   9   6    2.40    3.30
  -1  -9  -6    5.60    3.90
  -1  -9  -6    1.70    4.70
   1   9   6    3.60    2.70
   1   9   6   -2.50    3.70
   1   9   6   -0.10    4.90
  -2  -9  -6   38.60    6.20
   2   9   6   41.80    8.80
   2   9   6   36.40    6.90
   2   9   6   40.00    6.20
  -3  -9  -6   40.90    7.30
   3   9   6   39.90    8.70
   3   9   6   31.30    7.00
   3   9   6   25.00    5.80
  -4  -9  -6   18.80    6.10
   4   9   6    3.00    4.30
   4   9   6    7.80    6.70
   4   9   6    0.60    3.00
  -5  -9  -6   31.80    7.80
   5   9   6   32.20    7.30
   5   9   6   33.70    8.40
  -6  -9  -6    1.40    4.80
  -6  -9  -6   -9.40    7.40
   6   9   6    6.40    5.40
   6   9   6  -11.60    5.30
  -7  -9  -6    7.70    9.90
  -7  -9  -6   21.90    8.00
   7   9   6    8.30    6.20
   7   9   6   25.40    7.50
  -8  -9  -6   -2.70    7.10
  -8  -9  -6   -0.50    6.10
   8   9   6   -0.70    5.10
   8   9   6   -2.90    6.50
  -9  -9  -6  -18.50    9.00
  -9  -9  -6    0.50    6.50
   9   9   6   -8.60    6.60
   9   9   6    3.50    5.10
   4 -10  -6   -4.60    9.20
  -4  10   6    6.10    5.10
  -4  10   6    7.30    5.50
   3 -10  -6    3.00    8.20
   3 -10  -6   -3.60    8.50
  -3  10   6   -3.00    4.70
  -3  10   6    0.90    4.80
   2 -10  -6   -0.60    2.70
   2 -10  -6   -4.20    5.20
   2 -10  -6   -9.60    5.00
  -2  10   6    3.80    4.30
  -2  10   6    0.70    4.60
   1 -10  -6   42.00   10.10
   1 -10  -6   34.30    8.50
   1 -10  -6   29.30    5.00
  -1  10   6   43.40    8.50
   0 -10  -6   19.30    4.80
   0 -10  -6   35.70    9.10
   0  10   6   32.10    8.50
  -1 -10  -6   39.90    9.30
  -1 -10  -6   25.20    5.80
   1  10   6   24.20    7.70
  -2 -10  -6   23.00    5.80
  -2 -10  -6   34.50    8.20
   2  10   6   45.90    9.90
  -3 -10  -6   56.49    8.50
   3  10   6   59.99    8.30
   3  10   6   52.89    7.90
   3  10   6   59.69   10.90
   4  10   6    6.10    4.70
   4  10   6   10.20    6.30
  -5 -10  -6   -2.90    5.50
   5  10   6    5.10    5.50
   5  10   6   -1.40    4.50
  -6 -10  -6    5.70    6.30
   6  10   6    5.80    6.40
   6  10   6   -0.90    4.70
  -7 -10  -6   -4.00    6.40
  -7 -10  -6   -6.20    9.10
   7  10   6  -14.10    5.70
   7  10   6   -1.70    5.40
  -8 -10  -6    6.10    7.20
  -8 -10  -6  -21.00    8.80
   8  10   6   -6.70    7.10
   8  10   6   -0.70    6.00
  -9 -10  -6    7.00    8.10
  -9 -10  -6   -6.50   12.50
   9  10   6   -0.80    7.30
   9  10   6    3.30    7.50
   3 -11  -6    5.40    8.20
   3 -11  -6   10.90    9.20
  -3  11   6    3.70    5.00
  -3  11   6   -0.30    4.30
   2 -11  -6   13.20    9.70
   2 -11  -6    5.30    3.60
   2 -11  -6   -6.20    5.20
  -2  11   6    9.30    6.00
  -2  11   6    9.70    6.20
   1 -11  -6    5.20    7.60
   1 -11  -6   15.30    4.70
   1 -11  -6   11.30    8.80
  -1  11   6    5.20    6.50
  -1  11   6   23.80    7.30
   0 -11  -6    4.30    4.20
   0 -11  -6    8.10    7.50
   0  11   6   -8.20    5.00
  -1 -11  -6    0.10    4.70
  -1 -11  -6   -3.90    6.30
   1  11   6   -1.60    6.00
  -2 -11  -6   -1.80    4.20
  -2 -11  -6    2.00    7.40
   2  11   6   -6.00    4.20
  -3 -11  -6    4.60    5.40
   3  11   6    7.20    6.20
  -4 -11  -6   -2.90    4.90
   4  11   6    3.10    4.80
   4  11   6   -9.60    6.30
  -5 -11  -6    3.30    5.50
   5  11   6    1.40    5.10
   5  11   6    1.60    6.40
  -6 -11  -6    7.70    6.70
   6  11   6   -2.50    5.30
   6  11   6   -7.10    3.90
   7  11   6    1.60    6.00
   7  11   6   -6.40    7.30
  -8 -11  -6  -12.80   11.10
   8  11   6   -2.20    6.50
   8  11   6   -2.20    8.70
   2 -12  -6    5.30    7.00
   1 -12  -6    6.40    4.70
   1 -12  -6   -2.60    8.80
   1 -12  -6    7.00    6.50
  -1  12   6   -3.50    5.60
  -1  12   6   -4.90    5.20
   0 -12  -6   -2.60    4.00
   0 -12  -6    6.50    8.00
   0  12   6    9.60    5.70
   0  12   6   10.60    7.80
  -1 -12  -6    1.10    4.80
  -1 -12  -6    2.50    7.70
   1  12   6    7.80    7.80
  -2 -12  -6   -3.10    6.70
  -2 -12  -6    2.20    4.90
   2  12   6    0.50    7.10
  -3 -12  -6   -2.00    4.90
  -3 -12  -6   -5.60    7.10
   3  12   6    6.60    8.20
  -4 -12  -6    7.40    6.00
   4  12   6   -7.80    4.70
  -5 -12  -6   -1.80    5.70
   5  12   6   -8.00    7.30
  -6 -12  -6    8.00    7.60
   6  12   6    0.50    5.80
   6  12   6    6.10    9.90
  -1 -13  -6   15.20    8.90
  -2 -13  -6   -2.50    8.40
  -2 -13  -6    6.60    6.50
   2  13   6   -8.00    6.90
  -3 -13  -6    7.00    8.60
  -3 -13  -6    6.30    6.60
   3  13   6    3.80    9.00
  -4 -13  -6    5.50    9.50
   2   7  -7   -4.20    7.30
  -2  -7   7  -14.80    7.90
   1   7  -7    5.30    6.90
  -1  -7   7   17.50    9.30
  -1  -7   7   -2.80    8.70
   0   7  -7   -5.70    5.90
   0  -7   7    9.90    8.00
   0  -7   7  -15.20   10.20
  -1   7  -7   -0.90    5.30
  -1   7  -7    4.40    5.60
   1  -7   7   -6.90   10.90
   1  -7   7   16.50    7.70
  -2   7  -7    0.60    5.00
  -2   7  -7   -8.60    4.90
   2  -7   7   13.90    9.00
   2  -7   7   -1.20   10.50
  -3   7  -7    2.90    6.40
  -3   7  -7    0.00    5.90
   3  -7   7    3.20    8.50
   3   6  -7    3.30    5.30
  -3  -6   7   27.50    7.70
  -3  -6   7   -9.40   10.80
  -3  -6   7    3.00    6.70
   2   6  -7   -0.70    5.90
  -2  -6   7    9.10    7.40
  -2  -6   7   12.80   11.90
  -2  -6   7   17.20    6.20
   1   6  -7    8.40    6.80
  -1  -6   7    0.60    5.80
  -1  -6   7  -12.60    9.70
  -1  -6   7   -2.50    6.10
   0   6  -7    9.30    6.70
   0  -6   7   -9.20    6.60
   0  -6   7   -3.10    5.70
  -1   6  -7    2.10    4.50
  -1   6  -7    8.70    6.90
   1  -6   7    4.10    7.10
   1  -6   7   -5.20   10.00
  -2   6  -7   -0.80    4.40
  -2   6  -7   -0.10    5.70
   2  -6   7    1.10    6.70
   2  -6   7   -4.20    9.60
  -3   6  -7   -0.50    4.00
  -3   6  -7   -8.80    4.60
   3  -6   7   -8.20    6.10
  -4   6  -7   -6.90    4.70
  -4   6  -7   -2.80    5.70
   4  -6   7    0.40    6.10
  -5   6  -7    9.50    7.60
  -5   6  -7    1.10    5.80
   5  -6   7   -3.00    6.70
   5   5  -7    2.70    7.20
  -5  -5   7   -9.70    7.70
  -5  -5   7   20.70    7.20
   4   5  -7   34.40    8.40
  -4  -5   7   42.70    9.40
  -4  -5   7    6.90    9.20
   3   5  -7   47.20    9.80
  -3  -5   7   40.40    9.40
  -3  -5   7   33.70    9.10
  -3  -5   7   34.40   13.40
   2   5  -7   -2.50    5.30
  -2  -5   7   11.20    6.00
  -2  -5   7    0.20    4.60
  -2  -5   7  -11.60    8.30
   1   5  -7    8.40    6.60
  -1  -5   7   -6.30    6.70
  -1  -5   7   10.00    5.60
  -1  -5   7    6.20    5.90
   0   5  -7    7.70    4.80
   0   5  -7   14.30    6.20
   0  -5   7   13.30    7.20
   0  -5   7   10.20    6.90
   0  -5   7   11.40   10.80
  -1   5  -7   -0.50    4.50
  -1   5  -7    4.70    5.80
   1  -5   7    5.70    9.70
   1  -5   7   -0.50    4.10
   1  -5   7    3.90    5.80
  -2   5  -7    4.80    4.80
[truncated: 182,420 more chars]
