# Supplementary material for: Crystal structure and Hirshfeld surface analysis and energy frameworks of 1-(2,4-di­methyl­phen­yl)-4-(4-meth­oxy­phen­yl)naphthalene
Source: Acta Crystallogr E Crystallogr Commun. 2018 Jun 8;74(Pt 7):939–43. doi: 10.1107/S2056989018008332 (PMC6038635; doi:10.1107/S2056989018008332)
Supplement: Supplementary file 2 [file e-74-00939-Isup2.hkl]

data_I                                                                          
_shelx_title ' FJ6_a.res in P-1'                                                
_shelx_refln_list_code          4                                               
_shelx_F_calc_maximum      125.81                                               
_exptl_crystal_F_000       360.00                                               
_reflns_d_resolution_high  0.7926                                               
                                                                                
loop_                                                                           
 _space_group_symop_operation_xyz                                               
 'x, y, z'                                                                      
 '-x, -y, -z'                                                                   
                                                                                
_cell_length_a     9.1670                                                       
_cell_length_b    10.4566                                                       
_cell_length_c    11.2499                                                       
_cell_angle_alpha  64.707                                                       
_cell_angle_beta   71.312                                                       
_cell_angle_gamma  77.032                                                       
                                                                                
_shelx_F_squared_multiplier     1.000                                           
                                                                                
loop_                                                                           
 _refln_index_h                                                                 
 _refln_index_k                                                                 
 _refln_index_l                                                                 
 _refln_F_squared_calc                                                          
 _refln_F_squared_meas                                                          
 _refln_F_squared_sigma                                                         
 _refln_observed_status                                                         
   1   0   0        115.56        109.72         3.07 o                         
   2   0   0       1152.34        996.05         6.37 o                         
   3   0   0         62.68         59.69         1.60 o                         
   4   0   0          5.11          5.32         1.04 o                         
   5   0   0        284.83        307.58         4.88 o                         
   6   0   0          2.96          7.68         1.57 o                         
   7   0   0        212.82        230.73         6.54 o                         
   8   0   0         66.72         71.37         7.85 o                         
   9   0   0          0.51         -2.93         2.93 o                         
  10   0   0          0.01          9.53         5.67 o                         
 -10   1   0          1.51         14.25         7.07 o                         
  -9   1   0          2.35          1.99         3.75 o                         
  -8   1   0          0.05         -0.44         3.93 o                         
  -7   1   0         11.37         11.18         2.39 o                         
  -6   1   0          2.86          8.33         1.85 o                         
  -5   1   0          0.91          2.98         1.30 o                         
  -4   1   0         66.22         74.25         2.13 o                         
  -3   1   0         70.43         71.99         1.98 o                         
  -2   1   0       1102.50       1085.20         7.39 o                         
  -1   1   0       1980.94       1808.53        10.66 o                         
   0   1   0       1531.63        460.90        12.19 o                         
   1   1   0        334.71        315.36         2.96 o                         
   2   1   0         82.63         80.13         1.61 o                         
   3   1   0        351.45        383.15         4.05 o                         
   4   1   0         21.09         23.08         1.48 o                         
   5   1   0        317.50        319.85         5.01 o                         
   6   1   0        161.25        162.19         4.08 o                         
   7   1   0          5.57          7.79         1.86 o                         
   8   1   0         57.57         52.27         4.08 o                         
   9   1   0          3.55          6.57         4.10 o                         
  10   1   0          7.03         18.28         6.50 o                         
 -10   2   0          2.12         -0.24         4.29 o                         
  -9   2   0         25.61         28.61         5.62 o                         
  -8   2   0         10.62          4.40         3.84 o                         
  -7   2   0          0.18         -2.05         2.05 o                         
  -6   2   0          8.82          5.22         1.83 o                         
  -5   2   0         53.34         46.79         3.09 o                         
  -4   2   0        439.18        419.35         6.19 o                         
  -3   2   0        351.17        348.45         4.11 o                         
  -2   2   0        336.19        299.80         3.45 o                         
  -1   2   0        273.49        271.85         2.72 o                         
   0   2   0        395.19        334.85         3.33 o                         
   1   2   0        483.11        448.45         4.44 o                         
   2   2   0        104.66        114.17         2.45 o                         
   3   2   0          7.61          6.68         1.06 o                         
   4   2   0         86.53         94.54         2.66 o                         
   5   2   0        126.07        162.10         3.68 o                         
   6   2   0          2.86          4.72         1.48 o                         
   7   2   0        445.02        441.12         7.15 o                         
   8   2   0         63.50         67.76         4.47 o                         
   9   2   0          2.33         -2.99         2.99 o                         
  10   2   0         13.53         18.71         4.65 o                         
 -10   3   0          0.79          3.57         6.71 o                         
  -9   3   0          0.05         -3.32         3.82 o                         
  -8   3   0          7.75          1.61         3.96 o                         
  -7   3   0          0.20          5.39         3.29 o                         
  -6   3   0         19.70         25.12         3.27 o                         
  -5   3   0        200.67        207.93         4.52 o                         
  -4   3   0         87.86         80.48         2.77 o                         
  -3   3   0          0.40         -0.90         0.90 o                         
  -2   3   0         14.74         11.78         1.05 o                         
  -1   3   0          5.98          4.49         0.85 o                         
   0   3   0        219.28        193.42         3.01 o                         
   1   3   0        569.85        539.59         6.33 o                         
   2   3   0          9.88          9.42         1.23 o                         
   3   3   0        324.49        380.58         5.04 o                         
   4   3   0          0.00         -0.59         1.15 o                         
   5   3   0          1.04         -0.04         1.34 o                         
   6   3   0         26.74         25.89         2.68 o                         
   7   3   0         45.46         40.07         3.20 o                         
   8   3   0         91.98         98.24         7.60 o                         
   9   3   0          1.40          4.92         3.31 o                         
  10   3   0          2.38          2.12         3.93 o                         
  -9   4   0          0.08          1.22         4.36 o                         
  -8   4   0          8.84         -1.67         3.36 o                         
  -7   4   0          6.76          5.93         3.67 o                         
  -6   4   0          6.10          4.88         1.72 o                         
  -5   4   0         41.59         39.00         2.57 o                         
  -4   4   0         99.86         85.84         3.16 o                         
  -3   4   0          1.15          0.77         1.26 o                         
  -2   4   0        200.23        192.78         3.90 o                         
  -1   4   0        112.11        103.15         2.17 o                         
   0   4   0       1000.28       1048.90         8.77 o                         
   1   4   0          6.12          2.83         1.38 o                         
   2   4   0        151.70        161.81         3.63 o                         
   3   4   0         36.63         33.56         2.91 o                         
   4   4   0        218.92        242.29         5.71 o                         
   5   4   0          2.08          5.12         1.96 o                         
   6   4   0          6.42          5.96         2.06 o                         
   7   4   0          2.05         -2.86         4.96 o                         
   8   4   0          0.81         -2.56         3.29 o                         
   9   4   0         10.88          7.06         3.89 o                         
  10   4   0          2.14          2.96         3.70 o                         
  -9   5   0          1.04         -4.03         4.03 o                         
  -8   5   0          3.03          5.78         4.19 o                         
  -7   5   0         10.94          8.32         4.14 o                         
  -6   5   0         23.49         16.06         4.97 o                         
  -5   5   0          3.38         -0.24         1.85 o                         
  -4   5   0        244.53        255.16         6.15 o                         
  -3   5   0         15.47         13.44         1.98 o                         
  -2   5   0          3.43          2.90         1.33 o                         
  -1   5   0        458.35        475.43         6.85 o                         
   0   5   0         61.65         63.19         3.42 o                         
   1   5   0          0.40         -0.24         1.28 o                         
   2   5   0        188.79        196.95         6.11 o                         
   3   5   0        225.73        227.58         7.24 o                         
   4   5   0         18.23         13.94         3.26 o                         
   5   5   0          0.00         -1.33         1.91 o                         
   6   5   0          2.37          1.99         2.54 o                         
   7   5   0          4.26         -1.49         3.16 o                         
   8   5   0         27.69         26.26         5.34 o                         
   9   5   0          1.78          0.78         4.44 o                         
  10   5   0          6.70         12.00         4.76 o                         
  -8   6   0          0.26          6.95         4.38 o                         
  -7   6   0          3.73          2.83         3.92 o                         
  -6   6   0         58.72         50.97         6.76 o                         
  -5   6   0         63.03         66.69         5.02 o                         
  -4   6   0         70.98         75.09         3.81 o                         
  -3   6   0         17.34         18.47         2.06 o                         
  -2   6   0          4.23          5.09         1.31 o                         
  -1   6   0        154.90        184.77         5.28 o                         
   0   6   0         87.65         92.67         3.90 o                         
   1   6   0          7.66          7.75         1.62 o                         
   2   6   0          8.72          6.86         2.03 o                         
   3   6   0         80.89         73.32         5.28 o                         
   4   6   0        159.65        163.25         7.52 o                         
   5   6   0          1.39          0.87         2.13 o                         
   6   6   0         14.25          8.48         4.04 o                         
   7   6   0         95.40         87.61         7.96 o                         
   8   6   0          4.65          3.19         4.33 o                         
   9   6   0          0.14         -4.46         5.64 o                         
  -8   7   0         17.20         26.44         8.28 o                         
  -7   7   0          0.63         13.33         4.79 o                         
  -6   7   0         11.05         10.51         5.58 o                         
  -5   7   0         54.56         47.83         6.81 o                         
  -4   7   0         56.80         50.41         5.10 o                         
  -3   7   0         31.84         29.92         3.54 o                         
  -2   7   0         70.69         82.19         4.67 o                         
  -1   7   0          0.06         -1.40         2.04 o                         
   0   7   0          0.31          2.06         2.27 o                         
   1   7   0          3.33          2.49         2.38 o                         
   2   7   0          0.91          0.85         2.14 o                         
   3   7   0        275.54        286.82         7.56 o                         
   4   7   0          2.92          4.34         2.97 o                         
   5   7   0          8.02          5.44         2.45 o                         
   6   7   0         47.21         44.79         5.61 o                         
   7   7   0          5.18          3.41         3.90 o                         
   8   7   0          6.11          7.21         5.43 o                         
   9   7   0          2.79         -1.58         6.29 o                         
  -7   8   0          1.25          2.97         5.00 o                         
  -6   8   0          1.47          9.56         5.36 o                         
  -5   8   0          3.55          7.86         5.44 o                         
  -4   8   0         20.37         21.62         5.80 o                         
  -3   8   0         32.69         28.50         5.36 o                         
  -2   8   0         23.51         26.22         3.88 o                         
  -1   8   0          3.23         -0.79         2.86 o                         
   0   8   0         16.38         21.71         3.74 o                         
   1   8   0         44.81         46.00         5.06 o                         
   2   8   0         85.41         89.92         5.33 o                         
   3   8   0          1.94          0.73         4.37 o                         
   4   8   0         16.26         15.56         3.47 o                         
   5   8   0         13.50         13.02         3.34 o                         
   6   8   0          2.21         -4.29         4.42 o                         
   7   8   0          1.87         -3.07         4.36 o                         
   8   8   0          0.17         -3.38         8.96 o                         
  -6   9   0          1.20         -5.35         5.35 o                         
  -5   9   0          0.10          8.18         5.59 o                         
  -4   9   0         13.23         25.61         6.67 o                         
  -3   9   0          5.39          4.50         5.45 o                         
  -2   9   0          0.85         -0.13         3.62 o                         
  -1   9   0         44.64         45.13         4.87 o                         
   0   9   0          1.30          0.11         3.05 o                         
   1   9   0          7.32          5.17         3.12 o                         
   2   9   0        464.27        516.40        11.28 o                         
   3   9   0          3.80          7.56         3.51 o                         
   4   9   0         58.52         57.95         7.67 o                         
   5   9   0          4.52         -1.96         4.21 o                         
   6   9   0          1.16         -3.97         4.02 o                         
   7   9   0         21.18         28.08         6.32 o                         
  -4  10   0          0.08          3.49         5.77 o                         
  -3  10   0          0.14         -4.23         5.91 o                         
  -2  10   0          1.29          5.14         4.50 o                         
  -1  10   0          0.60         -2.30         4.09 o                         
   0  10   0         13.04          9.13         3.92 o                         
   1  10   0         52.98         60.78         5.82 o                         
   2  10   0          0.39          2.34         3.17 o                         
   3  10   0         12.90          9.98         4.03 o                         
   4  10   0          0.29         -4.42         5.54 o                         
   5  10   0          0.45         -5.25         5.42 o                         
   6  10   0          2.71         -2.73         5.78 o                         
  -2  11   0          0.01         -5.12         6.04 o                         
  -1  11   0          1.32          2.48         4.12 o                         
   0  11   0          5.26         -0.65         4.52 o                         
   1  11   0         17.82         12.26         4.69 o                         
   2  11   0          4.05          8.10         3.89 o                         
   3  11   0         12.98         13.97         6.52 o                         
   4  11   0          0.04         -5.29         5.29 o                         
   5  11   0          1.68        -11.79        11.79 o                         
  -3 -11   1          4.84         -0.53         5.71 o                         
  -2 -11   1          8.64          5.40         5.80 o                         
  -1 -11   1         48.29         60.24         7.15 o                         
   0 -11   1         10.99         13.85         6.02 o                         
   1 -11   1          0.45          0.42         6.38 o                         
   2 -11   1          0.32         -6.88         7.81 o                         
  -5 -10   1          0.11         -5.11         5.11 o                         
  -4 -10   1          0.10         -7.01         7.01 o                         
  -3 -10   1          2.07          4.93         5.12 o                         
  -2 -10   1          1.51         -0.01         4.95 o                         
  -1 -10   1          1.11          6.80         3.66 o                         
   0 -10   1          0.03          1.56         3.67 o                         
   1 -10   1          5.16          2.03         4.04 o                         
   2 -10   1          1.83          1.49         6.47 o                         
   3 -10   1          2.62          0.22         6.46 o                         
   4 -10   1          0.01          2.02         5.57 o                         
  -7  -9   1          1.42         -4.51         7.13 o                         
  -6  -9   1          7.00         14.00        10.44 o                         
  -5  -9   1          0.72         -5.17         5.17 o                         
  -4  -9   1          0.69         -0.24         4.86 o                         
  -3  -9   1          0.22         -2.56         5.10 o                         
  -2  -9   1         50.39         41.48         5.35 o                         
  -1  -9   1         64.98         70.70         5.47 o                         
   0  -9   1         11.34          8.30         3.62 o                         
   1  -9   1          0.68         -2.87         3.18 o                         
   2  -9   1          2.07          0.56         3.25 o                         
   3  -9   1          0.01         -5.08         5.08 o                         
   4  -9   1          1.46         -4.89         4.89 o                         
   5  -9   1          0.86         -4.00         5.58 o                         
  -8  -8   1         20.16         16.19         7.33 o                         
  -7  -8   1          0.06          1.03         7.67 o                         
  -6  -8   1          2.67         -4.43         4.43 o                         
  -5  -8   1          0.01          0.30         3.95 o                         
  -4  -8   1          1.91          1.25         2.75 o                         
  -3  -8   1        231.11        258.83         9.96 o                         
  -2  -8   1         72.71         69.57         4.31 o                         
  -1  -8   1         19.55         20.05         3.71 o                         
   0  -8   1          2.39          6.13         2.73 o                         
   1  -8   1          0.87         -0.19         2.87 o                         
   2  -8   1          1.54         -2.63         2.63 o                         
   3  -8   1          4.15          2.84         3.39 o                         
   4  -8   1          0.33          7.41         5.55 o                         
   5  -8   1          0.00          1.38         5.22 o                         
   6  -8   1          0.01         -1.42         5.27 o                         
   7  -8   1          0.96          1.52         4.58 o                         
  -8  -7   1         17.65         22.65         6.99 o                         
  -7  -7   1          0.61          2.91         5.16 o                         
  -6  -7   1          0.90         -2.85         5.60 o                         
  -5  -7   1        107.04        117.54         9.72 o                         
  -4  -7   1        141.61        148.74         6.79 o                         
  -3  -7   1        936.54       1017.35        25.88 o                         
  -2  -7   1         47.03         46.41         5.51 o                         
  -1  -7   1         10.73         10.47         1.83 o                         
   0  -7   1          4.44          2.27         2.53 o                         
   1  -7   1         11.56         14.12         3.29 o                         
   2  -7   1         22.57         22.45         3.57 o                         
   3  -7   1          4.73          4.63         2.83 o                         
   4  -7   1          2.87          0.06         2.44 o                         
   5  -7   1          2.93          1.97         6.57 o                         
   6  -7   1          2.83          5.74         4.85 o                         
   7  -7   1          0.41         -0.37         3.93 o                         
   8  -7   1          0.61         24.22        13.13 o                         
  -9  -6   1          0.47         -3.80         5.35 o                         
  -8  -6   1          2.04         -0.28         4.67 o                         
  -7  -6   1          0.50          2.74         4.12 o                         
  -6  -6   1          2.38         -0.45         3.98 o                         
  -5  -6   1        156.71        150.17         5.62 o                         
  -4  -6   1         20.05         21.48         3.09 o                         
  -3  -6   1         64.66         64.66         4.53 o                         
  -2  -6   1         18.61         21.46         3.17 o                         
  -1  -6   1          0.11         -1.18         1.65 o                         
   0  -6   1         20.40         31.75         3.13 o                         
   1  -6   1         29.71         26.81         3.29 o                         
   2  -6   1        357.82        357.02         5.60 o                         
   3  -6   1          8.41          8.37         1.77 o                         
   4  -6   1         39.94         33.32         3.00 o                         
   5  -6   1         47.06         51.51         5.22 o                         
   6  -6   1          0.01         -4.05         7.92 o                         
   7  -6   1         18.26         18.85         5.22 o                         
   8  -6   1          4.54          4.64         5.19 o                         
  -9  -5   1          0.07         -0.99         3.84 o                         
  -8  -5   1          0.01         -3.53         4.46 o                         
  -7  -5   1         33.05         32.71         5.82 o                         
  -6  -5   1         14.31         15.62         4.65 o                         
  -5  -5   1         41.72         38.43         1.96 o                         
  -4  -5   1         38.77         39.36         3.13 o                         
  -3  -5   1        405.67        439.27         8.45 o                         
  -2  -5   1        240.95        243.93         6.57 o                         
  -1  -5   1          8.65          4.77         1.74 o                         
   0  -5   1         25.88         24.39         1.84 o                         
   1  -5   1         23.48         31.71         2.53 o                         
   2  -5   1         31.97         32.22         2.13 o                         
   3  -5   1         83.95         77.53         3.12 o                         
   4  -5   1         37.18         33.09         2.67 o                         
   5  -5   1         16.63         16.83         1.98 o                         
   6  -5   1         48.57         50.25         6.75 o                         
   7  -5   1         22.21         24.93         7.29 o                         
   8  -5   1          2.65         -4.17         4.17 o                         
   9  -5   1          1.62         -4.68         4.68 o                         
 -10  -4   1          5.21          7.94         4.48 o                         
  -9  -4   1          4.90          9.80         4.34 o                         
  -8  -4   1          5.57          2.03         3.12 o                         
  -7  -4   1          0.68          5.66         3.78 o                         
  -6  -4   1          0.32         -0.57         3.25 o                         
  -5  -4   1         17.20         17.64         3.96 o                         
  -4  -4   1         13.62         17.87         1.88 o                         
  -3  -4   1        133.18        144.08         4.39 o                         
  -2  -4   1         35.46         38.81         2.52 o                         
  -1  -4   1         18.24         18.44         1.66 o                         
   0  -4   1         13.39         18.21         1.44 o                         
   1  -4   1        336.25        354.72         4.28 o                         
   2  -4   1          4.02          2.29         1.16 o                         
   3  -4   1         67.71         74.63         2.73 o                         
   4  -4   1        117.49        108.46         3.67 o                         
   5  -4   1        216.25        225.35         6.40 o                         
   6  -4   1          3.72          1.54         2.61 o                         
   7  -4   1          8.55          9.07         3.92 o                         
   8  -4   1          0.07         -1.11         4.31 o                         
   9  -4   1          0.10         -1.67         4.54 o                         
 -10  -3   1          2.27         13.76         4.81 o                         
  -9  -3   1          0.07          3.65         3.55 o                         
  -8  -3   1          0.57         -0.82         2.64 o                         
  -7  -3   1         40.77         40.68         4.39 o                         
  -6  -3   1          8.60          1.97         2.99 o                         
  -5  -3   1        142.67        146.69         5.68 o                         
  -4  -3   1          0.72          0.95         1.08 o                         
  -3  -3   1        755.71        826.68         7.54 o                         
  -2  -3   1          9.03         10.87         1.26 o                         
  -1  -3   1        447.48        463.53         5.33 o                         
   0  -3   1        780.21        761.66         6.38 o                         
   1  -3   1          6.17          4.25         0.77 o                         
   2  -3   1         62.26         62.75         2.37 o                         
   3  -3   1          7.90         10.48         1.74 o                         
   4  -3   1        112.61        108.26         2.84 o                         
   5  -3   1        149.55        158.23         3.12 o                         
   6  -3   1          4.37          0.80         2.27 o                         
   7  -3   1          1.50         -0.18         2.60 o                         
   8  -3   1          0.96          1.24         3.64 o                         
   9  -3   1          1.11         -3.97         3.97 o                         
  10  -3   1         42.23         26.53         6.48 o                         
 -10  -2   1          0.76          0.05         3.58 o                         
  -9  -2   1          9.86         14.16         4.36 o                         
  -8  -2   1        151.47        174.81         8.66 o                         
  -7  -2   1         10.43         10.45         2.39 o                         
  -6  -2   1         34.53         30.40         2.74 o                         
  -5  -2   1         74.77         93.36         3.72 o                         
  -4  -2   1         49.21         53.88         2.44 o                         
  -3  -2   1        254.05        252.90         3.39 o                         
  -2  -2   1        111.24         97.32         2.03 o                         
  -1  -2   1        231.48        217.34         3.05 o                         
   0  -2   1         26.72         26.16         1.18 o                         
   1  -2   1       3763.41       3653.70        17.89 o                         
   2  -2   1          0.13          0.43         0.68 o                         
   3  -2   1        139.59        116.89         2.65 o                         
   4  -2   1         88.25         81.11         1.80 o                         
   5  -2   1         64.35         74.01         2.77 o                         
   6  -2   1          1.63          2.90         1.56 o                         
   7  -2   1          1.87          2.32         2.38 o                         
   8  -2   1         69.59         65.96         9.39 o                         
   9  -2   1          2.34          5.94         6.30 o                         
  10  -2   1         12.62          7.44         5.07 o                         
 -10  -1   1          4.31          5.44         3.98 o                         
  -9  -1   1         46.83         56.54         6.09 o                         
  -8  -1   1          0.03         -2.60         2.60 o                         
  -7  -1   1          0.20          0.04         1.79 o                         
  -6  -1   1        264.01        263.19         5.05 o                         
  -5  -1   1          1.09          2.01         1.16 o                         
  -4  -1   1        230.16        249.30         4.00 o                         
  -3  -1   1          0.87          0.81         0.70 o                         
  -2  -1   1        184.04        156.16         2.81 o                         
  -1  -1   1         23.15         21.97         1.05 o                         
   0  -1   1        613.32        542.98         3.79 o                         
   1  -1   1       5207.49       5170.78        28.35 o                         
   2  -1   1        615.76        640.78         5.80 o                         
   3  -1   1        331.52        354.92         3.76 o                         
   4  -1   1        309.32        380.78         4.35 o                         
   5  -1   1         62.57         67.78         3.71 o                         
   6  -1   1         40.88         38.63         2.80 o                         
   7  -1   1         33.27         33.05         2.88 o                         
   8  -1   1         18.21          7.81         5.23 o                         
   9  -1   1          9.36          1.82         4.14 o                         
  10  -1   1          0.13         -3.80         4.70 o                         
 -10   0   1          1.60          4.15         4.98 o                         
  -9   0   1          2.92          4.24         3.40 o                         
  -8   0   1        132.38        136.13        13.01 o                         
  -7   0   1          0.04         -1.70         1.70 o                         
  -6   0   1        231.58        239.74         6.95 o                         
  -5   0   1        186.29        195.35         4.28 o                         
  -4   0   1         29.12         22.84         1.47 o                         
  -3   0   1         65.27         56.52         1.71 o                         
  -2   0   1          5.92          4.25         0.76 o                         
  -1   0   1        621.70        687.39         5.44 o                         
   0   0   1         25.38          3.22         1.46 o                         
   1   0   1        598.35        535.28         5.24 o                         
   2   0   1         13.06         12.61         0.88 o                         
   3   0   1        208.30        211.04         2.75 o                         
   4   0   1         50.94         63.97         2.22 o                         
   5   0   1          3.72          1.11         1.17 o                         
   6   0   1         31.49         33.44         2.77 o                         
   7   0   1         71.48         66.25         3.96 o                         
   8   0   1         18.21         17.07         3.80 o                         
   9   0   1         18.89         17.55         5.42 o                         
  10   0   1          0.48          5.41         7.68 o                         
  11   0   1          2.04          9.84         6.32 o                         
 -10   1   1          0.21         12.88         5.39 o                         
  -9   1   1          1.49          7.55         3.88 o                         
  -8   1   1         17.60         10.15         3.89 o                         
  -7   1   1        249.55        259.49         9.69 o                         
  -6   1   1         11.22         12.19         1.90 o                         
  -5   1   1          2.38          1.07         1.10 o                         
  -4   1   1         43.92         46.84         1.97 o                         
  -3   1   1        459.99        433.32         4.44 o                         
  -2   1   1       2723.81       2623.50        15.70 o                         
  -1   1   1       3763.64       3679.32        25.10 o                         
   0   1   1         37.13         19.77         1.49 o                         
   1   1   1          6.02          2.69         0.46 o                         
   2   1   1         12.19         10.88         0.80 o                         
   3   1   1        183.67        169.20         2.48 o                         
   4   1   1          7.67          3.48         0.94 o                         
   5   1   1         23.41         26.36         1.86 o                         
   6   1   1         13.67         15.48         2.04 o                         
   7   1   1          1.40          0.30         1.89 o                         
   8   1   1        207.75        225.55         7.25 o                         
   9   1   1         34.29         32.32         5.79 o                         
  10   1   1          0.89          5.24         8.67 o                         
  11   1   1          6.75         20.32         6.56 o                         
 -10   2   1          0.18          1.98         5.63 o                         
  -9   2   1          3.77          8.00         3.97 o                         
  -8   2   1          0.79         -1.71         3.09 o                         
  -7   2   1          6.76          6.72         3.41 o                         
  -6   2   1         41.65         37.48         2.68 o                         
  -5   2   1          4.47          4.06         1.62 o                         
  -4   2   1        618.29        679.39        11.80 o                         
  -3   2   1        629.83        617.58         5.93 o                         
  -2   2   1       1139.29       1120.19         8.44 o                         
  -1   2   1      15828.06      14775.02       119.05 o                         
   0   2   1        154.85        149.83         1.96 o                         
   1   2   1        894.32        829.22         5.68 o                         
   2   2   1        596.24        546.98         4.92 o                         
   3   2   1         43.52         48.97         1.69 o                         
   4   2   1       1221.45       1344.04         9.95 o                         
   5   2   1        120.35        132.40         3.11 o                         
   6   2   1         99.88        111.90         5.05 o                         
   7   2   1          0.01          2.28         1.66 o                         
   8   2   1        127.62        122.03         7.03 o                         
   9   2   1         38.32         32.12         4.65 o                         
  10   2   1          1.11          0.00         4.49 o                         
  11   2   1          0.09         11.37         6.27 o                         
 -10   3   1          0.47         -1.77         4.94 o                         
  -9   3   1          9.04          5.41         4.59 o                         
  -8   3   1          0.92          2.22         3.28 o                         
  -7   3   1          0.37         -0.18         2.76 o                         
  -6   3   1         10.96         11.31         2.21 o                         
  -5   3   1          6.05          6.83         1.82 o                         
  -4   3   1         23.38         26.43         1.88 o                         
  -3   3   1        268.80        292.77         4.55 o                         
  -2   3   1         23.19         29.23         1.42 o                         
  -1   3   1       1838.16       1763.60        12.06 o                         
   0   3   1        132.91        147.18         2.51 o                         
   1   3   1          8.86          6.41         1.01 o                         
   2   3   1        248.46        247.56         3.52 o                         
   3   3   1         14.71         15.68         1.32 o                         
   4   3   1       2766.55       3045.91        21.72 o                         
   5   3   1         70.56         68.50         3.40 o                         
   6   3   1         86.58         82.58         4.60 o                         
   7   3   1         86.24         96.71         4.05 o                         
   8   3   1         10.23         12.85         3.07 o                         
   9   3   1          4.53          5.21         2.98 o                         
  10   3   1          0.71          5.67         6.38 o                         
  11   3   1          0.44         10.72         6.73 o                         
  -9   4   1          0.22          1.97         3.65 o                         
  -8   4   1          3.75         -2.59         3.12 o                         
  -7   4   1          0.08         -0.04         2.77 o                         
  -6   4   1          2.27          0.28         1.88 o                         
  -5   4   1          0.11         -1.29         1.29 o                         
  -4   4   1         21.23         20.02         1.95 o                         
  -3   4   1          0.97          1.84         1.09 o                         
  -2   4   1          5.97          6.86         1.28 o                         
  -1   4   1        930.63        905.78         7.46 o                         
   0   4   1         36.68         35.45         2.07 o                         
   1   4   1         13.60         12.35         1.26 o                         
   2   4   1        330.88        327.04         4.68 o                         
   3   4   1       1733.94       1849.13        14.66 o                         
   4   4   1        104.63         95.86         3.29 o                         
   5   4   1         24.25         24.38         2.77 o                         
   6   4   1          0.02          0.59         1.99 o                         
   7   4   1          2.44          0.65         1.75 o                         
   8   4   1          0.40         -1.61         2.33 o                         
   9   4   1         20.14         22.76         4.79 o                         
  10   4   1          1.49          2.21         3.62 o                         
  -9   5   1          5.41          4.04        10.47 o                         
  -8   5   1          3.84          3.26         3.83 o                         
  -7   5   1          6.86          4.33         3.64 o                         
  -6   5   1          2.04          1.98         2.20 o                         
  -5   5   1         57.80         55.58         3.80 o                         
  -4   5   1          1.24          2.37         1.53 o                         
  -3   5   1          5.21          6.16         1.68 o                         
  -2   5   1         14.43         16.42         1.77 o                         
  -1   5   1        342.33        299.29         3.75 o                         
   0   5   1          0.67          2.92         1.49 o                         
   1   5   1          4.52          3.39         1.26 o                         
   2   5   1         11.32         10.44         1.95 o                         
   3   5   1         34.85         37.01         2.86 o                         
   4   5   1          1.23          1.27         1.73 o                         
   5   5   1          1.27          1.72         2.28 o                         
   6   5   1          5.78          4.22         2.35 o                         
   7   5   1         55.51         55.81         5.59 o                         
   8   5   1         46.54         54.37         5.19 o                         
   9   5   1          3.12         -0.79         3.61 o                         
  10   5   1          3.57         -2.19         5.61 o                         
  -8   6   1          7.53          2.87         3.92 o                         
  -7   6   1          1.82          1.77         4.85 o                         
  -6   6   1          5.04          7.96         3.74 o                         
  -5   6   1         26.72         26.65         5.53 o                         
  -4   6   1        117.06        109.90         4.52 o                         
  -3   6   1          0.12         -1.46         1.46 o                         
  -2   6   1          2.19          2.87         1.45 o                         
  -1   6   1         42.23         60.65         3.23 o                         
   0   6   1         25.07         32.60         2.56 o                         
   1   6   1         78.90         77.81         4.97 o                         
   2   6   1          5.85          6.13         1.96 o                         
   3   6   1         13.37         10.41         2.40 o                         
   4   6   1         13.31         12.93         2.87 o                         
   5   6   1         44.50         45.37         3.94 o                         
   6   6   1         25.38         20.93         3.25 o                         
   7   6   1          5.21          6.13         3.55 o                         
   8   6   1         21.09         22.34         4.56 o                         
   9   6   1          4.18          4.27         3.65 o                         
  10   6   1          6.19         -4.89        15.00 o                         
  -8   7   1          7.30          8.82         6.83 o                         
  -7   7   1          5.02         10.89         4.29 o                         
  -6   7   1          1.27         -1.63         4.09 o                         
  -5   7   1         31.08         38.74         6.10 o                         
  -4   7   1          0.95         -0.48         2.80 o                         
  -3   7   1          0.31         -1.73         1.73 o                         
  -2   7   1          7.89          4.09         2.14 o                         
  -1   7   1         73.05         90.31         4.42 o                         
   0   7   1         16.27         14.56         2.64 o                         
   1   7   1          9.30          7.89         2.51 o                         
   2   7   1         10.71         10.65         2.87 o                         
   3   7   1          2.15          0.47         2.49 o                         
   4   7   1        163.73        172.13         7.20 o                         
   5   7   1          5.46         -0.01         3.25 o                         
   6   7   1         35.48         30.80         6.31 o                         
   7   7   1          2.94         -1.30         5.00 o                         
   8   7   1          7.89          8.69         4.36 o                         
   9   7   1          0.14         -1.12         4.89 o                         
  -7   8   1          0.13         -4.24         7.83 o                         
  -6   8   1          6.74         17.93         5.57 o                         
  -5   8   1          2.85          3.67         5.02 o                         
  -4   8   1         31.97         33.33         4.98 o                         
  -3   8   1          3.15         -2.71         2.83 o                         
  -2   8   1         23.16         24.54         3.73 o                         
  -1   8   1         13.72          8.69         2.83 o                         
   0   8   1         31.09         31.68         5.61 o                         
   1   8   1          0.03          2.29         2.64 o                         
   2   8   1         11.60          9.08         2.93 o                         
   3   8   1        754.57        790.78        17.42 o                         
   4   8   1         48.85         52.53        10.08 o                         
   5   8   1          4.76          2.26         3.42 o                         
   6   8   1          1.43         -1.85         4.86 o                         
   7   8   1          0.82         -3.57         3.57 o                         
   8   8   1          0.00          1.94         4.53 o                         
   9   8   1          0.34        -10.06        10.06 o                         
  -6   9   1          0.34          3.95         8.53 o                         
  -5   9   1          2.64         -0.46         4.41 o                         
  -4   9   1          0.09          8.58         5.20 o                         
  -3   9   1         16.99          8.74         4.63 o                         
  -2   9   1          0.10         -0.38         3.57 o                         
  -1   9   1          4.62          2.26         2.93 o                         
   0   9   1         27.38         32.29         4.26 o                         
   1   9   1          3.56          7.17         3.46 o                         
   2   9   1        182.19        207.46         7.52 o                         
   3   9   1          1.54          1.74         3.21 o                         
   4   9   1         21.92         17.92         4.11 o                         
   5   9   1          0.33         -0.55         4.09 o                         
   6   9   1          0.79         -3.89         3.89 o                         
   7   9   1          3.99         -0.10         4.64 o                         
   8   9   1          5.47         -2.76         7.39 o                         
  -5  10   1         26.43         23.29         7.85 o                         
  -4  10   1          0.42          3.13         5.73 o                         
  -3  10   1          0.54          1.93         9.30 o                         
  -2  10   1          1.21          2.69         4.45 o                         
  -1  10   1         21.62         24.70         5.07 o                         
   0  10   1         68.34         80.87         6.17 o                         
   1  10   1         46.74         52.10         5.99 o                         
   2  10   1        219.04        277.17         9.22 o                         
   3  10   1          0.07          2.62         3.71 o                         
   4  10   1          0.06          1.03         3.76 o                         
   5  10   1          0.43         -4.53         4.53 o                         
   6  10   1          0.05         -4.96         5.25 o                         
   7  10   1         11.70         17.88         7.60 o                         
  -3  11   1          0.02         -1.25         5.09 o                         
  -2  11   1          8.16         12.03         6.30 o                         
  -1  11   1          0.04          0.12         6.11 o                         
   0  11   1         20.28         15.72         5.21 o                         
   1  11   1          9.57          9.65         4.87 o                         
   2  11   1         15.36         16.25         5.07 o                         
   3  11   1         30.51         37.00         5.06 o                         
   4  11   1          5.14          0.87        10.28 o                         
   5  11   1          2.66         -5.02         5.02 o                         
   6  11   1          7.59         -0.74         7.18 o                         
   0  12   1         21.14         21.18         6.45 o                         
   1  12   1          0.00          7.66         5.19 o                         
   2  12   1          8.14          5.57         5.04 o                         
   3  12   1          0.94         -0.55         5.47 o                         
  -4 -10   2          0.00         -3.73        11.02 o                         
  -3 -10   2          3.32          0.30         6.92 o                         
  -2 -10   2          4.67          2.79         6.46 o                         
  -1 -10   2          9.94         10.29         4.53 o                         
   0 -10   2         12.92         16.79         5.01 o                         
   1 -10   2          0.02          0.33         4.33 o                         
   2 -10   2         14.91         17.11         7.73 o                         
   3 -10   2          1.22         -5.47         6.41 o                         
  -6  -9   2          2.91          2.51         7.12 o                         
  -5  -9   2          0.66         -5.65         5.65 o                         
  -4  -9   2         12.42         11.49         7.46 o                         
  -3  -9   2          4.26         -1.16         6.03 o                         
  -2  -9   2          8.06          5.59         3.81 o                         
  -1  -9   2          2.47          1.81         3.57 o                         
   0  -9   2          0.00         -0.47         3.15 o                         
   1  -9   2         15.04         13.79         4.07 o                         
   2  -9   2          6.26          6.56         3.95 o                         
   3  -9   2          6.41          3.57         8.52 o                         
   4  -9   2          9.44          0.82         5.54 o                         
   5  -9   2          1.67          4.81         7.51 o                         
  -7  -8   2          6.56         -3.89         5.96 o                         
  -6  -8   2          3.12         -5.28         5.28 o                         
  -5  -8   2          6.02         13.63         6.79 o                         
  -4  -8   2          9.46          4.28         6.43 o                         
  -3  -8   2         83.34        106.93         5.88 o                         
  -2  -8   2          4.76          5.20         3.25 o                         
  -1  -8   2          0.48         -2.03         3.03 o                         
   0  -8   2         19.17         13.39         3.41 o                         
   1  -8   2          5.81          7.34         3.23 o                         
   2  -8   2         13.47         13.34         4.05 o                         
   3  -8   2         11.09          5.72         4.28 o                         
   4  -8   2          3.03          6.31         6.34 o                         
   5  -8   2          2.06          0.02         4.89 o                         
   6  -8   2          0.27          4.68         5.91 o                         
  -8  -7   2          0.48         -6.39         6.79 o                         
  -7  -7   2          0.04         -4.25         4.25 o                         
  -6  -7   2          5.86         -4.01         4.01 o                         
  -5  -7   2          8.74         13.76         5.72 o                         
  -4  -7   2          4.21          0.28         6.78 o                         
  -3  -7   2          0.12          3.79         2.38 o                         
  -2  -7   2          5.58          1.75         2.34 o                         
  -1  -7   2         20.43         18.39         2.61 o                         
   0  -7   2          0.88          1.56         1.91 o                         
   1  -7   2         10.86         16.55         3.46 o                         
   2  -7   2         16.49         16.58         3.88 o                         
   3  -7   2         24.81         34.62         4.57 o                         
   4  -7   2          1.01         -1.45         3.46 o                         
   5  -7   2         13.75         18.00         5.97 o                         
   6  -7   2          0.06         -5.24         5.24 o                         
   7  -7   2          3.12         12.52         5.56 o                         
  -8  -6   2          0.16         -6.71         6.71 o                         
  -7  -6   2         15.52         16.84         6.28 o                         
  -6  -6   2          2.87          0.22         4.06 o                         
  -5  -6   2         35.97         38.99         6.70 o                         
  -4  -6   2        416.50        437.72         9.67 o                         
  -3  -6   2         70.63         78.57         5.12 o                         
  -2  -6   2        255.81        287.50         7.22 o                         
  -1  -6   2         91.14         96.95         4.22 o                         
   0  -6   2         15.54         16.98         2.75 o                         
   1  -6   2          2.76          3.14         1.90 o                         
   2  -6   2          0.47          3.42         1.41 o                         
   3  -6   2         39.94         39.25         2.91 o                         
   4  -6   2         49.88         47.60         5.80 o                         
   5  -6   2          1.63          1.80         3.06 o                         
   6  -6   2          0.16          1.96         6.87 o                         
   7  -6   2          0.02          1.16         3.84 o                         
   8  -6   2          1.26          2.82         5.18 o                         
  -9  -5   2          9.09          8.21         5.20 o                         
  -8  -5   2          7.09          1.01         5.10 o                         
  -7  -5   2          2.24          1.88         4.00 o                         
  -6  -5   2         63.80         60.13         6.66 o                         
  -5  -5   2        125.51        126.62         9.95 o                         
  -4  -5   2        596.23        622.67        16.03 o                         
  -3  -5   2          7.27          6.66         2.68 o                         
  -2  -5   2         48.72         39.83         3.61 o                         
  -1  -5   2          0.81          0.09         1.52 o                         
   0  -5   2         39.41         45.44         3.47 o                         
   1  -5   2        335.84        370.13         6.11 o                         
   2  -5   2          3.55          3.24         1.40 o                         
   3  -5   2         22.56         23.90         2.52 o                         
   4  -5   2         17.12         14.87         2.84 o                         
   5  -5   2        207.58        200.80         7.16 o                         
   6  -5   2          3.11          8.20         3.26 o                         
   7  -5   2          0.78          1.30         4.16 o                         
   8  -5   2          0.74         -1.73         4.45 o                         
   9  -5   2          0.70         10.73         5.43 o                         
  -9  -4   2          0.89          5.93         4.76 o                         
  -8  -4   2          0.79          2.39         3.55 o                         
  -7  -4   2         18.35         16.95         6.07 o                         
  -6  -4   2         27.64         28.51         5.37 o                         
  -5  -4   2          3.20          3.84         3.41 o                         
  -4  -4   2        135.17        114.31         8.01 o                         
  -3  -4   2         30.10         24.87         2.41 o                         
  -2  -4   2         98.48        125.29         6.54 o                         
  -1  -4   2          7.75          4.40         1.55 o                         
   0  -4   2        280.37        316.51         4.48 o                         
   1  -4   2        652.49        724.73         7.25 o                         
   2  -4   2         26.68         31.36         1.97 o                         
   3  -4   2          7.53          3.20         1.55 o                         
   4  -4   2         42.34         30.74         3.08 o                         
   5  -4   2         32.43         37.67         3.79 o                         
   6  -4   2        115.52        135.37         8.56 o                         
   7  -4   2          0.86         -0.20         4.24 o                         
   8  -4   2          2.28          1.58         4.12 o                         
   9  -4   2          0.05         -0.74         4.22 o                         
 -10  -3   2          0.26          3.59         6.41 o                         
  -9  -3   2          0.82          1.41         3.68 o                         
  -8  -3   2          0.61          4.05         3.65 o                         
  -7  -3   2         66.01         80.25         5.87 o                         
  -6  -3   2        289.08        300.34        12.77 o                         
  -5  -3   2        230.75        230.58         7.29 o                         
  -4  -3   2        342.41        350.03        10.13 o                         
  -3  -3   2         43.35         39.42         3.21 o                         
  -2  -3   2         12.21          9.62         1.53 o                         
  -1  -3   2        101.54        102.50         2.76 o                         
   0  -3   2         31.94         29.99         1.50 o                         
   1  -3   2        310.04        324.72         3.82 o                         
   2  -3   2        494.27        491.87         6.62 o                         
   3  -3   2         25.53         26.23         2.38 o                         
   4  -3   2        118.88        110.05         4.22 o                         
   5  -3   2         18.92         20.19         2.69 o                         
   6  -3   2         49.32         46.11         3.80 o                         
   7  -3   2          0.01         -2.56         2.92 o                         
   8  -3   2          4.26          0.84         5.13 o                         
   9  -3   2          3.51          1.13         4.54 o                         
  10  -3   2          0.09          7.43         5.14 o                         
 -10  -2   2          1.19          6.00         4.66 o                         
  -9  -2   2          3.42          8.12         3.76 o                         
  -8  -2   2         19.73         23.20         5.51 o                         
  -7  -2   2         14.91         14.57         3.41 o                         
  -6  -2   2          1.12          0.73         2.18 o                         
  -5  -2   2          9.88         10.71         2.52 o                         
  -4  -2   2         81.96         88.28         4.31 o                         
  -3  -2   2         83.76         99.11         4.03 o                         
  -2  -2   2         11.16          9.62         1.16 o                         
  -1  -2   2         26.93         22.06         1.30 o                         
   0  -2   2        502.63        469.67         4.36 o                         
   1  -2   2        417.98        382.78         3.99 o                         
   2  -2   2          0.47          0.48         0.84 o                         
   3  -2   2         67.90         59.42         2.36 o                         
   4  -2   2          1.86         -0.90         1.52 o                         
   5  -2   2          6.81          8.32         2.19 o                         
   6  -2   2          9.58         12.89         2.60 o                         
   7  -2   2          0.04         -1.97         2.23 o                         
   8  -2   2          4.31         -0.02         4.25 o                         
   9  -2   2         34.37         35.18         6.09 o                         
  10  -2   2          0.02          6.85         7.04 o                         
 -10  -1   2          0.59         -0.82         3.70 o                         
  -9  -1   2          0.73          1.25         3.51 o                         
  -8  -1   2         54.38         72.26         6.36 o                         
  -7  -1   2        213.07        230.00         6.72 o                         
  -6  -1   2        280.27        295.17         5.81 o                         
  -5  -1   2        105.50        104.07         3.34 o                         
  -4  -1   2         74.37         66.32         2.58 o                         
  -3  -1   2          5.91          5.22         1.22 o                         
  -2  -1   2        256.49        245.56         4.35 o                         
  -1  -1   2        321.34        278.27         3.20 o                         
   0  -1   2       3489.62       3395.44        19.51 o                         
   1  -1   2      11314.70      10795.24        59.00 o                         
   2  -1   2       1699.36       1799.47        13.17 o                         
   3  -1   2         73.59         65.69         2.28 o                         
   4  -1   2        174.43        201.30         4.26 o                         
   5  -1   2        160.78        167.89         3.13 o                         
   6  -1   2         33.23         34.82         2.33 o                         
   7  -1   2         10.03          8.46         1.93 o                         
   8  -1   2          0.85         -1.14         2.89 o                         
   9  -1   2        281.65        336.36        14.22 o                         
  10  -1   2          7.50         15.52         5.52 o                         
 -10   0   2          6.88         13.86         7.56 o                         
  -9   0   2          8.74          2.50         3.53 o                         
  -8   0   2          0.59          1.74         3.03 o                         
  -7   0   2         16.35         14.24         2.51 o                         
  -6   0   2         72.90         74.45         3.81 o                         
  -5   0   2          3.66          1.62         1.47 o                         
  -4   0   2         47.51         49.10         2.16 o                         
  -3   0   2          5.53          4.83         0.96 o                         
  -2   0   2          3.80          5.46         0.97 o                         
  -1   0   2        308.85        285.56         3.22 o                         
   0   0   2       1379.16       1284.01         7.50 o                         
   1   0   2        435.33        451.67         4.03 o                         
   2   0   2        940.63        949.23         6.58 o                         
   3   0   2        153.71        166.59         2.35 o                         
   4   0   2        291.05        320.50         3.58 o                         
   5   0   2          0.51         -0.31         1.03 o                         
   6   0   2          0.08          1.71         1.56 o                         
   7   0   2         14.78         11.37         2.73 o                         
   8   0   2          1.98          0.67         3.18 o                         
   9   0   2         17.05         16.14         5.46 o                         
  10   0   2          0.07          9.37         4.89 o                         
  11   0   2          6.46          7.82         6.90 o                         
 -10   1   2          0.12          7.90         4.77 o                         
  -9   1   2          0.06         -2.00         6.99 o                         
  -8   1   2          3.30          1.58         2.59 o                         
  -7   1   2         27.69         23.71         3.21 o                         
  -6   1   2         38.90         43.55         2.76 o                         
  -5   1   2         18.62         17.83         1.85 o                         
  -4   1   2        240.63        250.37         4.49 o                         
  -3   1   2          0.44          0.49         0.65 o                         
  -2   1   2         34.14         35.45         1.41 o                         
  -1   1   2       5257.63       5056.06        28.49 o                         
   0   1   2       6015.40       5630.74        32.68 o                         
   1   1   2       4114.39       3780.16        28.69 o                         
   2   1   2        874.53        802.33         5.86 o                         
   3   1   2        100.38        108.62         1.96 o                         
   4   1   2        189.29        188.62         2.97 o                         
   5   1   2         75.02         77.34         2.83 o                         
   6   1   2          1.47         -0.81         1.64 o                         
   7   1   2          7.91          8.67         2.32 o                         
   8   1   2        214.03        231.62         9.07 o                         
   9   1   2          0.00         -1.18         3.29 o                         
  10   1   2          3.38          7.70         4.91 o                         
  11   1   2          0.46          5.46         7.77 o                         
 -10   2   2          0.55         22.30        18.44 o                         
  -9   2   2          0.09         -1.73         4.05 o                         
  -8   2   2          0.31         -3.16         3.16 o                         
  -7   2   2         15.25         13.96         6.27 o                         
  -6   2   2         44.63         43.31         3.67 o                         
  -5   2   2          4.98          2.61         1.04 o                         
  -4   2   2         98.05        111.37         2.96 o                         
  -3   2   2         27.22         27.38         1.15 o                         
  -2   2   2        535.05        544.73         6.56 o                         
  -1   2   2       1676.85       1745.65        14.21 o                         
   0   2   2        177.11        163.00         2.33 o                         
   1   2   2         34.00         30.26         1.31 o                         
   2   2   2        129.00        113.18         2.24 o                         
   3   2   2         21.19         21.62         1.16 o                         
   4   2   2         88.09        109.43         2.39 o                         
   5   2   2        325.03        361.75         5.09 o                         
   6   2   2         29.99         30.19         2.16 o                         
   7   2   2        194.09        186.78         6.04 o                         
   8   2   2         38.74         43.72         4.83 o                         
   9   2   2          9.50         11.69         3.53 o                         
  10   2   2          0.22         -2.96         6.12 o                         
  11   2   2          1.09          6.61         5.49 o                         
  -9   3   2          0.25         -1.49         3.24 o                         
  -8   3   2         26.31         20.48         4.43 o                         
  -7   3   2         44.53         45.52         5.03 o                         
  -6   3   2         10.26          9.34         1.91 o                         
  -5   3   2         55.75         55.14         2.92 o                         
  -4   3   2         70.96         69.02         2.15 o                         
  -3   3   2       1523.72       1425.14        11.26 o                         
  -2   3   2        446.41        404.41         4.01 o                         
  -1   3   2       1808.89       1779.52        12.05 o                         
   0   3   2       5703.07       5426.90        30.88 o                         
   1   3   2       1251.33       1233.91         8.83 o                         
   2   3   2        138.87        140.60         2.39 o                         
   3   3   2         57.61         82.09         2.19 o                         
   4   3   2        236.05        260.10         4.24 o                         
   5   3   2         46.11         52.11         2.26 o                         
   6   3   2         17.80         14.12         1.98 o                         
   7   3   2         67.87         71.02         3.70 o                         
   8   3   2         63.45         69.36         4.56 o                         
   9   3   2          3.18          1.60         2.53 o                         
  10   3   2          0.23          0.95         5.13 o                         
  11   3   2          1.96          7.85         5.35 o                         
  -9   4   2          3.62          5.22         5.46 o                         
  -8   4   2         26.24         22.25         6.58 o                         
  -7   4   2          0.49         -1.58         2.77 o                         
  -6   4   2          1.55          2.63         2.20 o                         
  -5   4   2          5.35          6.08         1.39 o                         
  -4   4   2         94.93         87.25         2.35 o                         
  -3   4   2       1170.23       1158.04         9.72 o                         
  -2   4   2        271.54        270.06         4.35 o                         
  -1   4   2        798.35        792.05         6.67 o                         
   0   4   2        128.80        109.44         2.33 o                         
   1   4   2         77.95         79.36         1.99 o                         
   2   4   2        457.68        509.05         5.15 o                         
   3   4   2        929.47       1030.92         8.97 o                         
   4   4   2         41.92         45.44         3.55 o                         
   5   4   2          2.74          7.97         2.11 o                         
   6   4   2         33.57         44.27         3.65 o                         
   7   4   2        109.49         93.87         6.56 o                         
   8   4   2         23.92         20.36         3.22 o                         
   9   4   2          1.55          1.19         2.63 o                         
  10   4   2          4.96          2.57         5.19 o                         
  11   4   2          0.64          1.69         6.07 o                         
  -9   5   2          0.09          1.24         9.45 o                         
  -8   5   2          2.85         -1.50         4.92 o                         
  -7   5   2          0.06          1.66         3.20 o                         
  -6   5   2          7.81          7.69         2.46 o                         
  -5   5   2          0.22          0.33         1.85 o                         
  -4   5   2        124.99        103.64         4.48 o                         
  -3   5   2         55.13         47.58         2.37 o                         
  -2   5   2        292.83        281.19         4.84 o                         
  -1   5   2         44.69         60.92         2.18 o                         
   0   5   2        492.35        521.11         7.09 o                         
   1   5   2         23.66         19.45         1.40 o                         
   2   5   2         64.06         79.67         3.28 o                         
   3   5   2        788.84        867.75        10.00 o                         
   4   5   2          2.72          1.53         1.59 o                         
   5   5   2        111.47        100.17         4.90 o                         
   6   5   2          0.22         -1.01         2.05 o                         
   7   5   2         22.05         15.01         3.13 o                         
   8   5   2        101.46         80.87         5.15 o                         
   9   5   2          8.70          6.06         3.45 o                         
  10   5   2          3.61         -1.91         5.20 o                         
  -8   6   2          7.26          1.42         5.29 o                         
  -7   6   2          1.41         -0.19         6.11 o                         
  -6   6   2          8.18          8.94         5.05 o                         
  -5   6   2        109.51        130.98         6.63 o                         
  -4   6   2         13.23          8.29         2.31 o                         
  -3   6   2          1.53          1.02         1.46 o                         
  -2   6   2         70.71         69.50         3.63 o                         
  -1   6   2         41.24         42.16         2.27 o                         
   0   6   2         94.09        108.10         3.87 o                         
   1   6   2        147.81        129.07         3.87 o                         
   2   6   2        179.07        193.57         5.14 o                         
   3   6   2         15.53         16.92         2.33 o                         
   4   6   2          0.20          3.57         1.88 o                         
   5   6   2         23.99         26.34         3.30 o                         
   6   6   2          0.02         -1.86         2.35 o                         
   7   6   2        192.47        169.70         8.11 o                         
   8   6   2         35.54         28.72         4.92 o                         
   9   6   2          2.50          0.06         3.70 o                         
  10   6   2          3.40          1.60         9.42 o                         
  -8   7   2          0.01         14.69        12.03 o                         
  -7   7   2          0.33          5.67         5.98 o                         
  -6   7   2         11.94          6.17         4.19 o                         
  -5   7   2         25.47         18.31         4.05 o                         
  -4   7   2         11.22         13.76         3.44 o                         
  -3   7   2         57.84         62.51         3.29 o                         
  -2   7   2         38.18         36.67         2.29 o                         
  -1   7   2          3.16          4.14         2.07 o                         
   0   7   2          5.34          4.97         2.42 o                         
   1   7   2          0.33         -1.81         1.81 o                         
   2   7   2         12.04         12.70         2.25 o                         
   3   7   2         82.04         90.84         4.64 o                         
   4   7   2         63.11         64.45         4.67 o                         
   5   7   2         11.48          6.91         3.64 o                         
   6   7   2          0.00         -1.24         4.81 o                         
   7   7   2         56.76         43.44         6.49 o                         
   8   7   2          0.60         -2.86         5.75 o                         
   9   7   2          6.32          2.09         4.34 o                         
  10   7   2          0.79         -0.23         5.36 o                         
  -7   8   2          1.16          3.69         5.56 o                         
  -6   8   2          0.27          2.61         4.48 o                         
  -5   8   2         36.57         28.96         9.07 o                         
  -4   8   2          3.02          3.32         4.94 o                         
  -3   8   2          8.45          6.39         3.29 o                         
  -2   8   2          6.32          1.74         2.54 o                         
  -1   8   2         13.16          9.90         2.80 o                         
   0   8   2          0.50          0.29         2.24 o                         
   1   8   2          5.89          6.16         3.11 o                         
   2   8   2        106.37         98.80         4.25 o                         
   3   8   2        232.61        252.62         8.30 o                         
   4   8   2         67.13         73.82         5.65 o                         
   5   8   2          0.07         -2.28         3.34 o                         
   6   8   2          1.11         -2.64         2.64 o                         
   7   8   2         15.84         15.20         4.85 o                         
   8   8   2         11.39          9.74         5.59 o                         
   9   8   2          4.57          3.02         7.41 o                         
  -6   9   2          0.01         16.86         8.80 o                         
  -5   9   2          9.85         -0.46         4.73 o                         
  -4   9   2         56.61         75.70         8.09 o                         
  -3   9   2          6.85          8.94         4.96 o                         
  -2   9   2          6.07          3.51         5.10 o                         
  -1   9   2          3.11         -2.61         2.61 o                         
   0   9   2          9.44         10.19         3.44 o                         
   1   9   2          0.58         -1.26         2.87 o                         
   2   9   2         94.82         94.95         7.82 o                         
   3   9   2          1.11          0.62         3.67 o                         
   4   9   2         74.21         66.45         6.82 o                         
   5   9   2          0.04         -2.57         6.83 o                         
   6   9   2          0.96         -4.24         4.24 o                         
   7   9   2          2.12         -4.08         4.08 o                         
   8   9   2          0.11         -5.29         5.29 o                         
  -5  10   2          2.32          1.15         5.29 o                         
  -4  10   2         12.24         12.42         9.52 o                         
  -3  10   2          0.07         -0.95         4.04 o                         
  -2  10   2         16.09         15.29         5.01 o                         
  -1  10   2         10.41          5.80         3.99 o                         
   0  10   2          1.67          3.89         3.31 o                         
   1  10   2         11.15         12.65         3.83 o                         
   2  10   2         70.61         62.95         5.68 o                         
   3  10   2         61.64         69.23         7.61 o                         
   4  10   2          0.94         -1.29         4.34 o                         
   5  10   2          6.91          0.35         6.80 o                         
   6  10   2          1.52         -4.82         4.82 o                         
   7  10   2          1.72          4.69         7.42 o                         
   8  10   2          0.04         -5.98         5.98 o                         
  -3  11   2          0.26          8.53         6.42 o                         
  -2  11   2          0.18         -0.05         4.78 o                         
  -1  11   2          9.19         13.49         5.16 o                         
   0  11   2          0.35          1.07         4.98 o                         
   1  11   2         65.13         79.29         7.64 o                         
   2  11   2          0.54          6.57         3.96 o                         
   3  11   2         13.30         20.50         4.31 o                         
   4  11   2          7.12          7.64         4.19 o                         
   5  11   2          0.01         -5.36         8.85 o                         
   6  11   2          5.48         -2.03         6.10 o                         
  -1  12   2         13.78          6.68         5.48 o                         
   0  12   2          0.46         -2.96         7.10 o                         
   1  12   2         68.56         82.19         8.86 o                         
   2  12   2         20.79         24.98         5.84 o                         
   3  12   2          2.84          2.15         4.58 o                         
   4  12   2          0.15         -4.74         4.77 o                         
  -3 -10   3          0.63         -1.72        10.23 o                         
  -2 -10   3          0.33         -3.66         7.97 o                         
  -1 -10   3          9.44          9.50         7.50 o                         
   0 -10   3          4.61         -2.42         6.21 o                         
   1 -10   3         10.80         20.02         6.66 o                         
   2 -10   3          0.60         -1.83        14.38 o                         
  -5  -9   3          3.14        -12.04        12.45 o                         
  -4  -9   3         14.46         13.51        13.86 o                         
  -3  -9   3          3.95        -11.39        12.55 o                         
  -2  -9   3          0.52         -0.30         6.15 o                         
  -1  -9   3          0.08         -2.46         3.77 o                         
   0  -9   3          0.12         -0.23         4.54 o                         
   1  -9   3          2.26          9.00         5.01 o                         
   2  -9   3          0.07         -6.08         6.08 o                         
   3  -9   3          0.93          1.68        14.69 o                         
   4  -9   3          0.30         -6.34         6.34 o                         
  -6  -8   3          0.44        -11.76        12.05 o                         
  -5  -8   3          2.44          2.26         6.68 o                         
  -4  -8   3         20.51         26.65         7.54 o                         
  -3  -8   3          0.63         -5.50         9.29 o                         
  -2  -8   3         28.33         19.79         4.34 o                         
  -1  -8   3          0.68         -1.47         5.36 o                         
   0  -8   3          1.58         -1.98         3.42 o                         
   1  -8   3         27.02         15.93         5.22 o                         
   2  -8   3          3.56          2.16         4.57 o                         
   3  -8   3          0.66         -1.32         4.81 o                         
   4  -8   3          3.37          2.67         6.78 o                         
   5  -8   3         10.06         13.24         6.68 o                         
   6  -8   3         30.25         42.82         8.34 o                         
  -7  -7   3          6.37         -5.46         5.75 o                         
  -6  -7   3          0.76         -4.72         4.72 o                         
  -5  -7   3          9.83         -2.32         5.53 o                         
  -4  -7   3          7.66         14.89         4.60 o                         
  -3  -7   3         66.33         68.62         5.07 o                         
  -2  -7   3         11.15         14.39         2.85 o                         
  -1  -7   3          2.27          1.01         2.98 o                         
   0  -7   3         22.23         18.64         3.14 o                         
   1  -7   3          2.98         -0.02         3.42 o                         
   2  -7   3         23.79         31.69         5.86 o                         
   3  -7   3         12.11         17.17         4.94 o                         
   4  -7   3         11.48         12.68         4.80 o                         
   5  -7   3          0.41         -0.54         7.53 o                         
   6  -7   3         13.91         10.05         6.16 o                         
   7  -7   3          0.35          7.46         5.21 o                         
  -8  -6   3          8.01         -2.06         6.59 o                         
  -7  -6   3         15.44         14.91         6.09 o                         
  -6  -6   3          3.03         -4.24         4.24 o                         
  -5  -6   3          0.02         -3.46         3.46 o                         
  -4  -6   3        140.96        165.83         9.61 o                         
  -3  -6   3         10.41          5.62         4.41 o                         
  -2  -6   3          7.44          6.66         2.75 o                         
  -1  -6   3         38.92         37.64         3.34 o                         
   0  -6   3          3.54          2.23         2.10 o                         
   1  -6   3          0.35         -1.81         2.73 o                         
   2  -6   3          4.12          5.33         3.27 o                         
   3  -6   3          0.50         -0.49         2.84 o                         
   4  -6   3          3.98          0.46         3.82 o                         
   5  -6   3         34.02         32.58         5.27 o                         
   6  -6   3         33.51         35.19         6.71 o                         
   7  -6   3          2.27          2.73         3.99 o                         
   8  -6   3          4.46         13.75         5.63 o                         
  -8  -5   3          2.37          2.32         6.52 o                         
  -7  -5   3          6.51          1.27         4.83 o                         
  -6  -5   3         61.70         51.36         6.38 o                         
  -5  -5   3          5.68         -2.15         3.71 o                         
  -4  -5   3         25.51         28.10         5.31 o                         
  -3  -5   3          1.04         -1.97         1.97 o                         
  -2  -5   3          5.41          4.99         2.29 o                         
  -1  -5   3         36.24         38.30         3.08 o                         
   0  -5   3         21.78         24.96         3.71 o                         
   1  -5   3         43.89         44.30         4.05 o                         
   2  -5   3          1.59         -0.33         1.63 o                         
   3  -5   3         42.40         43.69         3.34 o                         
   4  -5   3        181.65        200.98         5.80 o                         
   5  -5   3          3.03          3.44         3.44 o                         
   6  -5   3         14.83         12.69         3.48 o                         
   7  -5   3          3.47          6.55         4.52 o                         
   8  -5   3          0.01          1.29         4.80 o                         
   9  -5   3          0.05          0.76         4.41 o                         
  -9  -4   3          1.20         -1.40         4.96 o                         
  -8  -4   3          6.83         11.39         4.94 o                         
  -7  -4   3          9.39          9.91         4.74 o                         
  -6  -4   3        104.50        103.70        13.34 o                         
  -5  -4   3        227.77        233.40         9.75 o                         
  -4  -4   3        278.16        279.86         9.76 o                         
  -3  -4   3        252.57        250.87         8.82 o                         
  -2  -4   3        141.82        152.50         5.48 o                         
  -1  -4   3        119.47        138.23         4.31 o                         
   0  -4   3         33.28         31.92         2.26 o                         
   1  -4   3          0.48          0.78         1.56 o                         
   2  -4   3          1.28          2.78         1.57 o                         
   3  -4   3          1.60          2.21         2.01 o                         
   4  -4   3          5.45          6.69         1.60 o                         
   5  -4   3         27.08         21.43         4.60 o                         
   6  -4   3         16.84         11.13         3.54 o                         
   7  -4   3          2.69         -1.38         4.42 o                         
   8  -4   3          4.51          0.40         5.20 o                         
   9  -4   3          0.37         -0.25         5.13 o                         
  -9  -3   3          1.83          0.93         4.08 o                         
  -8  -3   3          4.20          1.04         3.81 o                         
  -7  -3   3          0.01          1.06         3.62 o                         
  -6  -3   3         23.94         22.52         4.65 o                         
  -5  -3   3        346.09        351.44        10.87 o                         
  -4  -3   3         13.14          9.89         2.95 o                         
  -3  -3   3          1.12         -2.19         2.19 o                         
  -2  -3   3         33.99         26.89         2.16 o                         
  -1  -3   3         30.35         31.74         2.11 o                         
   0  -3   3        967.08       1001.39         9.45 o                         
   1  -3   3        328.92        318.20         5.08 o                         
   2  -3   3        837.61        820.70        10.96 o                         
   3  -3   3         51.26         63.30         2.85 o                         
   4  -3   3        139.23        137.71         4.63 o                         
   5  -3   3         14.55         12.72         2.59 o                         
   6  -3   3          9.54         10.16         2.85 o                         
   7  -3   3          1.39         -0.59         2.90 o                         
   8  -3   3          1.35          3.92         4.58 o                         
   9  -3   3         18.66         14.75         5.38 o                         
  10  -3   3          3.67         11.65         6.16 o                         
  -9  -2   3          0.12          0.73         3.82 o                         
  -8  -2   3          0.41          0.48         4.39 o                         
  -7  -2   3          3.20          3.88         3.27 o                         
  -6  -2   3        158.60        165.20         6.08 o                         
  -5  -2   3          0.58          3.34         2.46 o                         
  -4  -2   3        183.39        184.92         6.01 o                         
  -3  -2   3         56.45         63.63         3.52 o                         
  -2  -2   3         91.81         97.23         2.36 o                         
  -1  -2   3        514.13        546.01         5.47 o                         
   0  -2   3        924.27       1017.79         8.49 o                         
   1  -2   3        440.62        429.71         4.59 o                         
   2  -2   3        191.36        223.57         3.50 o                         
   3  -2   3        598.15        648.22         7.89 o                         
   4  -2   3         57.54         55.80         3.12 o                         
   5  -2   3        376.52        405.37         7.91 o                         
   6  -2   3         19.96         25.57         3.48 o                         
   7  -2   3          1.35         -0.44         3.14 o                         
   8  -2   3         12.40         11.90         3.75 o                         
   9  -2   3         13.77         14.54         5.60 o                         
  10  -2   3         42.48         51.35         7.54 o                         
  -9  -1   3         16.46         16.75         5.03 o                         
  -8  -1   3         28.38         21.02         4.73 o                         
  -7  -1   3         99.83        101.31         6.64 o                         
  -6  -1   3         57.49         56.05         3.23 o                         
  -5  -1   3          1.18          1.13         0.95 o                         
  -4  -1   3          6.87          9.06         2.27 o                         
  -3  -1   3          0.08         -0.08         1.37 o                         
  -2  -1   3         65.31         65.08         2.01 o                         
  -1  -1   3        331.69        334.96         3.53 o                         
   0  -1   3        175.03        197.58         3.03 o                         
   1  -1   3        424.30        422.56         5.01 o                         
   2  -1   3         59.13         62.69         2.24 o                         
   3  -1   3         65.68         63.06         2.36 o                         
   4  -1   3        924.36       1005.47        10.67 o                         
   5  -1   3        203.50        226.84         6.47 o                         
   6  -1   3          0.76          0.02         2.28 o                         
   7  -1   3         16.66         14.91         3.03 o                         
   8  -1   3         11.64          7.79         3.69 o                         
   9  -1   3          0.93         -0.44         4.63 o                         
  10  -1   3         51.26         55.59         8.14 o                         
  -9   0   3          2.49          3.14         3.87 o                         
  -8   0   3          9.04          7.33         3.30 o                         
  -7   0   3          3.34          2.86         2.31 o                         
  -6   0   3        174.71        174.85         4.88 o                         
  -5   0   3         12.43         11.61         1.63 o                         
  -4   0   3         19.10         16.39         1.60 o                         
  -3   0   3         37.29         32.69         1.76 o                         
  -2   0   3         74.50         77.15         2.18 o                         
  -1   0   3        155.01        143.84         2.36 o                         
   0   0   3       2469.54       2403.18        13.71 o                         
   1   0   3         76.81         75.16         1.88 o                         
   2   0   3       1113.33       1109.73         8.23 o                         
   3   0   3        131.13        126.41         2.72 o                         
   4   0   3         42.98         44.53         2.25 o                         
   5   0   3          0.77          1.85         1.23 o                         
   6   0   3          5.73          4.47         1.36 o                         
   7   0   3          9.46         15.43         2.43 o                         
   8   0   3        124.94        120.39         7.31 o                         
   9   0   3        101.24        110.73         9.68 o                         
  10   0   3         22.32          9.77         6.68 o                         
  11   0   3          2.96         -3.29         5.49 o                         
  -9   1   3          8.48         11.61         3.87 o                         
  -8   1   3          7.27          4.99         3.29 o                         
  -7   1   3          2.25         -0.60         2.07 o                         
  -6   1   3          1.15          1.44         1.50 o                         
  -5   1   3          0.76         -0.24         1.19 o                         
  -4   1   3        123.57        136.78         3.41 o                         
  -3   1   3        145.58        169.58         3.15 o                         
  -2   1   3        683.05        747.04         7.17 o                         
  -1   1   3        238.07        221.76         2.84 o                         
   0   1   3       7098.19       6696.41        35.11 o                         
   1   1   3       1772.73       1766.23        10.80 o                         
   2   1   3          7.19          9.91         0.97 o                         
   3   1   3          1.28          1.71         0.86 o                         
   4   1   3        156.25        162.46         2.70 o                         
   5   1   3        212.30        228.13         3.88 o                         
   6   1   3        253.88        244.57         4.60 o                         
   7   1   3         13.55         18.81         2.76 o                         
   8   1   3         24.03         31.85         4.56 o                         
   9   1   3          8.17         12.05         6.27 o                         
  10   1   3         31.92         40.21         7.28 o                         
  11   1   3          9.98         13.61         6.48 o                         
  -9   2   3          1.05         -2.23         4.01 o                         
  -8   2   3          2.69         -2.08         2.30 o                         
  -7   2   3         14.59         12.61         2.57 o                         
  -6   2   3          2.47          0.54         1.57 o                         
  -5   2   3          5.07          5.90         1.32 o                         
  -4   2   3        218.57        231.29         3.46 o                         
  -3   2   3         73.88         76.48         2.19 o                         
  -2   2   3        133.46        117.64         1.81 o                         
  -1   2   3        493.25        501.85         3.78 o                         
   0   2   3       1971.94       1771.06        10.36 o                         
   1   2   3          4.05          5.92         0.75 o                         
   2   2   3          0.12         -0.26         0.73 o                         
   3   2   3         84.60         83.85         2.21 o                         
   4   2   3        124.24        128.77         2.90 o                         
   5   2   3         92.35         92.95         3.17 o                         
   6   2   3          0.05         -1.77         1.77 o                         
   7   2   3         45.41         48.52         3.64 o                         
   8   2   3        103.44        137.13         9.83 o                         
   9   2   3         13.96         14.01         4.53 o                         
  10   2   3          7.56          4.99         5.53 o                         
  11   2   3          1.01          4.67         9.06 o                         
  -9   3   3          0.00         11.01         6.79 o                         
  -8   3   3          8.75          3.45         2.78 o                         
  -7   3   3         18.21         13.06         3.20 o                         
  -6   3   3          8.82          9.24         2.02 o                         
  -5   3   3        179.35        181.62         4.61 o                         
  -4   3   3          0.05         -0.77         1.09 o                         
  -3   3   3        316.40        309.33         8.84 o                         
  -2   3   3       1005.55       1023.77        11.50 o                         
  -1   3   3         39.73         38.28         1.03 o                         
   0   3   3        280.55        247.25         3.25 o                         
   1   3   3         18.72         25.13         1.05 o                         
   2   3   3        268.56        251.53         3.73 o                         
   3   3   3          1.55         -0.87         0.87 o                         
   4   3   3        530.72        570.90         5.62 o                         
   5   3   3         64.66         65.34         2.60 o                         
   6   3   3         24.32         28.13         2.48 o                         
   7   3   3        130.88        134.92         4.95 o                         
   8   3   3        139.36        142.93         7.17 o                         
   9   3   3          3.10          3.32         4.18 o                         
  10   3   3          0.02          3.74         5.25 o                         
  11   3   3         11.03         10.08         8.93 o                         
  -9   4   3          0.31          9.53        10.00 o                         
  -8   4   3          3.39          7.67         5.78 o                         
  -7   4   3         58.35         55.50         5.37 o                         
  -6   4   3          7.63         10.54         1.75 o                         
  -5   4   3         15.01         12.34         1.41 o                         
  -4   4   3        118.00        108.17         7.57 o                         
  -3   4   3         12.66          8.52         3.37 o                         
  -2   4   3       1037.09        974.09        10.21 o                         
  -1   4   3        305.99        307.14         4.40 o                         
   0   4   3         44.64         48.90         1.74 o                         
   1   4   3        280.10        246.60         3.46 o                         
   2   4   3         20.71         15.31         1.08 o                         
   3   4   3        764.42        779.82         7.43 o                         
   4   4   3         79.64         94.20         3.32 o                         
   5   4   3          1.74          0.90         1.83 o                         
   6   4   3         76.58         78.49         3.69 o                         
   7   4   3         35.39         32.73         3.16 o                         
   8   4   3        174.45        174.37         7.85 o                         
   9   4   3          8.70         11.80         3.13 o                         
  10   4   3          1.78          3.60         4.64 o                         
  11   4   3          0.61          3.35         5.54 o                         
  -8   5   3          9.05          5.99         5.58 o                         
  -7   5   3          2.01          1.33         3.90 o                         
  -6   5   3          2.01          6.39         3.45 o                         
  -5   5   3          1.28          0.79         1.57 o                         
  -4   5   3         65.89         59.54         3.34 o                         
  -3   5   3         74.24         62.38         1.80 o                         
  -2   5   3       1203.34       1157.91         9.83 o                         
  -1   5   3        905.13        868.66         9.11 o                         
   0   5   3        215.73        212.42         3.54 o                         
   1   5   3         36.33         40.22         1.91 o                         
   2   5   3         70.98         60.18         2.35 o                         
   3   5   3        164.13        230.32         4.35 o                         
   4   5   3         95.45        101.14         3.90 o                         
   5   5   3         21.30         24.14         2.99 o                         
   6   5   3          2.89          1.80         2.86 o                         
   7   5   3          4.78          3.89         2.35 o                         
   8   5   3         27.23         26.11         3.34 o                         
   9   5   3          1.61          2.14         3.76 o                         
  10   5   3          1.95          1.29         4.46 o                         
  11   5   3         11.24         18.98         7.28 o                         
  -8   6   3          0.34          5.94         5.36 o                         
  -7   6   3          1.31          6.54         5.56 o                         
  -6   6   3          1.01          4.62         4.03 o                         
  -5   6   3          0.00         -0.18         1.77 o                         
  -4   6   3        474.84        460.94         7.24 o                         
  -3   6   3         68.12         67.45         2.73 o                         
  -2   6   3        100.06        110.00         5.31 o                         
  -1   6   3         28.82         36.95         2.71 o                         
   0   6   3         17.91         20.91         1.93 o                         
   1   6   3         25.40         23.04         1.92 o                         
   2   6   3         75.26         78.29         2.95 o                         
   3   6   3         70.86         80.52         3.32 o                         
   4   6   3        301.63        314.21         6.68 o                         
   5   6   3          0.53          2.10         2.65 o                         
   6   6   3          6.64          0.89         2.98 o                         
   7   6   3          0.19         -2.63         2.63 o                         
   8   6   3         23.92         16.66         3.46 o                         
   9   6   3          0.07         -5.83         5.83 o                         
  10   6   3          0.52         -4.18         4.18 o                         
  -7   7   3          0.08          4.47         4.92 o                         
  -6   7   3          0.99         -2.85         3.96 o                         
  -5   7   3         55.76         59.15         4.65 o                         
  -4   7   3        235.46        240.73         7.89 o                         
  -3   7   3          9.52         11.64         2.06 o                         
  -2   7   3          1.00         -1.08         1.37 o                         
  -1   7   3         35.38         45.59         2.86 o                         
   0   7   3          0.23         -0.57         1.45 o                         
   1   7   3        162.07        164.89         7.88 o                         
   2   7   3         22.52         27.86         3.86 o                         
   3   7   3        390.75        409.18         8.68 o                         
   4   7   3        386.02        375.36         7.80 o                         
   5   7   3         33.04         35.84         4.65 o                         
   6   7   3          4.76          3.47         3.11 o                         
   7   7   3         54.58         47.00         5.58 o                         
   8   7   3          0.17         -3.48         3.48 o                         
   9   7   3          6.09          0.02         3.88 o                         
  10   7   3          0.39         -5.04         5.04 o                         
  -7   8   3          0.08         13.27        12.50 o                         
  -6   8   3          2.43          8.21         6.95 o                         
  -5   8   3          0.02          0.30         5.89 o                         
  -4   8   3         21.17         16.74         3.77 o                         
  -3   8   3          2.67          3.88         2.09 o                         
  -2   8   3          0.57         -1.59         1.59 o                         
  -1   8   3          0.56         -1.32         1.33 o                         
   0   8   3          1.39         -0.80         2.31 o                         
   1   8   3         38.69         43.39         4.40 o                         
   2   8   3          5.48          2.43         1.83 o                         
   3   8   3        257.33        264.26         6.97 o                         
   4   8   3          0.10          1.48         2.43 o                         
   5   8   3          4.84          2.96         3.76 o                         
   6   8   3         94.63         87.30         9.01 o                         
   7   8   3         29.49         24.10         5.51 o                         
   8   8   3          7.08         -3.49         4.95 o                         
   9   8   3          0.64         -4.30         4.30 o                         
  10   8   3          3.03          4.67        12.66 o                         
  -6   9   3          1.37          2.72         6.25 o                         
  -5   9   3          2.87          6.77         5.03 o                         
  -4   9   3         33.62         29.39         4.95 o                         
  -3   9   3         11.99          9.42         4.93 o                         
  -2   9   3          0.81         -3.13         3.13 o                         
  -1   9   3         14.61         11.35         4.09 o                         
   0   9   3          1.22         -1.97         2.62 o                         
   1   9   3          1.87          3.13         3.50 o                         
   2   9   3         28.20         25.79         5.06 o                         
   3   9   3        126.76        137.94         9.81 o                         
   4   9   3        231.13        247.99        14.34 o                         
   5   9   3         12.26          7.83         7.26 o                         
   6   9   3          3.34          1.80         3.67 o                         
   7   9   3          0.10         -5.13         6.92 o                         
   8   9   3          0.04         -4.53         4.53 o                         
   9   9   3          0.11         -2.06         6.34 o                         
  -5  10   3          0.47         -2.46         7.69 o                         
  -4  10   3          0.31          3.47         4.53 o                         
  -3  10   3          1.44         -3.46         3.46 o                         
  -2  10   3          5.27          4.10         3.90 o                         
  -1  10   3         13.73          8.77         6.60 o                         
   0  10   3          7.08          3.14         3.79 o                         
   1  10   3          0.01         -3.02         3.02 o                         
   2  10   3         10.97         12.90         4.49 o                         
   3  10   3         69.92         79.59         8.47 o                         
   4  10   3         17.61          8.55         4.45 o                         
   5  10   3          3.38         -1.65         4.78 o                         
   6  10   3          0.07         -0.79         4.97 o                         
   7  10   3          2.17         -4.72         4.72 o                         
   8  10   3          2.92         -0.09         6.29 o                         
  -3  11   3          0.51          8.98         4.93 o                         
  -2  11   3          5.82          0.75         4.34 o                         
  -1  11   3          3.61          2.14         4.23 o                         
   0  11   3          6.57          0.23         6.07 o                         
   1  11   3          0.01         -4.07         4.07 o                         
   2  11   3         21.92         26.72         5.44 o                         
   3  11   3          3.35          4.06         5.23 o                         
   4  11   3          0.08         -4.89         4.89 o                         
   5  11   3          0.00         -4.94         4.94 o                         
   6  11   3          2.56          1.14         5.42 o                         
   7  11   3          1.20         -6.02         7.49 o                         
  -2  12   3          0.10          3.13        12.66 o                         
  -1  12   3          0.36          2.21         4.59 o                         
   0  12   3         31.47         40.96         7.98 o                         
   1  12   3          2.77          7.67         6.09 o                         
   2  12   3          8.53         12.07         5.14 o                         
   3  12   3          9.63          4.68         5.77 o                         
   4  12   3          0.29          4.22         6.63 o                         
   5  12   3          0.59         -0.21         6.55 o                         
  -3  -9   4         13.99          6.76        10.96 o                         
  -2  -9   4          0.05         -6.03         6.03 o                         
  -1  -9   4          5.54         -9.51         9.51 o                         
   0  -9   4          9.73          0.41         7.76 o                         
   1  -9   4          9.50          4.09         7.04 o                         
   2  -9   4         29.33         15.92         7.33 o                         
   3  -9   4          1.77         -3.36         7.17 o                         
  -5  -8   4          8.99          9.12         6.49 o                         
  -4  -8   4         19.91         13.27        13.00 o                         
  -3  -8   4          1.96          3.10         7.59 o                         
  -2  -8   4          1.85         -2.10         5.98 o                         
  -1  -8   4         10.99          7.03         4.43 o                         
   0  -8   4          1.87         -4.00         4.00 o                         
   1  -8   4         26.86         33.78         6.19 o                         
   2  -8   4          6.94          5.64         4.86 o                         
   3  -8   4          2.18          0.47         4.72 o                         
   4  -8   4          6.68          0.32         6.83 o                         
   5  -8   4          6.47          3.18         6.54 o                         
  -6  -7   4          0.03         -7.38         7.38 o                         
  -5  -7   4          0.00          6.50         9.18 o                         
  -4  -7   4         36.37         36.38         6.07 o                         
  -3  -7   4          0.64          8.79         6.10 o                         
  -2  -7   4         15.52         11.26         5.97 o                         
  -1  -7   4          8.40         12.11         3.51 o                         
   0  -7   4         40.43         39.05         5.44 o                         
   1  -7   4          5.04         -1.71         3.79 o                         
   2  -7   4          3.45          6.80         4.50 o                         
   3  -7   4          1.01          7.29         4.31 o                         
   4  -7   4          2.56         -1.28         7.10 o                         
   5  -7   4         26.63         23.69        10.84 o                         
   6  -7   4          2.50         -5.03         5.42 o                         
   7  -7   4         31.44         27.43         8.28 o                         
  -7  -6   4          0.04         -5.94         6.63 o                         
  -6  -6   4          0.44         -0.75         7.14 o                         
  -5  -6   4         17.59         18.89         5.78 o                         
  -4  -6   4          0.13          7.02         4.72 o                         
  -3  -6   4        168.33        198.27         9.30 o                         
  -2  -6   4         33.67         38.20         5.24 o                         
  -1  -6   4          1.31          0.37         2.43 o                         
   0  -6   4         16.95         11.95         3.56 o                         
   1  -6   4          0.44         -2.73         2.73 o                         
   2  -6   4          7.14          3.89         3.19 o                         
   3  -6   4         32.07         37.53         5.01 o                         
   4  -6   4          0.40          3.94         4.20 o                         
   5  -6   4         19.56         26.70         5.20 o                         
   6  -6   4          1.06          2.77         5.10 o                         
   7  -6   4         34.18         40.93         6.64 o                         
   8  -6   4          1.47          6.48         4.86 o                         
  -8  -5   4         20.77         14.26        17.34 o                         
  -7  -5   4          7.83          2.47         7.74 o                         
  -6  -5   4          0.00         -4.60         4.60 o                         
  -5  -5   4          4.27          3.37         4.45 o                         
  -4  -5   4         29.94         29.82         5.50 o                         
  -3  -5   4          0.28         -2.28         2.28 o                         
  -2  -5   4          0.25          0.34         2.53 o                         
  -1  -5   4         71.00         73.89         5.17 o                         
   0  -5   4          3.96          3.01         2.45 o                         
   1  -5   4          8.25          9.41         4.14 o                         
   2  -5   4          0.00          1.00         2.16 o                         
   3  -5   4          2.72          1.85         2.03 o                         
   4  -5   4          4.79         -0.77         4.40 o                         
   5  -5   4        117.94        136.38         7.90 o                         
   6  -5   4          0.60          1.53         3.43 o                         
   7  -5   4          2.55          4.20         4.00 o                         
   8  -5   4          0.66          3.36         6.43 o                         
  -8  -4   4          3.72         -0.42         4.62 o                         
  -7  -4   4         11.20          1.86         5.34 o                         
  -6  -4   4         11.31          6.44         4.56 o                         
  -5  -4   4          2.95          1.74         3.84 o                         
  -4  -4   4        122.73        114.06         9.54 o                         
  -3  -4   4          1.12          2.63         3.83 o                         
  -2  -4   4          4.42          2.07         2.25 o                         
  -1  -4   4         25.33         23.79         2.06 o                         
   0  -4   4          1.56          3.97         2.23 o                         
   1  -4   4         24.01         23.95         3.45 o                         
   2  -4   4         94.98        104.59         3.87 o                         
   3  -4   4         52.46         52.50         3.30 o                         
   4  -4   4        297.47        298.93         7.19 o                         
   5  -4   4         19.50         19.71         4.13 o                         
   6  -4   4          5.21          5.90         3.41 o                         
   7  -4   4          1.07         -1.47         3.08 o                         
   8  -4   4          4.06         -2.41         4.26 o                         
   9  -4   4          0.36          1.68         6.77 o                         
  -8  -3   4          4.69          3.54         4.23 o                         
  -7  -3   4         22.83         21.15         5.02 o                         
  -6  -3   4          0.68         -0.91         3.72 o                         
  -5  -3   4        178.60        203.13         9.16 o                         
  -4  -3   4         67.57         67.11         5.82 o                         
  -3  -3   4          5.00          5.21         2.99 o                         
  -2  -3   4          1.86         -0.15         1.52 o                         
  -1  -3   4          8.08         11.67         1.83 o                         
   0  -3   4        231.25        260.77         5.92 o                         
   1  -3   4         19.09         16.07         2.27 o                         
   2  -3   4         61.77         56.10         3.54 o                         
   3  -3   4         84.20         92.10         3.67 o                         
   4  -3   4         25.75         24.58         2.41 o                         
   5  -3   4         23.19         22.09         3.16 o                         
   6  -3   4          0.36         -1.92         2.65 o                         
   7  -3   4          6.47         15.33         4.16 o                         
   8  -3   4          0.03          0.63         4.55 o                         
   9  -3   4          0.73          0.42         4.51 o                         
  10  -3   4          2.03          3.58         6.11 o                         
  -9  -2   4          0.14         -3.21         3.21 o                         
  -8  -2   4          3.23          5.36         3.92 o                         
  -7  -2   4        110.87        117.87         8.26 o                         
  -6  -2   4        166.81        198.61         8.80 o                         
  -5  -2   4       1041.36       1059.63        17.83 o                         
  -4  -2   4          0.69          1.50         2.38 o                         
  -3  -2   4         42.06         40.77         3.26 o                         
  -2  -2   4        113.86        125.00         3.47 o                         
  -1  -2   4         28.36         21.74         1.79 o                         
   0  -2   4         59.63         73.58         2.80 o                         
   1  -2   4         33.04         35.79         2.28 o                         
   2  -2   4        875.45        842.29         9.24 o                         
   3  -2   4        620.52        676.73         9.66 o                         
   4  -2   4         28.15         26.32         2.16 o                         
   5  -2   4         34.91         29.69         3.27 o                         
   6  -2   4          3.41          1.47         3.17 o                         
   7  -2   4          0.39         -1.67         3.28 o                         
   8  -2   4         13.75         13.17         4.10 o                         
   9  -2   4         12.93         17.21         6.23 o                         
  10  -2   4         18.52         16.37         6.40 o                         
  -9  -1   4          0.67         -1.07         3.44 o                         
  -8  -1   4          9.66         10.92         3.95 o                         
  -7  -1   4        192.71        220.99         9.49 o                         
  -6  -1   4         31.60         34.96         3.99 o                         
  -5  -1   4          5.96          5.32         2.82 o                         
  -4  -1   4          1.61          2.88         2.12 o                         
  -3  -1   4          6.06          4.93         1.12 o                         
  -2  -1   4         96.38        108.26         2.79 o                         
  -1  -1   4        262.44        289.36         3.74 o                         
   0  -1   4        308.37        315.36         4.43 o                         
   1  -1   4        367.73        359.98         5.07 o                         
   2  -1   4         63.58         54.46         2.47 o                         
   3  -1   4         75.28         94.19         3.74 o                         
   4  -1   4          4.39          3.79         1.47 o                         
   5  -1   4          0.37          1.15         2.42 o                         
   6  -1   4         10.03          8.94         3.18 o                         
   7  -1   4          0.04         -2.45         2.45 o                         
   8  -1   4         23.42         20.89         4.45 o                         
   9  -1   4          7.55         17.17         5.74 o                         
  10  -1   4          4.83          5.60         8.37 o                         
  -9   0   4          0.42          1.31         3.61 o                         
  -8   0   4         46.25         48.08         5.62 o                         
  -7   0   4         26.50         24.26         5.18 o                         
  -6   0   4          0.26          0.73         1.80 o                         
  -5   0   4          9.40          6.23         1.49 o                         
  -4   0   4          2.92          4.16         1.25 o                         
  -3   0   4         20.30         19.94         2.15 o                         
  -2   0   4        128.89        141.99         2.89 o                         
  -1   0   4          5.17          2.84         0.90 o                         
   0   0   4         17.69         15.13         0.99 o                         
   1   0   4        693.82        702.31         6.40 o                         
   2   0   4        886.72        861.47         7.76 o                         
   3   0   4       1346.44       1358.74         9.92 o                         
   4   0   4        559.83        594.37         7.51 o                         
   5   0   4         90.94         70.25         3.43 o                         
   6   0   4          0.46          0.43         1.90 o                         
   7   0   4          2.96          6.78         3.47 o                         
   8   0   4         74.47         71.26         7.85 o                         
   9   0   4         78.68         79.54         7.07 o                         
  10   0   4         66.18         72.29         9.03 o                         
  11   0   4          1.54         -1.86         5.80 o                         
  -9   1   4          2.22          6.45         3.96 o                         
  -8   1   4          6.30          3.42         3.43 o                         
  -7   1   4          0.93          0.89         2.86 o                         
  -6   1   4          2.40          0.68         1.82 o                         
  -5   1   4          0.36          0.12         1.29 o                         
  -4   1   4          1.45          0.78         1.21 o                         
  -3   1   4         33.30         33.56         1.88 o                         
  -2   1   4        683.61        743.95         6.90 o                         
  -1   1   4         84.76         86.38         2.09 o                         
   0   1   4       1673.17       1701.90        11.17 o                         
   1   1   4        232.72        223.89         3.16 o                         
   2   1   4        119.53        117.19         2.72 o                         
   3   1   4        821.92        889.72         7.81 o                         
   4   1   4        172.05        184.94         3.68 o                         
   5   1   4         36.28         32.17         1.88 o                         
   6   1   4         35.95         47.59         2.32 o                         
   7   1   4          6.38         10.03         1.74 o                         
   8   1   4        134.35        135.40         7.87 o                         
   9   1   4         67.50         64.85         6.42 o                         
  10   1   4         12.88         17.93         6.23 o                         
  11   1   4          3.31          1.73         5.12 o                         
  -9   2   4          1.66          3.39         4.28 o                         
  -8   2   4          1.46         -2.45         2.93 o                         
  -7   2   4          2.68          6.29         2.53 o                         
  -6   2   4         15.95         19.51         2.70 o                         
  -5   2   4          0.23         -0.47         1.19 o                         
  -4   2   4         21.26         24.02         1.45 o                         
  -3   2   4         10.42         10.34         1.05 o                         
  -2   2   4         91.69        107.34         2.60 o                         
  -1   2   4        500.46        480.38         4.85 o                         
   0   2   4        514.14        463.20         4.38 o                         
   1   2   4          1.45          1.36         0.76 o                         
   2   2   4        822.33        801.02         6.59 o                         
   3   2   4         63.43         74.42         2.06 o                         
   4   2   4         52.04         52.17         1.62 o                         
   5   2   4          0.48          0.56         1.35 o                         
   6   2   4        101.74        110.99         4.32 o                         
   7   2   4          0.30          2.18         2.01 o                         
   8   2   4        555.58        620.57        12.51 o                         
   9   2   4         97.55         97.09         9.76 o                         
  10   2   4          1.34         -3.49         5.53 o                         
  11   2   4          2.07         -5.09         5.09 o                         
  -9   3   4          1.74         16.64         7.76 o                         
  -8   3   4          3.09          5.23         5.52 o                         
  -7   3   4          9.20          8.29         3.17 o                         
  -6   3   4         15.76         14.60         1.96 o                         
  -5   3   4         30.75         29.98         1.68 o                         
  -4   3   4         71.39         61.46         4.62 o                         
  -3   3   4          0.00         -2.01         2.01 o                         
  -2   3   4        158.64        117.64         7.62 o                         
  -1   3   4        291.41        260.17         2.78 o                         
   0   3   4        124.59        120.47         2.15 o                         
   1   3   4         64.32         79.98         1.79 o                         
   2   3   4         57.15         43.84         1.58 o                         
   3   3   4         10.82         10.42         1.39 o                         
   4   3   4         10.39          6.06         1.46 o                         
   5   3   4        192.19        205.91         5.19 o                         
   6   3   4         57.36         64.25         3.91 o                         
   7   3   4         78.23         79.30         5.15 o                         
   8   3   4          0.27          2.70         3.34 o                         
   9   3   4          0.01         -3.53         3.53 o                         
  10   3   4          0.46          1.41         4.14 o                         
  11   3   4          1.52         15.79         6.48 o                         
  -8   4   4         11.28          8.12         7.29 o                         
  -7   4   4          2.96          4.34         3.29 o                         
  -6   4   4         15.23         10.28         4.56 o                         
  -5   4   4          5.85          4.78         3.53 o                         
  -4   4   4          4.36          6.39         3.75 o                         
  -3   4   4         37.95         37.03         9.38 o                         
  -2   4   4         86.31        100.23         9.53 o                         
  -1   4   4         27.76         28.13         1.29 o                         
   0   4   4          8.76          7.76         1.06 o                         
   1   4   4        331.86        300.60         4.34 o                         
   2   4   4         76.09         80.65         2.20 o                         
   3   4   4        211.87        197.48         3.43 o                         
   4   4   4        415.16        413.31         6.91 o                         
   5   4   4        187.77        207.50         4.05 o                         
   6   4   4         38.30         36.42         2.38 o                         
   7   4   4         88.59         89.18         5.76 o                         
   8   4   4          2.50          3.39         3.21 o                         
   9   4   4          9.97         11.08         3.64 o                         
  10   4   4          0.01          5.18         4.06 o                         
  11   4   4          0.20          5.28         5.77 o                         
  -8   5   4          9.19         10.15         5.05 o                         
  -7   5   4          1.91         15.00         5.56 o                         
  -6   5   4          0.10          2.84         2.97 o                         
  -5   5   4          3.91          6.21         3.44 o                         
  -4   5   4         66.56         52.90         5.90 o                         
  -3   5   4         98.87         84.07         5.79 o                         
  -2   5   4          0.81          0.19         1.68 o                         
  -1   5   4          2.12         -0.71         0.96 o                         
   0   5   4        266.95        293.03         4.24 o                         
   1   5   4        511.93        522.49         5.55 o                         
   2   5   4        144.67        151.78         4.12 o                         
   3   5   4        452.56        475.65         7.60 o                         
   4   5   4        131.35        148.90         4.87 o                         
   5   5   4         58.23         58.52         4.02 o                         
   6   5   4          4.20          4.65         2.39 o                         
   7   5   4         12.94         17.16         2.45 o                         
   8   5   4          2.75          4.35         2.11 o                         
   9   5   4          0.15         -1.97         4.34 o                         
  10   5   4          1.06          2.78         3.89 o                         
  11   5   4          2.04         10.63         7.70 o                         
  -8   6   4          5.58          5.44         5.61 o                         
  -7   6   4          0.34          3.83         5.63 o                         
  -6   6   4          0.03          2.92         3.08 o                         
  -5   6   4          8.86         12.89         3.92 o                         
  -4   6   4         73.82         72.13         6.99 o                         
  -3   6   4        510.91        493.21        12.42 o                         
  -2   6   4          4.13          3.42         0.98 o                         
  -1   6   4          6.07          2.92         1.05 o                         
   0   6   4         18.63         24.51         2.30 o                         
   1   6   4          6.61         11.44         1.64 o                         
   2   6   4        213.37        212.08         4.50 o                         
   3   6   4          8.36         10.97         1.88 o                         
   4   6   4         58.01         67.60         4.13 o                         
   5   6   4         60.73         52.56         4.26 o                         
   6   6   4         39.33         36.43         5.58 o                         
   7   6   4         17.64         19.75         3.94 o                         
   8   6   4         63.72         67.58         6.07 o                         
   9   6   4         11.53         14.69         4.41 o                         
  10   6   4          5.80          1.83         4.01 o                         
  11   6   4          6.90         -0.04        15.03 o                         
  -7   7   4          1.02          8.91         5.93 o                         
  -6   7   4          2.37          5.42         8.75 o                         
  -5   7   4          9.00          3.91         3.98 o                         
  -4   7   4         35.38         50.71        10.85 o                         
  -3   7   4        292.71        290.60         5.61 o                         
  -2   7   4          0.91         -0.85         1.32 o                         
  -1   7   4         11.98         18.81         2.20 o                         
   0   7   4          7.10          6.56         1.78 o                         
   1   7   4         20.72         17.85         2.00 o                         
   2   7   4        302.89        324.08         6.46 o                         
   3   7   4         66.75         61.25         3.13 o                         
   4   7   4         33.90         36.54         4.48 o                         
   5   7   4         12.23          9.82         3.53 o                         
   6   7   4          6.64          3.15         3.24 o                         
   7   7   4        122.85        118.02         7.35 o                         
   8   7   4          8.31          1.52         3.72 o                         
   9   7   4          0.19         -3.81         3.81 o                         
  10   7   4         11.58         13.39         4.75 o                         
  -6   8   4          9.55          5.97         5.11 o                         
  -5   8   4        124.73        121.46         9.49 o                         
  -4   8   4          1.56          2.86         2.10 o                         
  -3   8   4         14.47         13.49         3.59 o                         
  -2   8   4         46.32         48.27         3.88 o                         
  -1   8   4          1.54          3.35         1.86 o                         
   0   8   4         15.05         18.23         2.92 o                         
   1   8   4          5.34          7.37         2.02 o                         
   2   8   4        223.71        252.81         6.44 o                         
   3   8   4         60.46         62.78         4.11 o                         
   4   8   4          0.14          1.09         1.99 o                         
   5   8   4        185.72        175.96         7.84 o                         
   6   8   4         20.11         11.58         3.95 o                         
   7   8   4         10.06          9.69         5.91 o                         
   8   8   4          0.62         -3.19         5.28 o                         
   9   8   4          1.58          0.55         5.07 o                         
  10   8   4          0.12         -2.49         8.05 o                         
  -6   9   4          2.59          1.14         6.07 o                         
  -5   9   4         18.25          7.34        12.89 o                         
  -4   9   4          0.35          0.11         3.08 o                         
  -3   9   4          0.48          3.95         3.34 o                         
  -2   9   4          0.05         -2.96         2.96 o                         
  -1   9   4          0.44         -2.98         2.98 o                         
   0   9   4         81.01         71.67         5.48 o                         
   1   9   4          0.75         -1.31         2.47 o                         
   2   9   4         33.35         29.76         5.10 o                         
   3   9   4        314.37        342.14        12.23 o                         
   4   9   4          7.96          5.18         3.64 o                         
   5   9   4         39.08         37.82         5.28 o                         
   6   9   4          0.04         -3.90         3.90 o                         
   7   9   4          8.59          5.74         4.91 o                         
   8   9   4          2.68         -0.53         6.04 o                         
   9   9   4          6.03         -3.90        10.72 o                         
  -5  10   4          1.12         14.60         9.10 o                         
  -4  10   4         12.64         18.83         7.74 o                         
  -3  10   4          3.17         12.29         3.89 o                         
  -2  10   4          2.95          2.54         4.15 o                         
  -1  10   4         24.70         16.94         5.57 o                         
   0  10   4         16.98         12.40         4.02 o                         
   1  10   4          0.26         -3.13         3.13 o                         
   2  10   4         55.77         51.64         6.99 o                         
   3  10   4          3.37         -0.26         4.17 o                         
   4  10   4         28.87         33.26         5.48 o                         
   5  10   4          1.14         -2.34         4.76 o                         
   6  10   4          5.66          5.91         4.90 o                         
   7  10   4          2.32         -1.02         4.72 o                         
   8  10   4          2.76         -6.05         6.71 o                         
  -3  11   4          0.09          1.72         4.43 o                         
  -2  11   4          4.06          2.39         5.09 o                         
  -1  11   4          0.06         -1.56         4.62 o                         
   0  11   4         26.09         24.58         5.36 o                         
   1  11   4          2.27         -0.77         3.83 o                         
   2  11   4          2.21          1.65        10.40 o                         
   3  11   4          0.40          1.31         5.01 o                         
   4  11   4          0.58         -4.57         4.57 o                         
   5  11   4          0.64          1.93         4.22 o                         
   6  11   4          2.43          1.41         7.15 o                         
   7  11   4         15.78         24.69         8.21 o                         
  -2  12   4          1.38         11.72         5.84 o                         
  -1  12   4          1.32          2.56         4.52 o                         
   0  12   4          0.00         -2.31         4.21 o                         
   1  12   4          2.60         -0.03         4.69 o                         
   2  12   4          4.52         12.31         5.06 o                         
   3  12   4          2.97          5.05         8.53 o                         
   4  12   4          0.00          0.20         7.63 o                         
   5  12   4          0.02         -5.31         5.31 o                         
   6  12   4          1.25          1.48         6.19 o                         
   2  13   4          0.03         22.03        14.06 o                         
  -1  -9   5          0.00        -14.45        14.45 o                         
   0  -9   5          0.01          2.88         5.69 o                         
   1  -9   5          1.25          1.29         5.58 o                         
  -4  -8   5         11.24         -0.29        19.77 o                         
  -3  -8   5         20.63         19.56         8.24 o                         
  -2  -8   5          0.92          2.53         6.97 o                         
  -1  -8   5          1.17         -2.50         6.52 o                         
   0  -8   5          1.20         -2.03         3.93 o                         
   1  -8   5         12.90          9.24         5.22 o                         
   2  -8   5          1.22          3.90         5.54 o                         
   3  -8   5          0.72         -2.88         4.97 o                         
   4  -8   5          4.03         -6.49         6.49 o                         
  -5  -7   5          2.28         -0.31         5.35 o                         
  -4  -7   5          1.92         13.06        11.89 o                         
  -3  -7   5          8.80          4.18         8.27 o                         
  -2  -7   5          0.17         -4.72        11.50 o                         
  -1  -7   5          0.47         -5.25         5.25 o                         
   0  -7   5          6.72          2.27         7.58 o                         
   1  -7   5         68.76         69.95         9.31 o                         
   2  -7   5          3.16         -0.41         4.44 o                         
   3  -7   5          0.00         -0.98         4.55 o                         
   4  -7   5          0.03         -0.26         4.49 o                         
   5  -7   5         19.15         16.42         6.43 o                         
   6  -7   5          6.43         12.69         6.61 o                         
  -6  -6   5          0.82          2.61        12.23 o                         
  -5  -6   5          2.72          9.40         5.26 o                         
  -4  -6   5         42.84         61.01         7.39 o                         
  -3  -6   5          7.64         19.11         5.58 o                         
  -2  -6   5         22.81         25.02         5.67 o                         
  -1  -6   5          0.13         -4.04         4.20 o                         
   0  -6   5         94.04         92.50         6.40 o                         
   1  -6   5          3.40          1.69         3.38 o                         
   2  -6   5          0.56          0.49         3.61 o                         
   3  -6   5         16.28         10.46         4.53 o                         
   4  -6   5          0.97         -1.38         4.20 o                         
   5  -6   5         76.30         85.76         7.60 o                         
   6  -6   5         33.59         44.49         6.35 o                         
   7  -6   5          3.48          5.38         4.95 o                         
  -7  -5   5          0.11         -9.75         9.75 o                         
  -6  -5   5          2.74         -5.34        12.60 o                         
  -5  -5   5          7.44          5.01         4.63 o                         
  -4  -5   5         18.74         16.34         4.74 o                         
  -3  -5   5          0.01         -1.57         3.64 o                         
  -2  -5   5          1.89         -1.34         2.61 o                         
  -1  -5   5         52.11         39.01         4.61 o                         
   0  -5   5         21.48         22.56         4.09 o                         
   1  -5   5          0.33          0.69         2.75 o                         
   2  -5   5          0.50         -3.05         3.05 o                         
   3  -5   5         10.09          4.55         4.00 o                         
   4  -5   5          1.92          2.45         3.56 o                         
   5  -5   5        216.21        265.21        10.10 o                         
   6  -5   5         43.08         45.57         5.34 o                         
   7  -5   5          1.36          3.38         4.64 o                         
   8  -5   5          7.52         20.47         6.79 o                         
  -7  -4   5          4.67          2.11         6.48 o                         
  -6  -4   5          0.00         -5.48         5.48 o                         
  -5  -4   5         10.21         13.04         4.94 o                         
  -4  -4   5        173.46        198.93         9.81 o                         
  -3  -4   5          0.10          0.33         3.31 o                         
  -2  -4   5          0.01         -1.02         2.23 o                         
  -1  -4   5          1.09          2.45         2.06 o                         
   0  -4   5         31.33         36.63         4.09 o                         
   1  -4   5         20.78         19.63         3.62 o                         
   2  -4   5         12.74         14.50         3.58 o                         
   3  -4   5         93.72         82.98         4.42 o                         
   4  -4   5         59.12         52.25         6.07 o                         
   5  -4   5          2.43          7.00         3.41 o                         
   6  -4   5          3.85          2.28         3.87 o                         
   7  -4   5          0.76         -1.50         3.40 o                         
   8  -4   5          0.22          1.82         5.39 o                         
   9  -4   5          1.03          3.45         7.70 o                         
  -8  -3   5          0.89         -4.48         5.37 o                         
  -7  -3   5          0.37         -2.28         3.25 o                         
  -6  -3   5          3.13         -0.75         4.61 o                         
  -5  -3   5         15.64         15.08         4.60 o                         
  -4  -3   5        144.64        154.62         8.15 o                         
  -3  -3   5         75.80         69.57         3.99 o                         
  -2  -3   5          7.00          7.78         1.25 o                         
  -1  -3   5          6.84          9.96         1.98 o                         
   0  -3   5          0.74         -0.85         1.65 o                         
   1  -3   5        178.47        195.49         8.02 o                         
   2  -3   5         10.01          9.06         1.99 o                         
   3  -3   5        144.51        143.74         4.89 o                         
   4  -3   5          0.22          0.52         2.23 o                         
   5  -3   5         15.15         13.21         3.15 o                         
   6  -3   5          3.08          2.63         3.12 o                         
   7  -3   5          1.37          1.28         3.60 o                         
   8  -3   5          0.14         -4.39         4.39 o                         
   9  -3   5          2.82          0.54         5.35 o                         
  -8  -2   5          0.14          2.91         4.24 o                         
  -7  -2   5         24.91         22.35         4.98 o                         
  -6  -2   5         11.78          8.32         5.14 o                         
  -5  -2   5         58.94         55.48         5.53 o                         
  -4  -2   5          0.89          1.64         2.35 o                         
  -3  -2   5         32.76         37.85         3.19 o                         
  -2  -2   5         25.07         26.07         1.77 o                         
  -1  -2   5          3.86         -0.13         1.25 o                         
   0  -2   5        254.95        264.77         5.74 o                         
   1  -2   5          3.32          3.80         2.08 o                         
   2  -2   5        182.00        178.07         6.60 o                         
   3  -2   5        111.79        115.30         5.30 o                         
   4  -2   5         36.00         35.51         2.81 o                         
   5  -2   5          0.75         -1.25         2.29 o                         
   6  -2   5          4.27          2.14         3.23 o                         
   7  -2   5          7.22          5.57         3.71 o                         
   8  -2   5         16.02         15.34         4.63 o                         
   9  -2   5         13.07         15.59         5.68 o                         
  10  -2   5          9.78          7.25         5.62 o                         
  -8  -1   5          1.00          1.57         4.29 o                         
  -7  -1   5         27.13         43.68         6.04 o                         
  -6  -1   5        140.49        145.75         7.81 o                         
  -5  -1   5          0.25          0.78         2.72 o                         
  -4  -1   5         37.66         38.65         3.67 o                         
  -3  -1   5          2.32          2.08         1.11 o                         
  -2  -1   5         34.00         34.87         1.96 o                         
  -1  -1   5         67.28         91.50         3.07 o                         
   0  -1   5         24.84         21.96         1.86 o                         
   1  -1   5         50.03         42.32         2.34 o                         
   2  -1   5        103.30         87.27         4.21 o                         
   3  -1   5        398.41        408.50         8.68 o                         
   4  -1   5        131.88        150.27         5.99 o                         
   5  -1   5         17.14         16.15         1.91 o                         
   6  -1   5         20.97         21.67         3.95 o                         
   7  -1   5          2.18         -0.11         3.24 o                         
   8  -1   5         20.33         10.80         4.00 o                         
   9  -1   5          0.72          5.14         4.17 o                         
  10  -1   5          3.92          3.73         5.72 o                         
  -8   0   5         85.91         94.99         7.85 o                         
  -7   0   5         14.27         13.28         4.11 o                         
  -6   0   5        156.05        159.71         7.67 o                         
  -5   0   5          4.02          3.23         1.46 o                         
  -4   0   5          4.79          3.34         1.39 o                         
  -3   0   5          5.32          4.49         1.39 o                         
  -2   0   5          1.69          1.77         1.09 o                         
  -1   0   5        993.01       1069.85        10.33 o                         
   0   0   5        173.55        164.06         2.85 o                         
   1   0   5          5.59          2.65         0.82 o                         
   2   0   5          0.22          0.85         1.03 o                         
   3   0   5        187.29        223.84         6.26 o                         
   4   0   5        320.47        334.45         6.63 o                         
   5   0   5         49.78         61.87         3.40 o                         
   6   0   5          7.65          7.94         2.06 o                         
   7   0   5        103.16         99.23         7.07 o                         
   8   0   5          2.86          3.36         3.52 o                         
   9   0   5          9.11          9.64         4.41 o                         
  10   0   5          0.00         -1.73         5.31 o                         
  11   0   5          0.15          1.27         5.71 o                         
  -8   1   5         84.85        103.84         7.40 o                         
  -7   1   5          8.23          6.89         3.43 o                         
  -6   1   5         14.80         14.22         3.90 o                         
  -5   1   5          0.53          0.91         1.43 o                         
  -4   1   5          0.10         -1.25         1.25 o                         
  -3   1   5        176.77        188.47         5.10 o                         
  -2   1   5          0.26          1.65         1.26 o                         
  -1   1   5       1723.96       1673.66        14.67 o                         
   0   1   5         42.40         38.77         1.93 o                         
   1   1   5        961.37        904.36         8.48 o                         
   2   1   5         26.42         37.47         1.91 o                         
   3   1   5          7.92         10.62         1.49 o                         
   4   1   5         35.27         44.12         2.65 o                         
   5   1   5          0.68          1.20         2.10 o                         
   6   1   5          2.27          1.31         1.62 o                         
   7   1   5          9.19          4.97         2.05 o                         
   8   1   5          8.36          7.20         4.76 o                         
   9   1   5         31.61         21.70         4.83 o                         
  10   1   5          4.09         -3.64         5.17 o                         
  11   1   5          3.21         -1.00         6.08 o                         
  -8   2   5          1.37          2.31         4.10 o                         
  -7   2   5          6.29          5.19         3.00 o                         
  -6   2   5          0.04         -1.40         1.67 o                         
  -5   2   5         18.03         15.58         2.05 o                         
  -4   2   5         64.15         67.54         2.58 o                         
  -3   2   5        254.66        235.28         4.75 o                         
  -2   2   5        128.29        130.93         2.97 o                         
  -1   2   5        374.96        362.17         4.31 o                         
   0   2   5        957.82        955.38         7.34 o                         
   1   2   5         64.77         71.61         2.14 o                         
   2   2   5        569.53        618.07         5.91 o                         
   3   2   5         59.43         64.62         2.58 o                         
   4   2   5        178.46        184.83         4.45 o                         
   5   2   5         28.30         26.22         1.72 o                         
   6   2   5        137.48        142.48         3.45 o                         
   7   2   5        137.14        150.26         5.30 o                         
   8   2   5          3.04          2.40         3.09 o                         
   9   2   5         10.61          8.08         4.22 o                         
  10   2   5         24.86         35.94         6.17 o                         
  11   2   5          1.32          6.89         6.73 o                         
  -8   3   5          3.60          4.16         5.84 o                         
  -7   3   5          0.01          3.44         3.46 o                         
  -6   3   5         25.98         24.46         1.99 o                         
  -5   3   5         47.52         40.63         1.26 o                         
  -4   3   5          8.35         11.12         2.89 o                         
  -3   3   5          1.51          2.47         0.68 o                         
  -2   3   5          9.59         12.44         0.88 o                         
  -1   3   5        155.92        153.36         3.53 o                         
   0   3   5        136.32        131.92         2.66 o                         
   1   3   5          8.53         10.98         1.09 o                         
   2   3   5       1263.93       1272.72         8.78 o                         
   3   3   5          2.53          2.25         1.24 o                         
   4   3   5         35.69         43.43         2.37 o                         
   5   3   5          5.91          4.79         1.85 o                         
   6   3   5         10.44         12.94         2.92 o                         
   7   3   5        519.61        553.34        18.05 o                         
   8   3   5        348.07        373.39        10.27 o                         
   9   3   5        122.78        134.53        11.30 o                         
  10   3   5          0.51          0.45         4.59 o                         
  11   3   5          1.10         -5.25         5.25 o                         
  -8   4   5          0.80         -0.99         4.50 o                         
  -7   4   5          2.10          5.05         3.40 o                         
  -6   4   5          2.43          5.66         3.24 o                         
  -5   4   5          0.01         -2.75         2.75 o                         
  -4   4   5         60.53         53.69         4.77 o                         
  -3   4   5          2.46          0.18         2.33 o                         
  -2   4   5         54.83         51.91         3.97 o                         
  -1   4   5          0.52          0.13         0.65 o                         
   0   4   5        236.15        242.87         3.30 o                         
   1   4   5         84.11         68.97         2.04 o                         
   2   4   5          0.72         -0.21         1.11 o                         
   3   4   5          2.58          3.94         1.14 o                         
   4   4   5         75.78         85.22         4.10 o                         
   5   4   5         96.26        104.32         5.16 o                         
   6   4   5          4.59          0.05         3.00 o                         
   7   4   5        910.76        932.09        15.66 o                         
   8   4   5         40.39         41.96         5.03 o                         
   9   4   5         31.65         32.11         5.05 o                         
  10   4   5          0.51         -1.84         3.40 o                         
  11   4   5          0.01          4.86         6.82 o                         
  -8   5   5          1.01          3.46         5.03 o                         
  -7   5   5          4.88          3.35         3.95 o                         
  -6   5   5         11.29          6.54         3.82 o                         
  -5   5   5          7.47          4.84         6.17 o                         
  -4   5   5         13.01         14.71         4.98 o                         
  -3   5   5         20.26         21.74         4.02 o                         
  -2   5   5          0.39          0.88         3.41 o                         
  -1   5   5        109.38        116.10         2.55 o                         
   0   5   5          6.07          3.29         1.11 o                         
   1   5   5          5.15          6.95         1.13 o                         
   2   5   5         60.60         79.21         2.84 o                         
   3   5   5          0.18          0.06         0.98 o                         
   4   5   5         66.11         73.17         2.24 o                         
   5   5   5         17.57         14.77         2.50 o                         
   6   5   5         10.41         11.61         3.18 o                         
   7   5   5          1.53          4.79         2.90 o                         
   8   5   5          1.92          3.37         3.15 o                         
   9   5   5          3.28         -0.51         3.37 o                         
  10   5   5          0.02          4.11         4.20 o                         
  11   5   5          0.05          1.89         8.28 o                         
  -7   6   5          3.58          3.95         6.25 o                         
  -6   6   5          2.67          6.62         3.85 o                         
  -5   6   5          5.12         10.25         3.70 o                         
  -4   6   5         35.33         40.78         7.33 o                         
  -3   6   5         38.52         30.77         4.85 o                         
  -2   6   5        303.31        297.45         9.33 o                         
  -1   6   5         75.85         72.83         2.38 o                         
   0   6   5         94.20        101.01         3.58 o                         
   1   6   5          1.66          1.87         1.23 o                         
   2   6   5          9.55         10.53         1.69 o                         
   3   6   5        158.43        153.87         5.62 o                         
   4   6   5         11.20          8.20         1.85 o                         
   5   6   5        124.08        121.50         5.09 o                         
   6   6   5         89.78         83.34         5.62 o                         
   7   6   5          4.23          3.38         2.07 o                         
   8   6   5          0.55         -0.60         3.06 o                         
   9   6   5          9.05          9.75         5.04 o                         
  10   6   5          4.49          5.13         4.25 o                         
  11   6   5          0.68         -6.04         6.04 o                         
  -7   7   5          0.08          5.15         4.84 o                         
  -6   7   5          0.00          5.46         3.47 o                         
  -5   7   5        127.25        134.57         9.31 o                         
  -4   7   5        184.37        196.83        12.45 o                         
  -3   7   5         54.32         55.64         5.03 o                         
  -2   7   5          2.71          1.58         1.45 o                         
  -1   7   5         27.80         26.28         2.50 o                         
   0   7   5         30.23         31.33         2.64 o                         
   1   7   5          1.23          0.66         1.41 o                         
   2   7   5          6.15          6.89         1.47 o                         
   3   7   5         30.60         30.05         3.21 o                         
   4   7   5          0.52         -0.91         1.98 o                         
   5   7   5         48.62         43.58         3.74 o                         
   6   7   5          0.01         -2.11         2.80 o                         
   7   7   5          7.28         -1.13         3.03 o                         
   8   7   5         29.97         27.57         4.72 o                         
   9   7   5          0.04         -3.71         3.71 o                         
  10   7   5          0.39         -4.72         4.72 o                         
  -6   8   5          3.42          5.61         7.27 o                         
  -5   8   5         73.32         81.08         7.73 o                         
  -4   8   5         72.25         65.34         6.40 o                         
  -3   8   5         98.66        105.09         3.82 o                         
  -2   8   5          1.37          0.01         2.25 o                         
  -1   8   5          1.83          3.32         1.68 o                         
   0   8   5         40.01         35.24         2.86 o                         
   1   8   5         38.44         38.13         2.98 o                         
   2   8   5         17.63         14.48         2.20 o                         
   3   8   5         28.81         30.86         2.55 o                         
   4   8   5        369.51        373.85        10.93 o                         
   5   8   5        232.69        241.41         9.39 o                         
   6   8   5         85.31         84.57         6.44 o                         
   7   8   5         20.56         13.46         3.92 o                         
   8   8   5          6.88         -0.85         4.75 o                         
   9   8   5          4.77         -5.19         7.42 o                         
  10   8   5          0.39         -5.04         5.04 o                         
  -5   9   5          0.90         -1.90         4.69 o                         
  -4   9   5         18.14         23.90         5.93 o                         
  -3   9   5          0.79         -2.45         2.64 o                         
  -2   9   5          7.30          3.58         3.08 o                         
  -1   9   5          0.23          1.13         2.69 o                         
   0   9   5         24.64         21.89         3.87 o                         
   1   9   5        106.46         90.34         8.10 o                         
   2   9   5         51.03         50.81         4.41 o                         
   3   9   5         30.78         32.79         3.82 o                         
   4   9   5         87.18         94.17        10.61 o                         
   5   9   5         48.51         51.28         6.36 o                         
   6   9   5          9.19          3.47         4.32 o                         
   7   9   5          3.08         -3.68         4.35 o                         
   8   9   5          1.50         -2.67         4.94 o                         
   9   9   5          3.90         -3.61         4.58 o                         
  -4  10   5          0.31         -1.08         4.83 o                         
  -3  10   5          2.27         -3.31         3.31 o                         
  -2  10   5          0.34         -3.07         3.07 o                         
  -1  10   5         12.24          6.80         5.93 o                         
   0  10   5          1.42          1.12         4.26 o                         
   1  10   5         27.23         25.83         6.09 o                         
   2  10   5          4.43          4.25         3.59 o                         
   3  10   5         61.96         74.13         7.59 o                         
   4  10   5         62.23         53.75         7.30 o                         
   5  10   5          7.83          3.75         5.04 o                         
   6  10   5          7.17          4.31         5.47 o                         
   7  10   5          1.08        -11.50        11.50 o                         
   8  10   5          1.98         -6.21         6.21 o                         
   9  10   5          1.69         -5.19        14.00 o                         
  -3  11   5          0.05         -4.23         4.23 o                         
  -2  11   5          7.15          7.43         3.83 o                         
  -1  11   5         40.33         26.28         5.00 o                         
   0  11   5          4.07          5.56         3.89 o                         
   1  11   5          1.50          9.05         5.48 o                         
   2  11   5          4.58          2.02         5.22 o                         
   3  11   5          2.11         -0.95         4.86 o                         
   4  11   5          7.13          3.63         4.92 o                         
   5  11   5          2.53         -3.37         5.15 o                         
   6  11   5         11.67          4.64         5.58 o                         
   7  11   5          1.55          4.12         4.98 o                         
   8  11   5          1.69         -8.47         8.47 o                         
  -2  12   5          1.91         -1.18         3.99 o                         
  -1  12   5          0.01         -3.97         3.97 o                         
   0  12   5          2.10          8.41         4.98 o                         
   1  12   5          4.82          7.39         4.94 o                         
   2  12   5          0.06         -5.58         7.82 o                         
   3  12   5          3.95          0.40         6.18 o                         
   4  12   5         17.44          4.98         8.52 o                         
   5  12   5          1.70          3.12         5.94 o                         
   6  12   5          2.22          5.22         7.75 o                         
   1  13   5          0.00          9.22        12.66 o                         
   2  13   5          8.57         16.34         6.18 o                         
   3  13   5         14.64          4.50         6.96 o                         
   4  13   5          2.90        -11.25        12.50 o                         
  -2  -8   6          0.42         -5.78        10.16 o                         
  -1  -8   6          0.00         -1.69         6.03 o                         
   0  -8   6          2.56         -1.58         6.64 o                         
   1  -8   6          0.16         -1.16         4.99 o                         
   2  -8   6          4.61          6.83         6.38 o                         
   3  -8   6          1.44         -6.05         6.05 o                         
  -4  -7   6         16.95         10.95        10.80 o                         
  -3  -7   6         14.15          5.63        10.90 o                         
  -2  -7   6          4.08          1.86         8.18 o                         
  -1  -7   6          1.99         -8.90         9.61 o                         
   0  -7   6         11.03         11.79         5.30 o                         
   1  -7   6          4.64          2.90         4.47 o                         
   2  -7   6          0.01         -1.01         4.58 o                         
   3  -7   6          0.14          1.91         5.54 o                         
   4  -7   6          3.03          1.86         7.18 o                         
   5  -7   6          0.00         -3.74         7.71 o                         
  -5  -6   6          0.56          6.33         8.79 o                         
  -4  -6   6         17.56         23.56        10.69 o                         
  -3  -6   6          0.37          1.32         4.70 o                         
  -2  -6   6          5.56          6.31         8.10 o                         
  -1  -6   6         21.07         15.50         5.06 o                         
   0  -6   6         30.82         31.02         5.00 o                         
   1  -6   6         37.78         35.21         6.18 o                         
   2  -6   6          0.03         -3.60         3.60 o                         
   3  -6   6          1.14         -4.69         4.69 o                         
   4  -6   6          4.95         -4.26         4.26 o                         
   5  -6   6          0.36          5.93         4.51 o                         
   6  -6   6          6.69          4.77         9.19 o                         
  -6  -5   6          9.04         14.33         8.98 o                         
  -5  -5   6          5.55          1.61         5.22 o                         
  -4  -5   6          4.93         10.52         5.75 o                         
  -3  -5   6         82.64         93.61         8.26 o                         
  -2  -5   6          0.31         -4.28         4.98 o                         
  -1  -5   6         44.55         37.29         4.57 o                         
   0  -5   6          9.51         -0.23         4.16 o                         
   1  -5   6          3.28          4.84         3.20 o                         
   2  -5   6          2.45          0.58         3.76 o                         
   3  -5   6          1.15         -3.52         3.54 o                         
   4  -5   6          0.67         -2.07         4.00 o                         
   5  -5   6         85.28         81.67         6.71 o                         
   6  -5   6         11.24         10.83         6.33 o                         
   7  -5   6         10.46         13.18         8.16 o                         
   8  -5   6          0.00         10.78         8.59 o                         
  -6  -4   6          0.12         -4.22         5.95 o                         
  -5  -4   6          1.84          1.87         7.19 o                         
  -4  -4   6          2.06          4.59         3.88 o                         
  -3  -4   6         23.04         23.21         5.08 o                         
  -2  -4   6         10.71          6.35         2.91 o                         
  -1  -4   6         51.43         39.80         4.47 o                         
   0  -4   6          3.67          6.58         3.16 o                         
   1  -4   6          4.42          2.91         3.32 o                         
   2  -4   6         22.74         20.55         7.37 o                         
   3  -4   6         18.05         16.10         4.05 o                         
   4  -4   6        405.82        481.19        13.66 o                         
   5  -4   6         93.09        108.13         6.21 o                         
   6  -4   6         15.45         12.82         3.58 o                         
   7  -4   6          0.17         -2.90         3.90 o                         
   8  -4   6          0.11         -3.80         7.10 o                         
  -7  -3   6          0.10         -4.48         4.48 o                         
  -6  -3   6          6.02          5.20         9.86 o                         
  -5  -3   6         49.46         55.76        12.22 o                         
  -4  -3   6        153.81        163.28         8.14 o                         
  -3  -3   6         22.58         20.35         4.17 o                         
  -2  -3   6          1.54         -3.02         3.02 o                         
  -1  -3   6         10.67          9.01         2.35 o                         
   0  -3   6          7.48          8.12         2.65 o                         
   1  -3   6         16.25         14.32         3.15 o                         
   2  -3   6         43.48         52.87         5.15 o                         
   3  -3   6         75.94         72.39         4.04 o                         
   4  -3   6        982.03       1058.13        26.53 o                         
   5  -3   6          0.54         -0.72         3.27 o                         
   6  -3   6          6.73          2.92         3.05 o                         
   7  -3   6          0.30         -0.48         3.56 o                         
   8  -3   6          0.01         -0.37         3.85 o                         
   9  -3   6         15.38          9.89         9.88 o                         
  -7  -2   6          1.97         -3.68         4.00 o                         
  -6  -2   6          0.66         -2.46         4.96 o                         
  -5  -2   6          0.30          1.14         5.68 o                         
  -4  -2   6          0.35          2.73         2.87 o                         
  -3  -2   6          5.67          5.37         3.60 o                         
  -2  -2   6          1.39          0.52         1.52 o                         
  -1  -2   6         12.64         11.00         1.90 o                         
   0  -2   6         52.78         52.80         3.30 o                         
   1  -2   6         27.64         30.11         3.75 o                         
   2  -2   6          6.95          5.39         1.78 o                         
   3  -2   6          0.92          0.31         2.00 o                         
   4  -2   6          1.18          3.69         2.36 o                         
   5  -2   6         20.86         19.20         2.16 o                         
   6  -2   6          3.12          2.06         2.66 o                         
   7  -2   6          0.18         -3.03         3.03 o                         
   8  -2   6          0.19         -3.74         3.74 o                         
   9  -2   6         11.76         10.31         6.21 o                         
  10  -2   6          5.24         -1.41         8.40 o                         
  -8  -1   6          0.07         -3.68         4.78 o                         
  -7  -1   6         51.16         47.10         7.60 o                         
  -6  -1   6          2.44          4.75         3.93 o                         
  -5  -1   6         29.70         26.41         8.95 o                         
  -4  -1   6         55.66         49.36         5.73 o                         
  -3  -1   6          0.12          0.66         1.16 o                         
  -2  -1   6         16.76         18.79         2.20 o                         
  -1  -1   6          0.71         -0.83         1.31 o                         
   0  -1   6         78.96         75.92         3.10 o                         
   1  -1   6          5.94          6.52         1.92 o                         
   2  -1   6         16.10         15.03         3.07 o                         
   3  -1   6        152.55        161.14         5.82 o                         
   4  -1   6          5.21          5.51         2.28 o                         
   5  -1   6          3.74          4.46         1.87 o                         
   6  -1   6          2.55         -2.48         2.48 o                         
   7  -1   6          1.18          3.90         3.23 o                         
   8  -1   6          1.05         -1.30         3.35 o                         
   9  -1   6          1.16         -3.51         3.51 o                         
  10  -1   6          5.30          7.55         6.13 o                         
  -8   0   6         35.74         13.09         4.90 o                         
  -7   0   6         65.96         73.21         6.57 o                         
  -6   0   6          0.00         -2.88         2.88 o                         
  -5   0   6          5.66          0.98         2.94 o                         
  -4   0   6          3.23          2.97         1.63 o                         
  -3   0   6          4.36          3.97         1.51 o                         
  -2   0   6         10.72         10.12         1.53 o                         
  -1   0   6         82.54         89.75         3.63 o                         
   0   0   6        142.30        147.39         4.85 o                         
   1   0   6         17.45         20.30         2.40 o                         
   2   0   6        139.79        115.36         3.99 o                         
   3   0   6          1.67          0.75         1.87 o                         
   4   0   6         47.47         46.13         4.45 o                         
   5   0   6         58.46         70.91         3.99 o                         
   6   0   6         21.87         16.83         2.67 o                         
   7   0   6         38.61         39.19         5.01 o                         
   8   0   6          2.80          7.06         4.31 o                         
   9   0   6          1.26          3.41         4.15 o                         
  10   0   6          0.33          6.20         7.17 o                         
  -8   1   6         41.72         37.99         7.06 o                         
  -7   1   6         21.82         15.87         4.00 o                         
  -6   1   6          0.83         -1.89         2.76 o                         
  -5   1   6         25.53         32.21         5.07 o                         
  -4   1   6         18.28         13.73         2.31 o                         
  -3   1   6         68.75         65.97         3.56 o                         
  -2   1   6         91.31         86.10         3.08 o                         
  -1   1   6         19.41         22.77         1.96 o                         
   0   1   6        901.30        873.29         9.85 o                         
   1   1   6         17.69         17.44         2.18 o                         
   2   1   6          1.37          0.25         0.93 o                         
   3   1   6          7.18         12.87         2.01 o                         
   4   1   6         45.37         52.55         3.51 o                         
   5   1   6          6.12          5.06         2.18 o                         
   6   1   6          2.72          3.81         2.41 o                         
   7   1   6          0.69          0.20         1.96 o                         
   8   1   6          0.13         -0.83         3.28 o                         
   9   1   6          0.44          2.21         5.80 o                         
  10   1   6          0.28         -4.17         4.17 o                         
  11   1   6          0.05          1.32         5.75 o                         
  -8   2   6          5.30         11.06         4.76 o                         
  -7   2   6         23.35         27.76         4.12 o                         
  -6   2   6          2.33         -2.70         2.70 o                         
  -5   2   6         16.49         14.28         2.50 o                         
  -4   2   6         18.87         26.65         2.34 o                         
  -3   2   6         34.23         39.31         2.81 o                         
  -2   2   6        320.87        341.88         5.31 o                         
  -1   2   6        165.59        170.05         3.40 o                         
   0   2   6         30.52         27.90         1.66 o                         
   1   2   6        332.87        334.83         5.36 o                         
   2   2   6         15.63         18.49         1.69 o                         
   3   2   6        391.76        428.49         6.17 o                         
   4   2   6         39.21         42.38         3.12 o                         
   5   2   6          0.00          0.11         1.69 o                         
   6   2   6         70.26         68.25         3.42 o                         
   7   2   6          2.06          2.13         1.88 o                         
   8   2   6         72.17         65.53         6.32 o                         
   9   2   6          0.00         -1.71         4.13 o                         
  10   2   6          0.01         -0.40         4.16 o                         
  11   2   6          9.35          4.28         7.53 o                         
  -8   3   6          0.20          7.75         5.58 o                         
  -7   3   6          4.35          6.34         5.58 o                         
  -6   3   6          4.19          5.03         2.87 o                         
  -5   3   6          4.52          2.91         1.01 o                         
  -4   3   6         62.97         76.52         3.77 o                         
  -3   3   6         12.22         14.32         1.16 o                         
  -2   3   6        156.15        161.02         3.02 o                         
  -1   3   6          3.23          3.70         1.10 o                         
   0   3   6        674.29        645.72         6.51 o                         
   1   3   6         95.91         85.15         2.78 o                         
   2   3   6         67.15         56.89         2.13 o                         
   3   3   6        554.35        592.98         6.41 o                         
   4   3   6         38.88         35.26         1.43 o                         
   5   3   6          0.82          0.28         1.96 o                         
   6   3   6         33.48         30.68         3.11 o                         
   7   3   6        273.13        292.31         7.13 o                         
   8   3   6        144.21        164.05        11.41 o                         
   9   3   6          0.18         -3.38         3.38 o                         
  10   3   6          3.27          4.02         4.75 o                         
  11   3   6          7.76          4.17         6.80 o                         
  -8   4   6          3.69         13.94         7.32 o                         
  -7   4   6          0.49         -3.30         5.60 o                         
  -6   4   6          0.06          3.05         3.02 o                         
  -5   4   6          9.14          7.68         2.72 o                         
  -4   4   6        127.72        114.17         6.38 o                         
  -3   4   6          0.46          3.00         2.44 o                         
  -2   4   6         39.22         36.84         2.30 o                         
  -1   4   6         69.31         77.19         2.24 o                         
   0   4   6         15.29         18.91         1.76 o                         
   1   4   6        348.08        405.33         6.77 o                         
   2   4   6        211.99        229.74         3.57 o                         
   3   4   6          8.09          8.30         1.48 o                         
   4   4   6         46.09         54.46         3.26 o                         
   5   4   6         90.00         96.25         5.73 o                         
   6   4   6         26.17         24.04         3.94 o                         
   7   4   6          8.03         11.41         3.68 o                         
   8   4   6          0.55          0.15         3.48 o                         
   9   4   6          0.33         -3.40         3.40 o                         
  10   4   6          2.35         -4.13         4.13 o                         
  11   4   6          0.56         -5.91         5.91 o                         
  -7   5   6          3.04         10.39         8.20 o                         
  -6   5   6          1.34          5.83         3.76 o                         
  -5   5   6          1.32          4.56         3.17 o                         
  -4   5   6          0.01          0.40         2.29 o                         
  -3   5   6          7.31          6.97         2.91 o                         
  -2   5   6         39.40         39.21         3.55 o                         
  -1   5   6         49.89         47.92         2.53 o                         
   0   5   6        167.14        151.65         3.65 o                         
   1   5   6        242.32        239.89         4.20 o                         
   2   5   6          7.80          4.67         1.53 o                         
   3   5   6        150.12        137.93         6.30 o                         
   4   5   6        134.14        142.98         2.98 o                         
   5   5   6         35.64         36.35         3.35 o                         
   6   5   6        626.21        641.27        13.20 o                         
   7   5   6         14.04         10.04         3.54 o                         
   8   5   6        177.02        192.75         8.16 o                         
   9   5   6          1.51          2.08         3.41 o                         
  10   5   6          3.90          4.32         5.80 o                         
  11   5   6          0.54          7.14         6.98 o                         
  -7   6   6          0.42         11.21         6.38 o                         
  -6   6   6          0.92          8.72         3.97 o                         
  -5   6   6          0.77          0.46         2.79 o                         
  -4   6   6         19.84         24.64         3.59 o                         
  -3   6   6         11.62          5.60         2.86 o                         
  -2   6   6        132.36        144.08         7.58 o                         
  -1   6   6         41.60         41.97         2.13 o                         
   0   6   6          8.69          7.36         1.88 o                         
   1   6   6          7.23          8.39         1.88 o                         
   2   6   6          4.59          2.28         1.57 o                         
   3   6   6        132.46        155.14         4.55 o                         
   4   6   6         95.23         93.40         3.57 o                         
   5   6   6         25.81         20.15         2.36 o                         
   6   6   6        503.00        505.83        10.27 o                         
   7   6   6          2.76          2.95         3.15 o                         
   8   6   6          1.35          2.99         3.43 o                         
   9   6   6          1.30          2.55         3.90 o                         
  10   6   6          0.11          0.62         5.45 o                         
  11   6   6         41.57         62.03         9.91 o                         
  -6   7   6          1.23         10.36         3.35 o                         
  -5   7   6         13.05         22.82         4.24 o                         
  -4   7   6          0.16          1.96         3.17 o                         
  -3   7   6         18.78         16.46         4.44 o                         
  -2   7   6         63.20         70.55         6.38 o                         
  -1   7   6         80.19         87.72         3.04 o                         
   0   7   6         22.42         26.97         2.70 o                         
   1   7   6          0.75          0.68         1.17 o                         
   2   7   6          0.84          1.39         2.74 o                         
   3   7   6         14.91         14.10         3.41 o                         
   4   7   6          2.87          2.25         1.70 o                         
   5   7   6         97.17         90.14         6.28 o                         
   6   7   6         33.58         38.07         3.88 o                         
   7   7   6         97.27         93.27         7.61 o                         
   8   7   6          3.50          0.21         3.42 o                         
   9   7   6          0.34         -0.14         4.60 o                         
  10   7   6          0.33          0.02         5.29 o                         
  -6   8   6          0.15         11.42         4.16 o                         
  -5   8   6         27.01         31.37         4.63 o                         
  -4   8   6          6.09          6.58         3.99 o                         
  -3   8   6         11.07         12.39         3.59 o                         
  -2   8   6         12.16          9.52         3.80 o                         
  -1   8   6          0.11         -1.57         2.00 o                         
   0   8   6          9.79         11.22         2.15 o                         
   1   8   6          4.92          3.37         2.45 o                         
   2   8   6          3.15          0.82         1.29 o                         
   3   8   6        126.18        148.64         9.77 o                         
   4   8   6         22.26         14.72         3.79 o                         
   5   8   6          8.77          3.79         3.52 o                         
   6   8   6          2.95          2.84         3.99 o                         
   7   8   6          5.02          2.25         4.17 o                         
   8   8   6          9.73          5.76         5.10 o                         
   9   8   6          7.19          8.91         8.55 o                         
  10   8   6         12.99         -2.71         5.89 o                         
  -5   9   6         23.39          6.99         6.62 o                         
  -4   9   6         22.66         17.98         5.34 o                         
  -3   9   6          0.91          3.07         3.63 o                         
  -2   9   6          8.00         10.81         2.84 o                         
  -1   9   6          4.54          2.89         4.02 o                         
   0   9   6         12.21         11.23         3.38 o                         
   1   9   6          1.69          2.90         2.59 o                         
   2   9   6         57.24         61.01         5.33 o                         
   3   9   6         49.91         53.12         5.53 o                         
   4   9   6          8.92          9.25         5.19 o                         
   5   9   6         41.48         50.81         7.03 o                         
   6   9   6          2.46         -4.32         6.50 o                         
   7   9   6         33.91         25.21         7.06 o                         
   8   9   6          0.02         -2.50         4.74 o                         
   9   9   6          0.00         -6.62         7.01 o                         
  -4  10   6         10.34          6.50         5.41 o                         
  -3  10   6          1.74         -1.20         4.56 o                         
  -2  10   6          1.78         -2.47         3.01 o                         
  -1  10   6         56.39         55.23         5.61 o                         
   0  10   6         39.71         41.79         8.01 o                         
   1  10   6         46.93         45.53         7.23 o                         
   2  10   6         58.85         51.54         8.99 o                         
   3  10   6         88.04         89.10         6.80 o                         
   4  10   6          7.69         12.27         5.89 o                         
   5  10   6          2.13          0.24         4.60 o                         
   6  10   6          0.03          4.80         5.07 o                         
   7  10   6          0.47         -4.90         4.90 o                         
   8  10   6          0.01         -7.25         7.47 o                         
   9  10   6          5.83          2.22         6.48 o                         
  -3  11   6          0.64          5.92         4.50 o                         
  -2  11   6          9.88          8.25         4.35 o                         
  -1  11   6         19.99         19.75         4.69 o                         
   0  11   6          1.44          1.27         7.29 o                         
   1  11   6          1.38         -2.51         4.99 o                         
   2  11   6          0.35         -4.06         4.31 o                         
   3  11   6         12.56          9.08         6.36 o                         
   4  11   6          1.61         -4.02         4.80 o                         
   5  11   6          5.99          3.29         5.05 o                         
   6  11   6          3.27         -3.00         5.66 o                         
   7  11   6          7.35         -3.14         7.24 o                         
   8  11   6          1.26         -7.37         7.37 o                         
  -2  12   6          1.22          8.28        10.94 o                         
  -1  12   6          0.07          1.06         4.02 o                         
   0  12   6          0.09          7.38         4.48 o                         
   1  12   6          2.52          5.21         5.64 o                         
   2  12   6          6.75          0.18         5.40 o                         
   3  12   6          2.95         -1.31         5.65 o                         
   4  12   6          4.78         -1.76        11.88 o                         
   5  12   6          5.42         -7.02         7.02 o                         
   6  12   6          7.94          6.77         6.53 o                         
   1  13   6          0.48         23.75        13.91 o                         
   2  13   6          1.84         -1.65         6.44 o                         
   3  13   6          7.47          9.03         7.07 o                         
   4  13   6          7.38          8.59        14.84 o                         
  -2  -7   7          0.06         -8.38         8.38 o                         
  -1  -7   7          3.13          9.90         7.86 o                         
   0  -7   7          0.01         -4.85        10.20 o                         
   1  -7   7         10.76          5.64         6.47 o                         
   2  -7   7          0.00         -0.52         5.48 o                         
   3  -7   7          1.20          2.92         6.04 o                         
  -3  -6   7          3.12         11.89        10.33 o                         
  -2  -6   7          9.30         14.10         5.52 o                         
  -1  -6   7          0.71         -0.99         5.44 o                         
   0  -6   7          0.24         -1.80         7.53 o                         
   1  -6   7          5.74          4.59         4.94 o                         
   2  -6   7          1.52         -1.13         4.60 o                         
   3  -6   7          0.15         -4.23         4.23 o                         
   4  -6   7          0.11         -4.87         4.87 o                         
   5  -6   7          4.42          3.42         5.93 o                         
  -5  -5   7         20.36          7.63        12.00 o                         
  -4  -5   7         37.84         47.78        14.59 o                         
  -3  -5   7         57.01         62.41         7.87 o                         
  -2  -5   7          3.55          0.09         5.75 o                         
  -1  -5   7          6.15          7.63         4.80 o                         
   0  -5   7         20.28         17.37         4.54 o                         
   1  -5   7          4.77          3.14         3.69 o                         
   2  -5   7          0.83         -0.93         3.66 o                         
   3  -5   7          0.18          1.09         4.25 o                         
   4  -5   7         59.06         50.53         6.97 o                         
   5  -5   7          0.21          4.97         5.32 o                         
   6  -5   7          0.80          3.70         4.03 o                         
   7  -5   7          1.21          5.18         6.30 o                         
  -5  -4   7          8.57          6.16        10.51 o                         
  -4  -4   7         17.06         21.72         8.76 o                         
  -3  -4   7          2.92          9.55         5.01 o                         
  -2  -4   7        113.66         98.50        11.45 o                         
  -1  -4   7          0.00         -0.55         3.43 o                         
   0  -4   7         26.73         18.65         4.43 o                         
   1  -4   7          0.63         -2.85         3.37 o                         
   2  -4   7          1.03         -1.88         3.74 o                         
   3  -4   7          0.17         -1.98         3.03 o                         
   4  -4   7          6.83          8.67         4.27 o                         
   5  -4   7         98.01        104.96         8.87 o                         
   6  -4   7          6.26          0.09         4.26 o                         
   7  -4   7          0.48          4.00         4.42 o                         
   8  -4   7          0.95         -4.89         7.98 o                         
  -6  -3   7          0.86         11.19        10.41 o                         
  -5  -3   7          4.34          3.10         9.20 o                         
  -4  -3   7         18.36         18.53         8.71 o                         
  -3  -3   7          0.00         -2.05         4.19 o                         
  -2  -3   7         79.60         67.99         7.29 o                         
  -1  -3   7          0.21         -2.48         2.48 o                         
   0  -3   7          4.40          7.55         3.45 o                         
   1  -3   7         28.10         22.71         4.16 o                         
   2  -3   7         16.08         16.87         4.27 o                         
   3  -3   7         30.23         25.89         4.53 o                         
   4  -3   7         77.36         83.90         6.11 o                         
   5  -3   7         37.85         35.34         4.24 o                         
   6  -3   7          1.08         -4.27         4.27 o                         
   7  -3   7          0.03         -2.41         3.71 o                         
   8  -3   7          0.42          1.88         4.48 o                         
   9  -3   7          0.22         -3.44         5.44 o                         
  -7  -2   7          0.81          0.31         6.09 o                         
  -6  -2   7          0.29          6.52         3.72 o                         
  -5  -2   7          0.05         -4.36         6.40 o                         
  -4  -2   7          6.81          4.80         4.53 o                         
  -3  -2   7        100.72        102.47         7.37 o                         
  -2  -2   7         11.74          7.78         3.97 o                         
  -1  -2   7          0.94         -0.90         1.91 o                         
   0  -2   7         21.67         20.78         2.85 o                         
   1  -2   7          0.04         -0.19         2.42 o                         
   2  -2   7         67.88         72.41         4.77 o                         
   3  -2   7        629.29        630.38         9.69 o                         
   4  -2   7          7.13          3.06         2.64 o                         
   5  -2   7         19.92         23.76         3.54 o                         
   6  -2   7          1.55         -2.48         3.20 o                         
   7  -2   7          4.05          0.08         3.54 o                         
   8  -2   7          3.99          3.42         4.48 o                         
   9  -2   7          1.07          0.58         5.43 o                         
  -7  -1   7          2.71          0.69         4.92 o                         
  -6  -1   7          0.50         -0.56         4.00 o                         
  -5  -1   7         41.75         42.52         5.87 o                         
  -4  -1   7         12.17         13.77         4.27 o                         
  -3  -1   7          0.33         -2.42         2.42 o                         
  -2  -1   7          2.88          1.65         2.38 o                         
  -1  -1   7          7.60          6.47         1.88 o                         
   0  -1   7         60.57         73.45         3.51 o                         
   1  -1   7        228.84        231.43         9.30 o                         
   2  -1   7          2.85          0.80         1.61 o                         
   3  -1   7        298.34        297.84         9.34 o                         
   4  -1   7         13.03         14.48         2.54 o                         
   5  -1   7          0.07         -1.26         2.16 o                         
   6  -1   7          0.62         -0.42         2.93 o                         
   7  -1   7          0.03         -1.46         3.18 o                         
   8  -1   7        125.54        142.12         8.79 o                         
   9  -1   7          0.81          2.07         4.56 o                         
  10  -1   7          5.44          7.16         8.57 o                         
  -7   0   7          4.08         16.60         5.16 o                         
  -6   0   7          0.07          1.41         3.76 o                         
  -5   0   7          2.48          0.24         3.38 o                         
  -4   0   7          4.87          5.40         2.89 o                         
  -3   0   7          1.26         -1.91         2.21 o                         
  -2   0   7          5.26          5.61         1.93 o                         
  -1   0   7         16.89         24.29         2.95 o                         
   0   0   7         36.33         32.16         3.74 o                         
   1   0   7          0.56          1.47         2.31 o                         
   2   0   7         19.66         20.65         1.62 o                         
   3   0   7        140.25        137.99         5.26 o                         
   4   0   7         40.09         36.87         3.95 o                         
   5   0   7          0.26          0.83         2.24 o                         
   6   0   7          4.66          3.78         2.29 o                         
   7   0   7          0.08          3.16         3.43 o                         
   8   0   7         34.09         33.76         5.22 o                         
   9   0   7          0.13          2.75         4.47 o                         
  10   0   7          0.71          4.87         6.05 o                         
  -7   1   7          6.32          6.93         3.90 o                         
  -6   1   7          0.40         -1.28         2.70 o                         
  -5   1   7          2.80         -2.13         2.74 o                         
  -4   1   7          2.47          1.89         2.47 o                         
  -3   1   7          0.16         -1.56         1.56 o                         
  -2   1   7          5.58          3.82         2.22 o                         
  -1   1   7        155.80        153.35         5.40 o                         
   0   1   7          0.80          0.93         1.89 o                         
   1   1   7          9.63         12.33         2.34 o                         
   2   1   7          4.21          5.21         1.69 o                         
   3   1   7         22.39         22.81         2.62 o                         
   4   1   7         49.00         50.89         3.72 o                         
   5   1   7          6.08         12.03         2.57 o                         
   6   1   7         24.00         23.65         3.39 o                         
   7   1   7         54.07         58.22         4.40 o                         
   8   1   7         18.18         22.94         4.53 o                         
   9   1   7          1.21         -3.49         3.89 o                         
  10   1   7          0.19          3.74         5.95 o                         
  -7   2   7         10.53          5.17         4.48 o                         
  -6   2   7          7.77          5.55         3.90 o                         
  -5   2   7         19.20         15.31         3.47 o                         
  -4   2   7         60.97         58.58         4.32 o                         
  -3   2   7          0.35          0.57         1.64 o                         
  -2   2   7         23.98         20.17         2.17 o                         
  -1   2   7          0.50          0.57         1.31 o                         
   0   2   7        276.99        271.24         5.50 o                         
   1   2   7          0.00         -0.58         1.50 o                         
   2   2   7          5.18          6.68         2.24 o                         
   3   2   7        346.67        345.23         6.35 o                         
   4   2   7          0.25         -0.44         1.44 o                         
   5   2   7          4.31          4.72         2.08 o                         
   6   2   7          5.48          6.73         2.88 o                         
   7   2   7          2.47         -0.28         2.90 o                         
   8   2   7          0.39          2.93         3.41 o                         
   9   2   7          9.83         14.34         4.70 o                         
  10   2   7         12.78          8.52         5.28 o                         
  11   2   7          0.75          9.45         7.00 o                         
  -7   3   7          1.05          2.90         4.21 o                         
  -6   3   7          8.10         10.41         5.40 o                         
  -5   3   7          0.89          3.75         1.75 o                         
  -4   3   7         88.88         74.49         5.42 o                         
  -3   3   7         19.62         19.11         3.18 o                         
  -2   3   7          0.69         -0.87         0.87 o                         
  -1   3   7        102.14        109.67         3.35 o                         
   0   3   7         42.59         45.99         2.41 o                         
   1   3   7          0.13          0.30         1.10 o                         
   2   3   7          0.41          1.77         1.16 o                         
   3   3   7         24.52         23.50         2.07 o                         
   4   3   7          0.07         -0.58         1.69 o                         
   5   3   7         11.63         12.04         2.67 o                         
   6   3   7         11.97         10.85         2.79 o                         
   7   3   7          7.03          6.57         3.32 o                         
   8   3   7        111.87        109.54         6.30 o                         
   9   3   7         22.96         36.77         6.20 o                         
  10   3   7          0.75         -3.23         4.18 o                         
  11   3   7          0.98          0.32         5.26 o                         
  -7   4   7          0.25          0.25         4.50 o                         
  -6   4   7          3.48          4.25         3.35 o                         
  -5   4   7         19.54         18.84         3.43 o                         
  -4   4   7          6.15          6.99         3.06 o                         
  -3   4   7         36.47         34.21         4.38 o                         
  -2   4   7         11.20         13.87         1.33 o                         
  -1   4   7         18.88         22.08         2.28 o                         
   0   4   7         37.65         36.59         2.48 o                         
   1   4   7         89.93         88.86         2.94 o                         
   2   4   7        132.01        142.82         3.21 o                         
   3   4   7        161.90        185.37         3.55 o                         
   4   4   7         31.70         27.54         2.60 o                         
   5   4   7          4.75          2.98         2.41 o                         
   6   4   7         57.85         56.03         4.43 o                         
   7   4   7        214.85        228.84         8.07 o                         
   8   4   7          5.06          2.14         3.46 o                         
   9   4   7          9.39          1.90         3.72 o                         
  10   4   7         11.60         10.74         6.92 o                         
  11   4   7          0.66         -5.67         5.91 o                         
  -7   5   7          0.01          5.79         5.59 o                         
  -6   5   7          6.22         12.55         4.20 o                         
  -5   5   7         13.37         17.75         3.40 o                         
  -4   5   7         12.13         11.75         3.51 o                         
  -3   5   7         11.50          9.37         3.23 o                         
  -2   5   7         56.35         45.41         5.10 o                         
  -1   5   7        110.72        105.33         2.59 o                         
   0   5   7         39.60         36.63         2.50 o                         
   1   5   7         11.73         11.32         1.62 o                         
   2   5   7        146.70        158.38         4.04 o                         
   3   5   7        113.81        117.77         4.72 o                         
   4   5   7          4.13          3.36         1.82 o                         
   5   5   7         32.08         27.95         3.12 o                         
   6   5   7         42.92         40.82         4.16 o                         
   7   5   7        451.07        455.58        11.68 o                         
   8   5   7         86.29         80.13         6.83 o                         
   9   5   7          3.57          1.94         4.50 o                         
  10   5   7          1.14          3.74         5.75 o                         
  11   5   7          5.36          4.83         9.50 o                         
  -6   6   7          0.01          8.07         2.83 o                         
  -5   6   7          0.67          2.81         2.49 o                         
  -4   6   7          0.46          0.83         2.11 o                         
  -3   6   7          1.14          2.29         3.21 o                         
  -2   6   7         37.06         30.98         4.35 o                         
  -1   6   7         52.54         49.40         2.42 o                         
   0   6   7         74.11         76.00         3.41 o                         
   1   6   7         70.17         65.51         3.06 o                         
   2   6   7          1.15         -0.97         1.66 o                         
   3   6   7         40.47         41.25         3.92 o                         
   4   6   7        234.20        245.15         8.05 o                         
   5   6   7         88.83         93.67         6.33 o                         
   6   6   7        225.91        231.12         5.99 o                         
   7   6   7         40.31         35.27         4.38 o                         
   8   6   7          1.05         -0.06         4.40 o                         
   9   6   7          3.49          1.23         4.20 o                         
  10   6   7          0.83         -5.11         5.11 o                         
  11   6   7          7.23          0.73         8.52 o                         
  -6   7   7          0.08         10.37         3.21 o                         
  -5   7   7          5.53         10.87         2.88 o                         
  -4   7   7         39.12         40.43         5.21 o                         
  -3   7   7         13.87         19.21         4.05 o                         
  -2   7   7         15.65         14.45         3.52 o                         
  -1   7   7        227.88        233.79         6.42 o                         
   0   7   7          5.16          3.78         1.52 o                         
   1   7   7          2.38          1.24         1.43 o                         
   2   7   7          8.46          8.15         2.66 o                         
   3   7   7          8.86          4.37         2.10 o                         
   4   7   7         63.02         64.81         3.70 o                         
   5   7   7        359.37        368.98        10.65 o                         
   6   7   7        398.09        431.68        11.83 o                         
   7   7   7         44.51         44.31         5.54 o                         
   8   7   7          3.07         -1.57         4.25 o                         
   9   7   7          2.51          0.81         5.08 o                         
  10   7   7          1.20         -0.53         6.56 o                         
  -5   8   7         24.48         22.30         4.23 o                         
  -4   8   7          0.61          7.85         3.11 o                         
  -3   8   7          1.04          5.99         3.07 o                         
  -2   8   7         17.13         10.28         3.78 o                         
  -1   8   7          6.28          9.59         2.32 o                         
   0   8   7          9.67          9.69         2.28 o                         
   1   8   7          5.54          3.98         1.68 o                         
   2   8   7         10.70          3.41         2.63 o                         
   3   8   7          8.84          0.64         2.81 o                         
   4   8   7        129.16        118.01         7.73 o                         
   5   8   7         17.11         13.14         4.52 o                         
   6   8   7         17.67         23.14         4.56 o                         
   7   8   7          0.07          1.98         4.08 o                         
   8   8   7          7.13          1.87         4.88 o                         
   9   8   7          4.43         -3.88         3.88 o                         
  10   8   7         28.09         37.67         7.58 o                         
  -5   9   7          2.54          9.19         4.16 o                         
  -4   9   7          1.82          5.19         4.60 o                         
  -3   9   7         13.74         14.32         4.06 o                         
  -2   9   7          2.15         -0.12         4.30 o                         
  -1   9   7          3.74          8.92         2.87 o                         
   0   9   7          0.01         -2.62         2.62 o                         
   1   9   7          3.12          1.51         3.39 o                         
   2   9   7          7.96          8.03         3.36 o                         
   3   9   7        162.33        182.50         8.18 o                         
   4   9   7          5.98          4.33         4.04 o                         
   5   9   7          1.45          0.85         3.85 o                         
   6   9   7         36.75         31.08         5.40 o                         
   7   9   7          0.66         -0.34         4.17 o                         
   8   9   7          0.78         -1.90        10.55 o                         
   9   9   7          0.89         -4.21         5.45 o                         
  -4  10   7          0.25         -2.26         4.55 o                         
  -3  10   7          5.15          4.29         4.69 o                         
  -2  10   7          0.62          1.09         5.11 o                         
  -1  10   7          4.03          0.95         4.89 o                         
   0  10   7          0.83         -1.56         3.49 o                         
   1  10   7         17.56         13.22         5.64 o                         
   2  10   7          8.33          2.84         5.21 o                         
   3  10   7          1.99          2.59         3.88 o                         
   4  10   7         38.64         33.54         5.52 o                         
   5  10   7          0.70          2.15         3.99 o                         
   6  10   7          0.01         -3.89         5.56 o                         
   7  10   7          0.00         -3.97         3.97 o                         
   8  10   7          3.92         -4.27         7.46 o                         
   9  10   7         18.99         12.80         6.60 o                         
  -3  11   7          1.16          0.76         4.80 o                         
  -2  11   7          2.91          3.72         4.48 o                         
  -1  11   7          3.70          3.57         3.81 o                         
   0  11   7          0.89         -0.37         4.08 o                         
   1  11   7          0.69         11.92         5.49 o                         
   2  11   7          1.06         -0.97         5.09 o                         
   3  11   7         27.00         21.68         7.38 o                         
   4  11   7          0.77         -5.20         5.20 o                         
   5  11   7          5.24         -1.58        12.11 o                         
   6  11   7          2.44          0.99         5.50 o                         
   7  11   7          3.09         -5.87         5.87 o                         
   8  11   7          0.44         -2.73         5.44 o                         
  -1  12   7          7.00          3.02         3.97 o                         
   0  12   7         12.20          7.63         4.78 o                         
   1  12   7          0.01         -4.00         4.97 o                         
   2  12   7          0.00         -1.01         4.89 o                         
   3  12   7          0.61          5.37         5.96 o                         
   4  12   7          8.18          3.41         7.47 o                         
   5  12   7         21.85         30.50         8.88 o                         
   6  12   7          4.59         -1.41         7.27 o                         
   2  13   7          3.90          9.04        10.41 o                         
   3  13   7         12.39          7.17         9.76 o                         
   4  13   7          3.32        -10.94        10.94 o                         
  -1  -6   8          9.10          8.20         7.79 o                         
   0  -6   8          0.00         -2.70         7.00 o                         
   1  -6   8          5.12          2.99         8.36 o                         
   2  -6   8          0.59         -5.76         5.76 o                         
   3  -6   8          1.15         -8.74         8.74 o                         
   4  -6   8          0.04         -4.76         6.72 o                         
  -3  -5   8          6.12         11.57         7.92 o                         
  -2  -5   8          3.58          1.58         4.62 o                         
  -1  -5   8          4.81          5.01         5.59 o                         
   0  -5   8          4.38         -3.16         5.05 o                         
   1  -5   8          0.00         -3.56         3.56 o                         
   2  -5   8          3.38         -4.41         4.41 o                         
   3  -5   8          3.49         -4.45         4.45 o                         
   4  -5   8          1.56         -5.97         7.91 o                         
   5  -5   8          0.89         -3.08         8.50 o                         
   6  -5   8          0.34         -2.11         9.30 o                         
  -4  -4   8          0.03          9.60        10.73 o                         
  -3  -4   8         37.49         49.84        11.86 o                         
  -2  -4   8         19.87         26.42         5.57 o                         
  -1  -4   8         11.16         10.58         5.07 o                         
   0  -4   8          0.29         -3.40         3.40 o                         
   1  -4   8          2.72          0.64         3.57 o                         
   2  -4   8          0.03         -3.28         3.28 o                         
   3  -4   8          3.88          3.35         4.12 o                         
   4  -4   8         11.39         14.73         5.63 o                         
   5  -4   8        131.73        132.01         9.96 o                         
   6  -4   8          1.51         -0.43         3.83 o                         
   7  -4   8          0.49         -5.21         5.21 o                         
  -5  -3   8          0.01          0.00         5.19 o                         
  -4  -3   8         12.65         12.96         5.95 o                         
  -3  -3   8         11.01          8.71         7.63 o                         
  -2  -3   8         42.02         32.78         5.88 o                         
  -1  -3   8         12.50          9.85         5.01 o                         
   0  -3   8         27.35         26.87         5.73 o                         
   1  -3   8          0.73          0.81         3.66 o                         
   2  -3   8          1.12         -1.14         3.57 o                         
   3  -3   8         47.75         54.72         5.77 o                         
   4  -3   8         69.66         79.48         8.34 o                         
   5  -3   8          2.72         -1.47         4.52 o                         
   6  -3   8          1.13         -2.87         3.95 o                         
   7  -3   8          0.25          2.27         3.92 o                         
   8  -3   8          0.78         -0.99         6.56 o                         
  -6  -2   8          0.11          0.94         8.59 o                         
  -5  -2   8          0.71         -4.16        12.76 o                         
  -4  -2   8          0.44          5.47         8.18 o                         
  -3  -2   8         32.72         33.79         7.52 o                         
  -2  -2   8         18.80         18.50         5.48 o                         
  -1  -2   8          5.52          4.24         5.05 o                         
   0  -2   8          7.99         10.63         3.54 o                         
   1  -2   8         26.93         28.77         4.60 o                         
   2  -2   8         51.76         49.36         4.78 o                         
   3  -2   8         84.19        103.72         5.74 o                         
   4  -2   8        157.16        174.24         7.45 o                         
   5  -2   8         35.36         34.49         5.07 o                         
   6  -2   8          0.10         -1.04         3.27 o                         
   7  -2   8          0.71         -3.56         3.56 o                         
   8  -2   8          6.89          4.31         4.60 o                         
   9  -2   8          4.32          5.03         6.30 o                         
  -6  -1   8          2.03          5.87         5.15 o                         
  -5  -1   8          0.02          1.15         3.81 o                         
  -4  -1   8          6.82          5.10         5.38 o                         
  -3  -1   8         38.84         24.68         5.89 o                         
  -2  -1   8          1.82          1.47         3.37 o                         
  -1  -1   8          1.54          0.51         3.27 o                         
   0  -1   8        108.66        113.60        10.33 o                         
   1  -1   8         36.08         35.29         4.87 o                         
   2  -1   8        158.81        153.45         4.20 o                         
   3  -1   8         92.52         98.54         5.18 o                         
   4  -1   8        117.57        110.95         4.70 o                         
   5  -1   8          2.08          1.27         2.38 o                         
   6  -1   8          0.47          0.90         3.36 o                         
   7  -1   8          1.04         -1.53         3.88 o                         
   8  -1   8          0.13          2.84         5.79 o                         
   9  -1   8          7.36          4.11         4.83 o                         
  -6   0   8          0.00          2.04         7.60 o                         
  -5   0   8          5.09         10.09         5.14 o                         
  -4   0   8          7.00          6.36         5.53 o                         
  -3   0   8         52.54         56.16         6.92 o                         
  -2   0   8          0.01         -1.41         2.42 o                         
  -1   0   8          9.53         12.85         3.35 o                         
   0   0   8         23.39         16.97         4.38 o                         
   1   0   8        245.70        235.79         8.31 o                         
   2   0   8        191.27        184.48         7.58 o                         
   3   0   8         51.14         54.43         3.79 o                         
   4   0   8        177.25        185.16         6.97 o                         
   5   0   8         25.52         25.58         3.66 o                         
   6   0   8          7.65          6.60         3.35 o                         
   7   0   8         13.56          6.57         4.04 o                         
   8   0   8          0.37          0.31         4.21 o                         
   9   0   8          0.02         -4.89         4.89 o                         
  10   0   8          0.49          4.58         5.31 o                         
  -6   1   8          0.14          3.41         3.53 o                         
  -5   1   8          0.25         -3.14         3.14 o                         
  -4   1   8         14.59         10.88         3.44 o                         
  -3   1   8          1.86          1.35         2.25 o                         
  -2   1   8          8.83          6.73         2.69 o                         
  -1   1   8          2.26          2.18         2.74 o                         
   0   1   8          4.19          4.52         2.27 o                         
   1   1   8        204.67        203.61         6.51 o                         
   2   1   8         65.53         60.23         3.63 o                         
   3   1   8          9.15         10.90         2.11 o                         
   4   1   8         71.96         76.72         4.65 o                         
   5   1   8          0.00          2.96         2.36 o                         
   6   1   8          3.51          1.89         2.32 o                         
   7   1   8        117.82        129.69         6.12 o                         
   8   1   8          2.15          6.30         4.08 o                         
   9   1   8          7.19          7.00         4.54 o                         
  10   1   8          6.19          9.62         6.04 o                         
  -6   2   8          0.28          2.77         4.32 o                         
  -5   2   8          3.82          3.73         3.53 o                         
  -4   2   8          0.13         -0.13         2.53 o                         
  -3   2   8          1.04          2.31         2.29 o                         
  -2   2   8          2.87         -0.52         1.91 o                         
  -1   2   8        146.72        133.57         4.07 o                         
   0   2   8        147.80        162.74         4.84 o                         
   1   2   8         31.35         32.17         2.76 o                         
   2   2   8         39.67         32.22         3.92 o                         
   3   2   8          2.97         -2.20         2.59 o                         
   4   2   8         58.14         60.82         4.27 o                         
   5   2   8          0.65         -0.95         2.88 o                         
   6   2   8          2.72         -2.54         2.54 o                         
   7   2   8          7.25          2.78         2.78 o                         
   8   2   8          2.83         -0.66         3.95 o                         
   9   2   8          0.00         -3.83         3.83 o                         
  10   2   8          0.11          0.73         4.96 o                         
  -6   3   8          1.15          1.38         4.23 o                         
  -5   3   8          0.59          2.19         3.10 o                         
  -4   3   8         11.45         10.50         3.74 o                         
  -3   3   8         11.67         13.46         2.69 o                         
  -2   3   8         21.20         22.81         2.61 o                         
  -1   3   8         75.71         77.30         3.25 o                         
   0   3   8        195.77        188.07         3.71 o                         
   1   3   8         48.22         47.63         3.21 o                         
   2   3   8         13.80         17.99         1.53 o                         
   3   3   8          5.34          6.47         1.67 o                         
   4   3   8         29.98         36.65         2.93 o                         
   5   3   8         28.68         29.49         3.05 o                         
   6   3   8         14.36         19.10         3.69 o                         
   7   3   8         36.49         37.35         4.16 o                         
   8   3   8          6.87          5.21         3.35 o                         
   9   3   8          1.78          4.04         4.19 o                         
  10   3   8          0.49          0.66         4.16 o                         
  11   3   8         18.39         26.38         7.29 o                         
  -6   4   8          1.91          6.21         4.93 o                         
  -5   4   8         23.22         20.80         4.59 o                         
  -4   4   8         20.18         20.08         4.36 o                         
  -3   4   8          7.61          8.74         2.15 o                         
  -2   4   8          8.88          9.95         1.96 o                         
  -1   4   8        128.84        113.23         4.75 o                         
   0   4   8         30.47         35.49         2.77 o                         
   1   4   8         38.61         38.83         2.41 o                         
   2   4   8         34.57         37.21         2.31 o                         
   3   4   8          2.53          2.78         1.30 o                         
   4   4   8          5.03          3.64         1.62 o                         
   5   4   8          0.22          0.09         2.48 o                         
   6   4   8         31.79         38.58         2.46 o                         
   7   4   8          3.57          2.91         2.88 o                         
   8   4   8         21.69         18.89         4.17 o                         
   9   4   8          0.69         -3.41         3.73 o                         
  10   4   8          0.19         -5.28         5.28 o                         
  11   4   8          0.18         -7.86         9.72 o                         
  -6   5   8          2.05          6.88         3.65 o                         
  -5   5   8         31.82         30.57         4.27 o                         
  -4   5   8          1.68          4.16         2.71 o                         
  -3   5   8         15.76         10.96         3.19 o                         
  -2   5   8         15.83         15.22         1.55 o                         
  -1   5   8         19.89         18.73         2.02 o                         
   0   5   8          0.04          1.44         1.63 o                         
   1   5   8         24.37         20.55         2.01 o                         
   2   5   8         37.63         36.06         2.52 o                         
   3   5   8          0.04          1.60         1.42 o                         
   4   5   8         74.17         76.16         3.22 o                         
   5   5   8          0.36         -2.17         2.17 o                         
   6   5   8         26.75         21.84         3.65 o                         
   7   5   8        237.54        269.90         9.47 o                         
   8   5   8         17.53         17.79         4.48 o                         
   9   5   8          0.01         -2.47         4.03 o                         
  10   5   8          1.55          2.27         5.53 o                         
  11   5   8          4.97         12.94         9.57 o                         
  -6   6   8          0.65          5.39         4.05 o                         
  -5   6   8          6.37          8.78         3.30 o                         
  -4   6   8          9.87         10.06         5.14 o                         
  -3   6   8          4.62          9.94         3.42 o                         
  -2   6   8          2.05          0.57         2.98 o                         
  -1   6   8         17.60         17.23         2.17 o                         
   0   6   8        466.93        473.97         9.06 o                         
   1   6   8          0.54         -1.59         1.59 o                         
   2   6   8         53.69         53.15         3.17 o                         
   3   6   8        109.58        109.34         7.33 o                         
   4   6   8          0.00         -1.28         4.47 o                         
   5   6   8         24.73         23.19         4.14 o                         
   6   6   8        159.54        155.34         5.70 o                         
   7   6   8        125.26        146.92         6.49 o                         
   8   6   8          3.62         16.26         4.66 o                         
   9   6   8          0.01         -4.49         4.49 o                         
  10   6   8          3.43         -5.08        10.80 o                         
  -5   7   8         38.67         41.56         4.78 o                         
  -4   7   8          3.71         10.30         2.81 o                         
  -3   7   8          8.55         11.63         3.57 o                         
  -2   7   8         15.82         17.02         3.81 o                         
  -1   7   8          2.47         -0.17         2.67 o                         
   0   7   8         31.12         35.38         3.36 o                         
   1   7   8         11.38         13.28         2.12 o                         
   2   7   8         31.29         42.34         3.66 o                         
   3   7   8         19.62         20.79         3.64 o                         
   4   7   8         10.03          8.24         3.83 o                         
   5   7   8        106.54         97.27         6.64 o                         
   6   7   8        131.53        117.92         7.64 o                         
   7   7   8         35.92         34.96         5.36 o                         
   8   7   8          5.65          2.51         4.40 o                         
   9   7   8          6.39         12.39         5.40 o                         
  10   7   8          4.58          8.47         5.27 o                         
  -5   8   8          0.01         15.45         3.36 o                         
  -4   8   8         16.87         31.55         4.28 o                         
  -3   8   8          0.26          3.25         3.19 o                         
  -2   8   8         18.30         17.91         3.58 o                         
  -1   8   8          0.16         -1.58         1.64 o                         
   0   8   8          1.07         -0.97         2.05 o                         
   1   8   8         19.41         24.23         3.46 o                         
   2   8   8          2.14         -0.33         2.90 o                         
   3   8   8          3.53          1.30         4.44 o                         
   4   8   8          0.32         -0.88         3.08 o                         
   5   8   8        238.21        271.09        11.13 o                         
   6   8   8         47.48         49.56         5.69 o                         
   7   8   8         17.73         19.79         4.99 o                         
   8   8   8         25.41         20.30         5.99 o                         
   9   8   8          0.94          3.75         5.57 o                         
  10   8   8         17.57          9.69         7.33 o                         
  -4   9   8          0.30         11.84         3.78 o                         
  -3   9   8          0.07          0.12         6.74 o                         
  -2   9   8          6.04          6.84         3.22 o                         
  -1   9   8         12.03         15.87         2.98 o                         
   0   9   8          4.55          5.23         4.04 o                         
   1   9   8          3.60         -1.48         3.82 o                         
   2   9   8         43.70         43.41         5.56 o                         
   3   9   8         94.30         91.65         6.89 o                         
   4   9   8        116.51        131.73         8.19 o                         
   5   9   8        117.18        112.90         8.44 o                         
   6   9   8         42.04         58.84         7.12 o                         
   7   9   8         19.10         10.37         4.76 o                         
   8   9   8          1.16         -4.71         4.71 o                         
   9   9   8          2.28         -5.05         5.31 o                         
  -3  10   8          0.10          5.07         4.85 o                         
  -2  10   8          4.73          3.87         6.05 o                         
  -1  10   8          3.67          4.47         5.05 o                         
   0  10   8          1.27         -1.32         2.85 o                         
   1  10   8          0.22         -3.16         3.16 o                         
   2  10   8         10.17         -2.09         5.13 o                         
   3  10   8        206.42        245.86        21.56 o                         
   4  10   8         11.55          4.96         4.22 o                         
   5  10   8          2.38          4.22         4.07 o                         
   6  10   8          5.13         10.76         5.21 o                         
   7  10   8          0.41          1.40         6.11 o                         
   8  10   8          9.95         -1.08        12.38 o                         
   9  10   8          2.75         -6.11         6.11 o                         
  -2  11   8          4.02          9.99         5.14 o                         
  -1  11   8          5.99          0.47         5.98 o                         
   0  11   8          0.31          2.21         3.84 o                         
   1  11   8          0.00          2.75         4.18 o                         
   2  11   8         64.63         56.99         7.59 o                         
   3  11   8          5.52         12.33         7.27 o                         
   4  11   8          0.00        -10.47        10.47 o                         
   5  11   8          0.26         -8.10         9.69 o                         
   6  11   8          0.56         -3.90         9.28 o                         
   7  11   8          0.04         -4.02         6.58 o                         
   8  11   8          5.67          7.52         6.29 o                         
  -1  12   8          2.48          2.50        13.91 o                         
   0  12   8          0.00         -1.17         7.01 o                         
   1  12   8          0.13         -1.25         4.87 o                         
   2  12   8          2.19          3.28         5.74 o                         
   3  12   8          0.90         -5.18         5.18 o                         
   4  12   8          0.63         -6.17        13.28 o                         
   5  12   8          6.44          6.99         8.03 o                         
   6  12   8          4.91         -3.91        12.50 o                         
   3  13   8          0.00         -8.44         9.38 o                         
  -1  -5   9          8.29         -3.99        13.96 o                         
   0  -5   9          0.74         -5.12         5.12 o                         
   1  -5   9          3.45         -6.13         6.13 o                         
   2  -5   9          2.37          3.38         5.38 o                         
   3  -5   9          0.64         -4.40         5.83 o                         
   4  -5   9          6.26         -1.45         6.03 o                         
  -3  -4   9         16.63         19.08        10.06 o                         
  -2  -4   9          1.17         -0.71         8.97 o                         
  -1  -4   9          5.70          4.39         9.40 o                         
   0  -4   9          1.64         -5.01         5.01 o                         
   1  -4   9          0.53          2.07         4.27 o                         
   2  -4   9          5.31          2.21         4.63 o                         
   3  -4   9         12.05          7.64         5.20 o                         
   4  -4   9         15.77          7.48         5.71 o                         
   5  -4   9          8.09          2.45         6.14 o                         
   6  -4   9          0.81         -6.84         7.67 o                         
  -4  -3   9          0.21         -1.66         8.15 o                         
  -3  -3   9          4.00         -5.25         5.71 o                         
  -2  -3   9         23.31         20.13         8.13 o                         
  -1  -3   9          0.34         -0.71         4.25 o                         
   0  -3   9          1.69          2.05         4.18 o                         
   1  -3   9          2.09         -2.52         3.87 o                         
   2  -3   9          1.32         -4.16         4.16 o                         
   3  -3   9          5.84          6.32         4.24 o                         
   4  -3   9         20.77         23.21         6.15 o                         
   5  -3   9          2.38          0.13         6.54 o                         
   6  -3   9          7.22          4.67         6.14 o                         
   7  -3   9          0.02         -5.56         5.56 o                         
  -4  -2   9          2.83         11.09         5.95 o                         
  -3  -2   9          5.88          1.83         5.82 o                         
  -2  -2   9          2.77         -4.87         5.10 o                         
  -1  -2   9          7.66          1.11         4.67 o                         
   0  -2   9          3.37         -2.42         5.62 o                         
   1  -2   9         29.08         25.19         6.16 o                         
   2  -2   9         22.44         27.93         4.94 o                         
   3  -2   9          2.79         -2.16         3.80 o                         
   4  -2   9         56.24         66.52         7.91 o                         
   5  -2   9          6.79          9.11         5.29 o                         
   6  -2   9          0.07         -4.41         4.41 o                         
   7  -2   9          0.05         -0.35         5.08 o                         
   8  -2   9          3.69         -4.39         4.75 o                         
  -5  -1   9          1.74          3.04         5.93 o                         
  -4  -1   9          7.95          2.08         9.75 o                         
  -3  -1   9         23.84          8.09         6.42 o                         
  -2  -1   9         11.88         10.57         6.04 o                         
  -1  -1   9         20.15         20.31         5.02 o                         
   0  -1   9          5.92          1.40         4.00 o                         
   1  -1   9          1.50         -2.67         3.38 o                         
   2  -1   9         36.43         29.69         4.83 o                         
   3  -1   9         14.91         13.02         4.38 o                         
   4  -1   9          3.82          3.49         4.32 o                         
   5  -1   9          0.42         -4.08         4.08 o                         
   6  -1   9          0.05          1.69         3.66 o                         
   7  -1   9          2.51         -1.14         3.56 o                         
   8  -1   9          0.00          5.05         4.40 o                         
   9  -1   9          3.14         -1.39         4.56 o                         
  -5   0   9          1.37          1.82         4.44 o                         
  -4   0   9          0.10          2.50         3.92 o                         
  -3   0   9         13.06          8.68         5.70 o                         
  -2   0   9         10.81         10.44         5.45 o                         
  -1   0   9          2.98          6.51         3.69 o                         
   0   0   9         10.53         14.93         4.37 o                         
   1   0   9         46.70         50.05         9.52 o                         
   2   0   9        230.57        233.47         6.91 o                         
   3   0   9         91.67         93.42         7.29 o                         
   4   0   9          0.19         -2.07         3.32 o                         
   5   0   9          0.43         -0.60         2.17 o                         
   6   0   9          3.58          0.10         3.16 o                         
   7   0   9         10.35         12.23         4.38 o                         
   8   0   9         35.11         31.10         5.50 o                         
   9   0   9          5.55         -3.28         5.63 o                         
  -5   1   9          5.23         13.28         4.33 o                         
  -4   1   9         28.62         23.45         4.73 o                         
  -3   1   9         34.65         36.41         7.15 o                         
  -2   1   9          0.34          1.48         4.50 o                         
  -1   1   9          0.19         -2.80         3.02 o                         
   0   1   9         36.38         49.12         5.69 o                         
   1   1   9         38.57         42.60         3.96 o                         
   2   1   9        327.22        378.95        12.15 o                         
   3   1   9        290.89        302.16        10.15 o                         
   4   1   9         43.79         39.45         4.03 o                         
   5   1   9          7.32          6.21         2.67 o                         
   6   1   9          1.16          0.52         2.51 o                         
   7   1   9         31.82         32.51         5.15 o                         
   8   1   9          1.54          0.71         3.42 o                         
   9   1   9          2.12         -0.36         4.18 o                         
  10   1   9          0.03         -5.76        11.67 o                         
  -6   2   9          0.37          0.02         7.69 o                         
  -5   2   9          0.59          3.88         3.50 o                         
  -4   2   9         11.53         12.52         4.38 o                         
  -3   2   9          0.00         -0.58         2.86 o                         
  -2   2   9          0.93          2.11         3.29 o                         
  -1   2   9          2.14         -1.83         2.39 o                         
   0   2   9        203.35        211.74         6.80 o                         
   1   2   9        267.17        267.24         6.19 o                         
   2   2   9        128.90        125.67         7.83 o                         
   3   2   9         59.66         66.38         6.96 o                         
   4   2   9         14.72         13.59         4.01 o                         
   5   2   9          6.88          4.96         2.85 o                         
   6   2   9          2.75          1.48         2.64 o                         
   7   2   9         28.00         17.74         3.61 o                         
   8   2   9         18.08          3.90         4.43 o                         
   9   2   9          2.77          8.91         4.86 o                         
  10   2   9          0.14         -5.77         5.77 o                         
  -6   3   9          0.32          6.60         5.50 o                         
  -5   3   9          2.67          0.61         3.67 o                         
  -4   3   9          9.94         10.11         3.27 o                         
  -3   3   9          1.11         -2.54         2.54 o                         
  -2   3   9          5.33         10.80         3.22 o                         
  -1   3   9         28.44         27.59         3.62 o                         
   0   3   9        250.72        250.07         6.10 o                         
   1   3   9         18.99         20.42         2.73 o                         
   2   3   9          3.21          6.31         3.19 o                         
   3   3   9         23.97         22.67         3.90 o                         
   4   3   9          5.67          4.20         2.91 o                         
   5   3   9          2.97          4.13         2.84 o                         
   6   3   9         14.99          8.23         3.17 o                         
   7   3   9         12.02          9.00         4.25 o                         
   8   3   9          1.80          2.14         4.10 o                         
   9   3   9          0.15         -0.35         4.36 o                         
  10   3   9          0.61         -2.44         4.83 o                         
  -5   4   9          2.75          3.18         4.47 o                         
  -4   4   9          1.60          4.93         4.13 o                         
  -3   4   9          0.00         -1.73         2.18 o                         
  -2   4   9          7.90          7.90         3.13 o                         
  -1   4   9          0.79          0.94         1.97 o                         
   0   4   9         30.09         34.22         2.57 o                         
   1   4   9         42.54         40.72         2.63 o                         
   2   4   9          0.25          0.39         1.65 o                         
   3   4   9         24.70         26.22         2.23 o                         
   4   4   9          0.57          1.23         1.45 o                         
   5   4   9         15.05         11.59         2.31 o                         
   6   4   9          5.35          6.98         3.48 o                         
   7   4   9          0.04         -2.00         3.02 o                         
   8   4   9        174.63        181.45         8.16 o                         
   9   4   9         10.00          9.53         4.69 o                         
  10   4   9         11.33          4.99         5.66 o                         
  -5   5   9          2.98          1.81         3.69 o                         
  -4   5   9          2.19         -3.30         4.67 o                         
  -3   5   9          0.30          6.10         3.18 o                         
  -2   5   9          0.10         -1.15         1.89 o                         
  -1   5   9          0.45          1.58         1.93 o                         
   0   5   9         39.14         41.10         3.54 o                         
   1   5   9          0.41         -1.20         1.95 o                         
   2   5   9          0.12         -1.61         1.61 o                         
   3   5   9         17.80         14.93         1.81 o                         
   4   5   9          0.03         -1.90         1.90 o                         
   5   5   9          0.04         -1.64         3.00 o                         
   6   5   9          5.51          3.08         3.37 o                         
   7   5   9         67.93         72.11         6.02 o                         
   8   5   9         14.76         15.99         4.83 o                         
   9   5   9          0.14         -4.17         4.17 o                         
  10   5   9          4.37          1.93         6.50 o                         
  -5   6   9          0.01          2.02         4.84 o                         
  -4   6   9         10.81         12.36         3.93 o                         
  -3   6   9          0.38          3.00         2.78 o                         
  -2   6   9          0.12          4.94         2.56 o                         
  -1   6   9         50.73         52.27         3.67 o                         
   0   6   9         91.06        107.15         5.11 o                         
   1   6   9         14.98         17.92         2.43 o                         
   2   6   9         20.69         23.95         2.86 o                         
   3   6   9          7.03          7.80         2.75 o                         
   4   6   9         43.85         45.18         4.37 o                         
   5   6   9          6.00          2.19         3.44 o                         
   6   6   9         22.09         19.68         4.44 o                         
   7   6   9         12.95         16.79         4.38 o                         
   8   6   9         18.24         18.38         5.18 o                         
   9   6   9          3.40          4.43         4.42 o                         
  10   6   9          0.22         -0.56         6.44 o                         
  -5   7   9          0.00         12.62         3.64 o                         
  -4   7   9          1.55          9.87         3.43 o                         
  -3   7   9          0.11          2.44         2.73 o                         
  -2   7   9          2.91          7.30         3.43 o                         
  -1   7   9         56.35         47.25         4.26 o                         
   0   7   9          1.13          1.00         2.28 o                         
   1   7   9          3.72          2.66         2.29 o                         
   2   7   9          0.88          0.65         2.94 o                         
   3   7   9         53.87         53.97         4.88 o                         
   4   7   9          0.07         -0.21         3.63 o                         
   5   7   9          0.09         -2.83         2.83 o                         
   6   7   9          5.49          0.03         3.61 o                         
   7   7   9         13.82         14.57         5.24 o                         
   8   7   9          9.34          4.93         6.55 o                         
   9   7   9          0.78         -0.73         4.88 o                         
  10   7   9          1.01         -1.35         5.12 o                         
  -4   8   9          4.11         14.77         3.43 o                         
  -3   8   9          0.23         -0.11         3.34 o                         
  -2   8   9          5.46          1.76         2.97 o                         
  -1   8   9         68.25         64.16         6.59 o                         
   0   8   9          0.59         -2.58         2.58 o                         
   1   8   9          7.81          8.54         3.29 o                         
   2   8   9         10.11         11.42         3.79 o                         
   3   8   9          2.63         -1.01         3.07 o                         
   4   8   9        114.30        119.48         8.04 o                         
   5   8   9          0.28          1.65         3.84 o                         
   6   8   9         94.69         92.23         7.55 o                         
   7   8   9          7.50          6.73         4.19 o                         
   8   8   9          3.24         -3.92         4.41 o                         
   9   8   9          2.05         -3.11         4.32 o                         
  10   8   9          0.84         -7.56         7.56 o                         
  -3   9   9          1.88          8.72         4.82 o                         
  -2   9   9          0.05          4.47         4.14 o                         
  -1   9   9         24.04         25.31         5.41 o                         
   0   9   9          0.00          2.01         2.88 o                         
   1   9   9          5.54          3.44         3.58 o                         
   2   9   9          0.11         -3.41         3.41 o                         
   3   9   9         34.00         40.19         6.47 o                         
   4   9   9        282.89        300.06        10.92 o                         
   5   9   9          0.42          3.20         4.07 o                         
   6   9   9         10.67         10.92         4.90 o                         
   7   9   9          6.30          1.22         4.28 o                         
   8   9   9          1.65         -3.67         3.67 o                         
   9   9   9          3.66         -5.35         5.66 o                         
  -3  10   9          0.39         20.63        14.69 o                         
  -2  10   9          0.00          7.24         5.62 o                         
  -1  10   9          2.70         -3.69         3.69 o                         
   0  10   9          0.00         -3.09         3.09 o                         
   1  10   9          0.08         -2.88         4.02 o                         
   2  10   9          0.12          0.61         3.66 o                         
   3  10   9         60.82         62.69        11.86 o                         
   4  10   9         22.14         23.82         6.67 o                         
   5  10   9         17.73         11.68         7.45 o                         
   6  10   9         18.18         21.70         5.65 o                         
   7  10   9          0.39          2.61         4.78 o                         
   8  10   9          2.18         -5.94         7.83 o                         
  -1  11   9          0.01          9.89         7.21 o                         
   0  11   9         13.30         16.70         4.68 o                         
   1  11   9          0.99         -3.59         3.93 o                         
   2  11   9         24.89         14.96         4.99 o                         
   3  11   9         28.99         44.34        10.05 o                         
   4  11   9         13.17         20.00         8.14 o                         
   5  11   9          0.60          0.59         5.54 o                         
   6  11   9          2.40         -1.35         5.72 o                         
   7  11   9          1.19         -4.85         4.85 o                         
   0  12   9          0.22          3.49         9.56 o                         
   1  12   9          0.81          3.38         7.86 o                         
   2  12   9         20.59         15.28         9.05 o                         
   3  12   9          1.58         -5.08         5.08 o                         
   4  12   9          2.78         -2.18         5.76 o                         
   5  12   9          0.16        -10.63        10.78 o                         
   6  12   9          0.45         -7.73         7.73 o                         
   0  -4  10          0.54         -3.33         6.17 o                         
   1  -4  10          0.01         -5.32         5.32 o                         
   2  -4  10          0.31         -6.22         6.22 o                         
   3  -4  10          5.30          2.50         5.70 o                         
   4  -4  10          0.46         -0.73         6.43 o                         
  -2  -3  10          5.01         -8.73        13.26 o                         
  -1  -3  10          1.71         -1.06         7.17 o                         
   0  -3  10          0.53         -4.70         4.70 o                         
   1  -3  10          0.44         -2.14         3.91 o                         
   2  -3  10          2.98         -3.93         3.93 o                         
   3  -3  10          0.27         -4.39         4.39 o                         
   4  -3  10         10.93          1.67         5.06 o                         
   5  -3  10         15.37         13.01         6.23 o                         
   6  -3  10          6.48         -3.27         6.01 o                         
  -3  -2  10          0.04         -2.62        11.61 o                         
  -2  -2  10          2.57         -0.23         9.59 o                         
  -1  -2  10          1.99         -4.14         5.38 o                         
   0  -2  10          3.64          2.46         4.77 o                         
   1  -2  10          9.94          8.31         4.84 o                         
   2  -2  10          9.22          5.80         4.67 o                         
   3  -2  10          0.45         -5.12         5.12 o                         
   4  -2  10          1.43         -4.73         4.73 o                         
   5  -2  10          1.38          2.81         5.21 o                         
   6  -2  10          0.03         -4.83         4.83 o                         
   7  -2  10          1.98         -0.03         5.66 o                         
  -4  -1  10          0.39         13.98         6.55 o                         
  -3  -1  10          0.34         -0.49         5.28 o                         
  -2  -1  10          3.25         -5.67         7.87 o                         
  -1  -1  10          0.55          3.67         5.45 o                         
   0  -1  10          0.17         -3.49         4.54 o                         
   1  -1  10          0.00         -3.94         3.94 o                         
   2  -1  10          9.60          7.94         4.41 o                         
   3  -1  10          6.09          0.65         4.32 o                         
   4  -1  10          8.23          4.69         4.41 o                         
   5  -1  10          5.98          2.21         5.98 o                         
   6  -1  10          3.62          2.63         5.56 o                         
   7  -1  10          0.09         -4.69         4.69 o                         
   8  -1  10          0.51         -3.59         5.99 o                         
  -4   0  10         16.51         22.21         7.94 o                         
  -3   0  10          8.05          3.43         6.12 o                         
  -2   0  10         28.18         33.39         7.44 o                         
  -1   0  10          0.00         -4.48         4.48 o                         
   0   0  10          5.87          5.54         4.16 o                         
   1   0  10          1.36         -0.14         4.30 o                         
   2   0  10          1.87         -2.88         3.84 o                         
   3   0  10          2.17          0.21         3.81 o                         
   4   0  10          0.22          0.60         4.01 o                         
   5   0  10          3.44         -1.00         4.69 o                         
   6   0  10          1.32         -4.23         4.23 o                         
   7   0  10          4.14          8.06         5.84 o                         
   8   0  10         13.44         13.32         6.77 o                         
   9   0  10          0.13         -2.03        10.63 o                         
  -4   1  10         13.98         19.35         5.20 o                         
  -3   1  10          5.42         14.61         4.96 o                         
  -2   1  10         12.39         14.70         5.67 o                         
  -1   1  10          2.98          8.89         5.16 o                         
   0   1  10         11.85          3.03         4.25 o                         
   1   1  10        126.04        124.37         9.86 o                         
   2   1  10          0.85         -0.62         5.48 o                         
   3   1  10         21.48         18.40         4.46 o                         
   4   1  10          0.09         -3.67         3.67 o                         
   5   1  10         13.79         12.32         4.00 o                         
   6   1  10          8.88          5.88         3.67 o                         
   7   1  10          0.02          2.80         4.72 o                         
   8   1  10          3.74         -1.78         4.71 o                         
   9   1  10          0.98         -5.50         5.50 o                         
  -5   2  10          0.63         10.14         5.98 o                         
  -4   2  10          9.43         11.30         3.94 o                         
  -3   2  10          0.30         -2.97         2.97 o                         
  -2   2  10          4.44          5.47         4.19 o                         
  -1   2  10          0.50         -1.21         3.35 o                         
   0   2  10        124.25        136.20         9.96 o                         
   1   2  10        156.96        167.61         6.86 o                         
   2   2  10         32.71         32.16         4.14 o                         
   3   2  10          4.99          0.23         3.94 o                         
   4   2  10         10.02         13.36         3.43 o                         
   5   2  10         32.52         37.39         4.69 o                         
   6   2  10          3.76          0.12         3.41 o                         
   7   2  10         10.45          1.68         3.76 o                         
   8   2  10          0.04         -3.62         4.08 o                         
   9   2  10          2.83          4.57         4.48 o                         
  -5   3  10          1.76          9.47         6.83 o                         
  -4   3  10          7.15          7.07         3.63 o                         
  -3   3  10          3.25          1.66         3.31 o                         
  -2   3  10          1.89          0.50         4.19 o                         
  -1   3  10          0.02          3.09         3.10 o                         
   0   3  10         22.85         18.53         3.53 o                         
   1   3  10        296.70        329.38         7.97 o                         
   2   3  10         14.08         14.54         3.54 o                         
   3   3  10         25.12         22.82         4.16 o                         
   4   3  10          2.15          0.95         3.42 o                         
   5   3  10          2.12         -0.70         3.27 o                         
   6   3  10         50.03         36.37         4.48 o                         
   7   3  10         21.36         15.01         3.67 o                         
   8   3  10          0.76         -3.85         3.85 o                         
   9   3  10          1.39         -3.08         5.60 o                         
  10   3  10          0.17         -3.26         4.83 o                         
  -5   4  10          0.63          7.68         5.16 o                         
  -4   4  10          6.95         12.67         5.20 o                         
  -3   4  10          3.84          0.21         2.87 o                         
  -2   4  10          0.01          4.21         3.00 o                         
  -1   4  10         96.32        110.28         6.31 o                         
   0   4  10        144.96        140.88         6.79 o                         
   1   4  10        122.71        139.52         5.73 o                         
   2   4  10          0.92         -2.16         2.16 o                         
   3   4  10          0.04         -1.15         2.22 o                         
   4   4  10          5.53          2.02         2.27 o                         
   5   4  10          2.75          3.49         3.57 o                         
   6   4  10        123.80        119.45         7.04 o                         
   7   4  10         94.59         91.50         7.49 o                         
   8   4  10         39.98         40.57         5.63 o                         
   9   4  10          7.18          3.53         5.01 o                         
  10   4  10          0.12         -3.61         4.63 o                         
  -4   5  10          0.31          0.59         4.69 o                         
  -3   5  10          0.03          1.60         4.35 o                         
  -2   5  10          3.52          2.49         2.56 o                         
  -1   5  10         53.12         52.22         4.46 o                         
   0   5  10         22.40         24.20         3.63 o                         
   1   5  10         87.04        101.16         6.43 o                         
   2   5  10          6.18          7.86         2.41 o                         
   3   5  10          0.15         -1.03         2.18 o                         
   4   5  10         56.66         54.68         4.59 o                         
   5   5  10          1.39         -3.10         3.10 o                         
   6   5  10         28.38         22.50         4.76 o                         
   7   5  10         31.21         38.57         5.25 o                         
   8   5  10          0.87         -3.56         3.56 o                         
   9   5  10         39.21         46.24         7.51 o                         
  10   5  10          0.45          2.91         6.36 o                         
  -4   6  10          0.20          2.21         4.10 o                         
  -3   6  10          1.19          3.83         3.85 o                         
  -2   6  10          2.73          4.11         4.82 o                         
  -1   6  10          9.37          9.43         2.73 o                         
   0   6  10          5.92          3.80         2.36 o                         
   1   6  10          4.86          0.81         2.40 o                         
   2   6  10          3.01          1.06         2.13 o                         
   3   6  10         16.86         19.13         5.09 o                         
   4   6  10         39.20         32.00         5.17 o                         
   5   6  10          3.20          2.68         3.88 o                         
   6   6  10          3.98          4.46         3.84 o                         
   7   6  10         86.25         97.85         7.54 o                         
   8   6  10          2.72          0.12         4.00 o                         
   9   6  10         10.82         10.31         4.59 o                         
  10   6  10          0.76          1.94         6.13 o                         
  -4   7  10          1.27         14.56         4.93 o                         
  -3   7  10          1.52          2.61         3.67 o                         
  -2   7  10          3.04          6.41         3.71 o                         
  -1   7  10          0.82          0.37         2.28 o                         
   0   7  10         14.44         14.38         3.25 o                         
   1   7  10         13.16         15.97         4.30 o                         
   2   7  10          0.22         -2.68         2.68 o                         
   3   7  10          0.90         -0.10         2.63 o                         
   4   7  10          5.19          0.51         2.98 o                         
   5   7  10          3.58          1.24         4.03 o                         
   6   7  10         21.09          8.23         4.38 o                         
   7   7  10          2.99          2.64         4.16 o                         
   8   7  10         20.95         14.29         4.98 o                         
   9   7  10          1.12         -4.49         4.49 o                         
  10   7  10          3.79         -7.41         7.41 o                         
  -3   8  10          0.13          8.66         6.11 o                         
  -2   8  10          0.22          1.55         4.71 o                         
  -1   8  10          2.46          3.05         7.60 o                         
   0   8  10          0.31          2.32         3.20 o                         
   1   8  10          0.33         -0.60         3.20 o                         
   2   8  10          1.10          0.09         3.04 o                         
   3   8  10          0.07         -3.52         3.52 o                         
   4   8  10         11.00         11.15         3.82 o                         
   5   8  10          0.00         -2.60         3.72 o                         
   6   8  10         10.78          9.38         4.75 o                         
   7   8  10         22.93         29.57         5.59 o                         
   8   8  10          0.02         -2.27         4.62 o                         
   9   8  10          0.71         -4.62         4.62 o                         
  -3   9  10          2.37          7.34         9.43 o                         
  -2   9  10          5.34          9.45         5.07 o                         
  -1   9  10          1.57          0.38         4.18 o                         
   0   9  10         17.37         13.04         5.05 o                         
   1   9  10          4.47         -2.56         6.92 o                         
   2   9  10          2.06         -0.66         3.12 o                         
   3   9  10          0.30         -3.84         3.84 o                         
   4   9  10          1.35          3.72         5.34 o                         
   5   9  10         19.17         29.56         6.98 o                         
   6   9  10          2.08         -1.72         3.77 o                         
   7   9  10          2.87         -1.68         4.58 o                         
   8   9  10          0.53         -0.30         4.83 o                         
   9   9  10          0.49         -4.07         5.23 o                         
  -2  10  10          5.14          0.40         6.50 o                         
  -1  10  10          2.57          1.47         4.75 o                         
   0  10  10          7.35          5.61         4.95 o                         
   1  10  10          1.14          6.01         9.65 o                         
   2  10  10          1.53         -3.95         3.95 o                         
   3  10  10        191.03        227.71        10.87 o                         
   4  10  10          3.66          7.55         5.83 o                         
   5  10  10         28.44         25.10         6.71 o                         
   6  10  10          4.06          1.76         5.98 o                         
   7  10  10          3.84          3.75         5.27 o                         
   8  10  10          1.69         -6.31         6.31 o                         
  -1  11  10         10.93         11.41        14.38 o                         
   0  11  10          0.10         -2.42         5.75 o                         
   1  11  10          2.74         -0.85         4.98 o                         
   2  11  10         72.67         68.55        10.02 o                         
   3  11  10         92.78         87.83         7.73 o                         
   4  11  10          9.46         -2.03         5.41 o                         
   5  11  10         28.00         19.65         7.00 o                         
   6  11  10          6.94          4.85         6.41 o                         
   7  11  10          9.98          3.56         9.77 o                         
   1  12  10          0.20          7.03        14.22 o                         
   2  12  10          9.27          6.05         4.72 o                         
   3  12  10         17.25         22.92         6.87 o                         
   4  12  10          1.12        -10.63        11.41 o                         
   5  12  10          8.22          7.92         7.73 o                         
   1  -3  11          3.29         -4.38        10.63 o                         
   2  -3  11          3.12         -4.36         6.08 o                         
   3  -3  11         50.49         50.90        18.03 o                         
  -1  -2  11          5.16         -6.84         6.84 o                         
   0  -2  11          1.40         -1.17         6.57 o                         
   1  -2  11         13.76         14.01         6.34 o                         
   2  -2  11          1.96         -4.20         4.20 o                         
   3  -2  11          2.96         -1.33         4.64 o                         
   4  -2  11          1.94         -5.55         5.55 o                         
   5  -2  11          4.49         -2.47         6.76 o                         
  -2  -1  11          0.87         -9.29         9.29 o                         
  -1  -1  11          0.67         -5.73         5.73 o                         
   0  -1  11          2.59         -2.44         6.39 o                         
   1  -1  11          6.34          2.30         5.22 o                         
   2  -1  11          7.93          3.80         4.56 o                         
   3  -1  11         15.78          7.41         4.91 o                         
   4  -1  11          4.93         -0.87         4.48 o                         
   5  -1  11          0.33         -5.12         5.12 o                         
   6  -1  11          6.27          4.82         7.17 o                         
   7  -1  11          3.53         -2.46         6.89 o                         
  -3   0  11          2.34          2.75         9.49 o                         
  -2   0  11          3.18          1.30         5.53 o                         
  -1   0  11          8.21          6.29         9.12 o                         
   0   0  11          2.68         -2.20         5.20 o                         
   1   0  11          4.23          9.51         5.59 o                         
   2   0  11          6.10          4.13         4.91 o                         
   3   0  11          5.51          4.99         4.47 o                         
   4   0  11          8.89          0.88         4.22 o                         
   5   0  11          2.51          2.37         3.66 o                         
   6   0  11         13.49          8.82         6.05 o                         
   7   0  11          0.01         -5.90         5.90 o                         
   8   0  11          3.26          5.63        10.94 o                         
  -3   1  11          0.10          1.11         4.85 o                         
  -2   1  11          2.63          0.48         3.93 o                         
  -1   1  11          0.67         -4.57         4.57 o                         
   0   1  11          0.02         -2.87         5.40 o                         
   1   1  11          0.32         -4.57         4.57 o                         
   2   1  11         12.72          9.22         5.68 o                         
   3   1  11         12.85          6.73         4.99 o                         
   4   1  11         22.38         24.55         5.26 o                         
   5   1  11          1.12         -4.70         4.78 o                         
   6   1  11          0.98         -3.93         4.44 o                         
   7   1  11          0.38         -1.91         5.27 o                         
   8   1  11          0.57          1.85         6.09 o                         
  -3   2  11         15.40         21.72         5.27 o                         
  -2   2  11          7.77          5.67         4.47 o                         
  -1   2  11          0.17         -3.78         3.78 o                         
   0   2  11          1.23         -1.25         5.01 o                         
   1   2  11          2.07         -4.73         4.73 o                         
   2   2  11         23.35         23.22         9.99 o                         
   3   2  11          0.67          2.07         4.20 o                         
   4   2  11          5.15          0.75         3.86 o                         
   5   2  11          1.29          0.61         3.74 o                         
   6   2  11          8.96          7.47         4.92 o                         
   7   2  11          4.41         -3.02         4.59 o                         
   8   2  11          1.58         -3.47         5.71 o                         
   9   2  11          0.29         -6.74         6.74 o                         
  -3   3  11          6.41          5.04         5.13 o                         
  -2   3  11          0.25         -2.89         2.89 o                         
  -1   3  11         33.22         33.62         5.38 o                         
   0   3  11        137.49        151.07         8.65 o                         
   1   3  11         16.58          4.10         4.01 o                         
   2   3  11        141.17        136.01         6.93 o                         
   3   3  11         11.71         15.20         5.01 o                         
   4   3  11          1.43          6.82         3.86 o                         
   5   3  11          1.18         -3.36         3.36 o                         
   6   3  11          2.04          0.91         4.02 o                         
   7   3  11          0.65          0.01         4.72 o                         
   8   3  11          4.19         -5.05         5.05 o                         
   9   3  11         10.15          8.88         6.83 o                         
  -3   4  11          1.15         -1.81         4.76 o                         
  -2   4  11          0.44         -0.62         3.20 o                         
  -1   4  11        120.69        110.64        10.74 o                         
   0   4  11        169.20        178.70         7.51 o                         
   1   4  11         33.01         30.49         4.35 o                         
   2   4  11          9.87          9.65         4.87 o                         
   3   4  11          0.03         -1.96         2.46 o                         
   4   4  11         14.71         19.86         3.57 o                         
   5   4  11          9.14          6.40         5.57 o                         
   6   4  11          0.09         -5.03         5.76 o                         
   7   4  11          0.52          3.29         4.74 o                         
   8   4  11         19.74         22.67         7.28 o                         
   9   4  11          3.94          9.20         7.70 o                         
  -3   5  11          1.86          4.66         4.83 o                         
  -2   5  11          7.93          6.02         3.11 o                         
  -1   5  11          8.14         13.29         3.97 o                         
   0   5  11        140.89        163.29         8.75 o                         
   1   5  11         21.52         26.01         3.64 o                         
   2   5  11          0.08         -1.60         2.62 o                         
   3   5  11          3.41          0.22         2.53 o                         
   4   5  11         23.92         19.57         4.78 o                         
   5   5  11         38.95         40.99         5.95 o                         
   6   5  11          5.80          7.30         7.00 o                         
   7   5  11          1.85          2.29         4.56 o                         
   8   5  11         15.64         24.95         6.23 o                         
   9   5  11         16.78         21.13         7.93 o                         
  -3   6  11          0.27         -0.77         3.76 o                         
  -2   6  11         13.19         16.85         5.40 o                         
  -1   6  11          0.21          2.16         2.62 o                         
   0   6  11         18.72         28.88         5.28 o                         
   1   6  11          8.55          6.53         3.10 o                         
   2   6  11          5.73          3.04         3.19 o                         
   3   6  11          0.98          0.26         3.03 o                         
   4   6  11          3.62         11.12         4.57 o                         
   5   6  11         57.05         54.25         7.22 o                         
   6   6  11         12.13         13.87         4.97 o                         
   7   6  11          6.17          9.30         4.47 o                         
   8   6  11         62.40         54.48         6.58 o                         
   9   6  11          6.79         -2.27         5.47 o                         
  -3   7  11          4.98         10.88         6.85 o                         
  -2   7  11          0.31          7.73         5.17 o                         
  -1   7  11          0.47          7.43         6.54 o                         
   0   7  11         13.15         20.53         4.80 o                         
   1   7  11          0.11         -3.51         3.51 o                         
   2   7  11          0.02         -3.54         3.54 o                         
   3   7  11         70.77         92.35        15.91 o                         
   4   7  11          0.45         -4.31         4.31 o                         
   5   7  11          0.63         -1.60         3.89 o                         
   6   7  11          0.26         -2.83         3.86 o                         
   7   7  11          1.89          0.06         4.14 o                         
   8   7  11         10.55          3.45         4.85 o                         
   9   7  11          0.12         -4.55         4.55 o                         
  -2   8  11          1.86          6.69         5.30 o                         
  -1   8  11          9.40         23.67         6.80 o                         
   0   8  11         10.74         13.42         3.94 o                         
   1   8  11          0.14         -0.52         4.96 o                         
   2   8  11          5.23          6.89         3.51 o                         
   3   8  11         10.11         10.22         5.79 o                         
   4   8  11          9.06         23.77         6.51 o                         
   5   8  11         12.30         10.00         5.91 o                         
   6   8  11          0.06         -0.87         4.37 o                         
   7   8  11          0.13         -1.56         4.24 o                         
   8   8  11         12.08         13.43         7.61 o                         
   9   8  11          0.06         -5.02         5.02 o                         
  -2   9  11          3.51         10.70         7.28 o                         
  -1   9  11          0.97         -0.73         5.09 o                         
   0   9  11          0.05         -6.69        10.64 o                         
   1   9  11          0.90          1.83         3.63 o                         
   2   9  11          0.97          0.85         3.80 o                         
   3   9  11          0.08          0.61         4.04 o                         
   4   9  11         30.59         24.26         9.90 o                         
   5   9  11          0.14         -0.91         5.68 o                         
   6   9  11         13.62         12.51         6.56 o                         
   7   9  11          4.19          6.22         5.35 o                         
   8   9  11          5.32         -4.69         6.55 o                         
  -1  10  11          0.63          2.02         8.28 o                         
   0  10  11         10.41          8.30         4.78 o                         
   1  10  11          1.35          7.89         4.25 o                         
   2  10  11         10.20          5.97         4.49 o                         
   3  10  11         20.79         30.22         5.52 o                         
   4  10  11          0.06          0.98         7.25 o                         
   5  10  11          0.16         -3.56         4.70 o                         
   6  10  11          7.09          7.96         6.16 o                         
   7  10  11          4.78         -2.61         6.58 o                         
   1  11  11          0.20          0.66         4.06 o                         
   2  11  11          1.16          9.54         8.66 o                         
   3  11  11          0.72          0.46         4.63 o                         
   4  11  11          0.03         -7.77         7.77 o                         
   5  11  11          0.30         -4.53         7.85 o                         
   6  11  11          2.01         -6.33         6.33 o                         
   1  -1  12          0.71         -7.09         7.09 o                         
   2  -1  12         26.93         28.33        15.20 o                         
   3  -1  12          1.23         -4.40         4.40 o                         
   4  -1  12          6.75         -5.33         5.33 o                         
  -1   0  12          5.82          0.70         8.86 o                         
   0   0  12         11.71         16.75         9.68 o                         
   1   0  12          0.82         -2.39         5.32 o                         
   2   0  12          1.01         -3.21         7.68 o                         
   3   0  12          0.05         -5.14         5.14 o                         
   4   0  12          2.00         -4.42         4.42 o                         
   5   0  12          6.14         -3.82        10.80 o                         
   6   0  12          5.10         -3.66         5.09 o                         
  -1   1  12          1.16          9.20         8.28 o                         
   0   1  12          2.21         -5.39         6.01 o                         
   1   1  12          0.13         -6.00         6.00 o                         
   2   1  12          0.01         -5.95         6.78 o                         
   3   1  12          4.46          2.68         5.06 o                         
   4   1  12          1.50         -0.88         4.60 o                         
   5   1  12         22.13         26.30         7.77 o                         
   6   1  12          0.41         -6.47         6.47 o                         
   7   1  12          1.18         -5.17         5.17 o                         
  -2   2  12          0.05         -3.44        10.17 o                         
  -1   2  12          0.01         -0.01         4.71 o                         
   0   2  12          1.72         -4.25         4.25 o                         
   1   2  12          4.00         -0.47         7.33 o                         
   2   2  12         37.62         44.57        14.28 o                         
   3   2  12          2.41          2.57         5.04 o                         
   4   2  12          4.77          5.33         4.06 o                         
   5   2  12          5.96          6.10         4.19 o                         
   6   2  12          0.26         -4.91         4.91 o                         
   7   2  12          5.46         -4.63         8.23 o                         
   8   2  12          0.43         -6.09         8.75 o                         
  -2   3  12          0.95          8.06         4.64 o                         
  -1   3  12         11.32         11.83         7.08 o                         
   0   3  12          2.70         -3.50         3.51 o                         
   1   3  12         14.69         14.77         4.90 o                         
   2   3  12         18.87         15.20         4.58 o                         
   3   3  12          4.17          4.64         4.25 o                         
   4   3  12          0.02          3.23         4.67 o                         
   5   3  12          1.25         -2.80         4.13 o                         
   6   3  12          3.70          0.57         5.37 o                         
   7   3  12          7.63          9.47         9.45 o                         
   8   3  12          2.42         -5.51         5.51 o                         
  -2   4  12          0.00          3.33         4.43 o                         
  -1   4  12          4.87          3.70         4.00 o                         
   0   4  12          2.18          5.21         3.99 o                         
   1   4  12         35.81         47.41        10.28 o                         
   2   4  12         51.87         57.76         6.33 o                         
   3   4  12          6.81          6.81         3.09 o                         
   4   4  12          3.12          3.60         4.32 o                         
   5   4  12          1.38          5.42         4.31 o                         
   6   4  12          1.12         -3.77         4.21 o                         
   7   4  12          9.46         14.77         5.57 o                         
   8   4  12          0.13         -8.00         9.91 o                         
  -2   5  12         16.04         12.76         5.58 o                         
  -1   5  12         46.29         48.17         5.60 o                         
   0   5  12          7.10          6.58         5.36 o                         
   1   5  12         41.79         45.61         5.07 o                         
   2   5  12          4.30          6.25         3.48 o                         
   3   5  12          0.00         -0.50         3.59 o                         
   4   5  12          1.08         -2.38         6.22 o                         
   5   5  12          3.02          7.08         4.42 o                         
   6   5  12         21.62         17.38         5.58 o                         
   7   5  12          0.04         -4.49         4.49 o                         
   8   5  12         19.57         11.15         6.98 o                         
  -2   6  12         27.59         24.01         7.70 o                         
  -1   6  12         37.84         46.62         4.74 o                         
   0   6  12         17.99         14.81         3.67 o                         
   1   6  12          2.76          8.82         3.57 o                         
   2   6  12          3.93          7.97         3.80 o                         
   3   6  12          7.38          6.00         4.45 o                         
   4   6  12         34.76         35.23         7.10 o                         
   5   6  12          5.60          9.21         4.32 o                         
   6   6  12          2.89          3.08         4.87 o                         
   7   6  12         33.21         32.07         8.25 o                         
   8   6  12          0.24          0.75         4.91 o                         
  -2   7  12         34.19         38.91        11.41 o                         
  -1   7  12         41.42         46.43         6.48 o                         
   0   7  12          0.32         -2.96         2.96 o                         
   1   7  12          2.87          1.43         5.53 o                         
   2   7  12          0.09          8.95         4.63 o                         
   3   7  12         45.24         53.42         6.81 o                         
   4   7  12         24.74         28.84         6.97 o                         
   5   7  12         21.01         16.61         6.88 o                         
   6   7  12          0.44          2.18         4.71 o                         
   7   7  12          0.22         -4.72         4.72 o                         
   8   7  12          0.65         -2.97         4.98 o                         
  -1   8  12          7.87         13.04         5.74 o                         
   0   8  12          1.74          2.52         5.64 o                         
   1   8  12          4.52         15.03         4.67 o                         
   2   8  12          0.47          2.70         4.27 o                         
   3   8  12          1.32          0.28         4.42 o                         
   4   8  12          5.70         10.65         5.36 o                         
   5   8  12          0.33          0.88         5.06 o                         
   6   8  12          0.70         -4.29         5.72 o                         
   7   8  12          0.90         -1.92         5.82 o                         
   8   8  12          5.01         -1.71         5.57 o                         
   0   9  12          0.00         -1.58         6.85 o                         
   1   9  12          0.65          4.00         4.17 o                         
   2   9  12          2.66         -1.31         5.27 o                         
   3   9  12          4.89          4.88         4.85 o                         
   4   9  12          2.13         -3.31         7.32 o                         
   5   9  12          3.44         -2.79        10.01 o                         
   6   9  12          0.34         -3.16         5.66 o                         
   7   9  12          0.02          2.84         6.73 o                         
   1  10  12          2.36          5.79         5.92 o                         
   2  10  12          0.97         -2.20         4.02 o                         
   3  10  12          2.01         -3.00         3.97 o                         
   4  10  12         15.41         23.47        13.03 o                         
   5  10  12          0.00         -4.41         4.41 o                         
   6  10  12          0.01         -5.29         5.29 o                         
   3  11  12         25.77         10.94        13.75 o                         
   4  11  12          2.17         -3.97         6.51 o                         
   2   1  13          0.23         -5.13         7.04 o                         
   3   1  13          0.56         -6.30         6.30 o                         
   4   1  13          4.92         -1.42         6.59 o                         
   5   1  13          2.92         14.38        10.94 o                         
   0   2  13          1.30          9.29         6.10 o                         
   1   2  13          0.00         -6.27         6.27 o                         
   2   2  13          6.37          5.54         6.80 o                         
   3   2  13         14.26          0.23         7.03 o                         
   4   2  13         16.51         17.17         5.83 o                         
   5   2  13          0.09          0.23         7.56 o                         
   6   2  13          4.76         -4.23         6.89 o                         
   0   3  13          9.52          3.28         4.95 o                         
   1   3  13         16.32         -1.63         4.78 o                         
   2   3  13          1.40          3.36         5.23 o                         
   3   3  13          9.77          3.52         6.92 o                         
   4   3  13          7.35          5.70         5.54 o                         
   5   3  13          0.02          1.08         4.69 o                         
   6   3  13          1.47         -1.11         6.54 o                         
   0   4  13          8.32          0.89         4.68 o                         
   1   4  13         13.13         20.99         7.78 o                         
   2   4  13          2.31          6.60         3.81 o                         
   3   4  13         12.61         18.47         6.61 o                         
   4   4  13          0.01          2.72         6.17 o                         
   5   4  13          0.97         14.54         5.26 o                         
   6   4  13          1.61          2.39         4.72 o                         
   7   4  13          0.00         -6.46         6.53 o                         
   0   5  13          1.08         -1.21         5.92 o                         
   1   5  13          1.06          2.37         6.68 o                         
   2   5  13          6.08         11.68         4.29 o                         
   3   5  13          5.41          7.45         5.49 o                         
   4   5  13          0.40         -6.65         6.65 o                         
   5   5  13          2.78         -1.35         8.70 o                         
   6   5  13         13.07         20.55         6.20 o                         
   7   5  13         11.49          8.28         5.11 o                         
   0   6  13          3.68         14.08         5.16 o                         
   1   6  13         10.86         17.33         4.73 o                         
   2   6  13          0.03          3.25         5.61 o                         
   3   6  13          5.94         11.17         9.63 o                         
   4   6  13          0.09         -4.43         8.01 o                         
   5   6  13          1.76         18.82         6.65 o                         
   6   6  13          4.44          4.14         5.91 o                         
   7   6  13          7.59          9.26         6.01 o                         
   0   7  13          4.71          7.76         4.09 o                         
   1   7  13         10.33          7.33         3.84 o                         
   2   7  13          0.34         -2.32         4.12 o                         
   3   7  13          1.51          2.34         4.76 o                         
   4   7  13          0.05          5.21         7.87 o                         
   5   7  13         11.72         14.82        11.04 o                         
   6   7  13          2.62          3.39         5.75 o                         
   7   7  13          2.67          4.66         6.20 o                         
   1   8  13          0.39          2.70         4.55 o                         
   2   8  13         17.39         11.76         4.93 o                         
   3   8  13          7.38         10.29         5.25 o                         
   4   8  13         15.39         28.05         7.59 o                         
   5   8  13          0.02         -8.34        10.33 o                         
   6   8  13          0.01         -4.09         4.09 o                         
   7   8  13          3.29         18.59        11.88 o                         
   2   9  13          4.39          5.75         5.17 o                         
   3   9  13          6.36          7.20         5.80 o                         
   4   9  13          3.91         -2.51         7.77 o                         
   5   9  13          2.12          2.26         5.56 o                         
   6   9  13          0.19          1.36         6.70 o                         
   3   4  14          2.88          7.34        11.56 o                         
   4   4  14          1.25         17.50        12.97 o                         
   3   5  14          0.24          2.75         7.17 o                         
   4   5  14          0.26          7.20         6.09 o                         
   5   5  14          4.23          1.09        12.19 o                         
   3   6  14          0.29          0.49         5.78 o                         
   4   6  14          1.64         -0.89         7.78 o                         
   5   6  14          2.55          0.87        27.50 o                         
   4   7  14          0.02         -9.82        16.41 o                         
                                                                                
